# Supplementary material for: Crystal structure of hy­droxy scandium nitrate chloride
Source: Acta Crystallogr E Crystallogr Commun. 2019 Apr 2;75(Pt 5):540–2. doi: 10.1107/S2056989019003918 (PMC6505614; doi:10.1107/S2056989019003918)
Supplement: Supplementary file 1 [file e-75-00540-sup1.cif]

##############################################################################
#                                                                            #
# This CIF contains the data in a paper accepted for publication in          #
# Acta Crystallographica Section E. It conforms to the requirements of       #
# Notes for Authors for Acta Crystallographica Section E, and has been       #
# peer reviewed under the auspices of the IUCr Commission on Journals.       #
#                                                                            #
# Full details of the Crystallographic Information File format               #
# are given in the paper "The Crystallographic Information File (CIF):       #
# a New Standard Archive File for Crystallography" by S. R. Hall, F. H.      #
# Allen and I. D. Brown [Acta Cryst. (1991), A47, 655-685].                  #
#                                                                            #
# The current version of the core CIF dictionary is obtainable from          #
# ftp://ftp.iucr.org/pub/cif_core.dic.                                       #
#                                                                            #
# Software is freely available for graphical display of the structure(s)     #
# in this CIF. For information consult the CIF software page                 #
# http://www.iucr.org/resources/cif/software.                                #
#                                                                            #
# This file may be used for bona fide research purposes within the           #
# scientific community so long as proper attribution is given to the journal # 
# article from which it was obtained.                                        #
#                                                                            #
##############################################################################
data_global
_audit_creation_method
;
Olex2 1.2
(compiled 2017.08.10 svn.r3458 for OlexSys, GUI svn.r5381)
;
_journal_date_recd_electronic     2018-04-26
_journal_date_accepted     2019-03-21
_journal_name_full     'Acta Crystallographica, Section E'
_journal_year     2019
_journal_volume     75
_journal_issue      5
_journal_page_first     540
_journal_page_last     542
_journal_paper_category     GI
_journal_paper_doi     10.1107/S2056989019003918
_journal_coeditor_code     HB4231
_publ_contact_author_name     'Timothy Boyle'
_publ_contact_author_address
;
Sandia National Laboratories,
Advanced Materials Laboratory,
1001 University Boulevard, SE, Albuquerque, NM 87106, USA
;
_publ_contact_author_email     'tjboyle@sandia.gov'
_publ_contact_author_fax     ?
_publ_contact_author_phone     '(505)272-7625'
_publ_section_title
;
Crystal structure of hydroxy scandium nitrate chloride
;
loop_
    _publ_author_name
    _publ_author_footnote
    _publ_author_address
    'Sears, Jeremiah' .
;
Sandia National Laboratories, Advanced Materials Laboratory, 1001 University
Boulevard, SE, Albuquerque, NM 87106, USA
;
    'Cramer, Roger' .
;
University of Hawaii - Manoa, Department of Chemistry, 2545 McCarthy Mall,
Honolulu, HI 96822-2275, USA
;
    'Boyle, Timothy' .
;
Sandia National Laboratories, Advanced Materials Laboratory, 1001 University
Boulevard, SE, Albuquerque, NM 87106, USA
;
_publ_section_synopsis
;
Each Sc^3+^ ion in the title salt, [Sc~2~(NO~3~)~2~(OH)~2~(H~2~O)~6~]Cl~2~, is
coordinated by a nitrate anion, two hydroxide ions and three water molecules
to generate a distorted pentagonal--bipyramidal ScO~7~ coordination
polyhedron. The complete {[(NO~3~)(\m-OH)Sc(H~2~O)~3~]~2~}^2+^ ion is
generated by crystallographic inversion symmetry. The nitrate anion binds in a
bidentate fashion whereas the hydroxide ions are bridged between two Sc
centers.
;
data_I
_database_code_depnum_ccdc_archive 'CCDC 1904826'
_audit_creation_method     'SHELXL-2014/7'
_chemical_name_systematic
;
Di-\m-hydroxido-bis[triaqua(nitrato-\k^2^<i>O</i>,<i>O</i>')scandium(III)]
dichloride
;
_chemical_name_common     ?
_chemical_formula_moiety     'H14 N2 O14 Sc2 2+, 2(Cl -)'
_chemical_formula_sum     'Cl2 H14 N2 O14 Sc2'
_chemical_formula_iupac     '[Sc2 (N O3)2 (O H)2 (H2 O)6] 2(Cl)'
_chemical_formula_weight     426.95
_chemical_melting_point     ?
_space_group_crystal_system     triclinic
_space_group_name_H-M_alt     'P -1'
_space_group_name_Hall     '-P 1'
loop_
    _space_group_symop_operation_xyz
    'x, y, z'
    '-x, -y, -z'
_cell_length_a     6.7221(3)
_cell_length_b     7.6279(4)
_cell_length_c     8.5181(4)
_cell_angle_alpha     100.904(2)
_cell_angle_beta     110.125(2)
_cell_angle_gamma     102.329(2)
_cell_volume     383.87(3)
_cell_formula_units_Z     1
_cell_measurement_reflns_used     9960
_cell_measurement_theta_min     2.66
_cell_measurement_theta_max     43.44
_cell_measurement_temperature     100(2)
_exptl_crystal_description     plate
_exptl_crystal_colour     colourless
_exptl_crystal_size_max     0.524
_exptl_crystal_size_mid     0.236
_exptl_crystal_size_min     0.212
_exptl_crystal_density_diffrn     1.847
_exptl_crystal_density_meas     ?
_exptl_crystal_density_method     ?
_exptl_crystal_F_000     216
_exptl_absorpt_coefficient_mu     1.297
_exptl_absorpt_correction_type     multi-scan
_exptl_absorpt_process_details
;
(SADABS; Bruker, 2016)
;
_exptl_absorpt_correction_T_min     0.6341
_exptl_absorpt_correction_T_max     0.7486
_diffrn_ambient_temperature     100(2)
_diffrn_source     'fine--focus tube'
_diffrn_radiation_type     MoK\a
_diffrn_radiation_wavelength     0.71073
_diffrn_measurement_device_type     'Bruker APEXII CCD'
_diffrn_measurement_method     '\f and \w scans'
_diffrn_detector_area_resol_mean     ?
_diffrn_reflns_number     21806
_diffrn_reflns_av_R_equivalents     0.0250
_diffrn_reflns_av_unetI/netI     0.0265
_diffrn_reflns_theta_min     2.658
_diffrn_reflns_theta_max     42.135
_diffrn_reflns_theta_full     25.242
_diffrn_measured_fraction_theta_max     0.996
_diffrn_measured_fraction_theta_full     0.999
_diffrn_reflns_limit_h_min     -12
_diffrn_reflns_limit_h_max     12
_diffrn_reflns_limit_k_min     -14
_diffrn_reflns_limit_k_max     14
_diffrn_reflns_limit_l_min     -16
_diffrn_reflns_limit_l_max     15
_refine_special_details     ?
_reflns_number_total     5393
_reflns_number_gt     4597
_reflns_threshold_expression     'I > 2\s(I)'
_refine_ls_structure_factor_coef     Fsqd
_refine_ls_matrix_type     full
_refine_ls_R_factor_all     0.0332
_refine_ls_R_factor_gt     0.0238
_refine_ls_wR_factor_gt     0.0530
_refine_ls_wR_factor_ref     0.0559
_refine_ls_goodness_of_fit_ref     1.040
_refine_ls_restrained_S_all     1.040
_refine_ls_number_reflns     5393
_refine_ls_number_parameters     119
_refine_ls_number_restraints     0
_refine_ls_hydrogen_treatment     refall
_refine_ls_weighting_scheme     calc
_refine_ls_weighting_details
              'w=1/[\s^2^(Fo^2^)+(0.0260P)^2^+0.0527P] where P=(Fo^2^+2Fc^2^)/3'
_atom_sites_solution_hydrogens     difmap
_atom_sites_solution_primary     direct
_atom_sites_solution_secondary     ?
_refine_ls_shift/su_max     0.001
_refine_ls_shift/su_mean     0.000
_refine_diff_density_max     0.496
_refine_diff_density_min     -0.346
_refine_ls_extinction_method     none
_refine_ls_extinction_coef     .
loop_
    _atom_type_symbol
    _atom_type_description
    _atom_type_scat_dispersion_real
    _atom_type_scat_dispersion_imag
    _atom_type_scat_source
    'Cl' 'Cl' 0.1484 0.1585
                         'International Tables Vol C Tables 4.2.6.8 and 6.1.1.4'
    'N' 'N' 0.0061 0.0033
                         'International Tables Vol C Tables 4.2.6.8 and 6.1.1.4'
    'O' 'O' 0.0106 0.0060
                         'International Tables Vol C Tables 4.2.6.8 and 6.1.1.4'
    'Sc' 'Sc' 0.2519 0.3716
                         'International Tables Vol C Tables 4.2.6.8 and 6.1.1.4'
    'H' 'H' 0.0000 0.0000
                         'International Tables Vol C Tables 4.2.6.8 and 6.1.1.4'
_computing_data_collection
;
APEX3 (Bruker, 2016)
;
_computing_cell_refinement
;
SAINT (Bruker, 2016)
;
_computing_data_reduction
;
SAINT (Bruker, 2016)
;
_computing_structure_solution
;
SHELXT (Sheldrick, 2015a)
;
_computing_structure_refinement     'SHELXL (Sheldrick, 2015b)'
_computing_molecular_graphics
;
<i>OLEX2</i> (Dolomanov <i>et al.</i>,  2009)
;
_computing_publication_material
;
<i>OLEX2</i> (Dolomanov <i>et al.</i>,  2009)
;
loop_
    _atom_site_type_symbol
    _atom_site_label
    _atom_site_fract_x
    _atom_site_fract_y
    _atom_site_fract_z
    _atom_site_U_iso_or_equiv
    _atom_site_adp_type
    _atom_site_calc_flag
    _atom_site_occupancy
    _atom_site_disorder_assembly
    _atom_site_disorder_group
    Sc Sc1 0.64421(2) 0.20102(2) 0.65362(2) 0.00619(2) Uani d 1 . .
    O O1 0.77577(9) 0.34667(7) 0.50248(7) 0.01145(8) Uani d 1 . .
    H H1A 0.730(3) 0.425(2) 0.469(2) 0.037(4) Uiso d 1 . .
    H H1B 0.814(2) 0.297(2) 0.4330(19) 0.031(4) Uiso d 1 . .
    O O2 0.66804(8) -0.04815(7) 0.53126(6) 0.00944(8) Uani d 1 . .
    H H2 0.755(3) -0.084(2) 0.562(2) 0.042(4) Uiso d 1 . .
    O O3 0.97436(9) 0.22378(8) 0.82658(7) 0.01256(9) Uani d 1 . .
    H H3A 1.025(3) 0.136(2) 0.832(2) 0.036(4) Uiso d 1 . .
    H H3B 1.042(2) 0.306(2) 0.919(2) 0.030(4) Uiso d 1 . .
    O O4 0.54719(9) 0.11936(8) 0.84788(7) 0.01370(9) Uani d 1 . .
    H H4A 0.639(2) 0.131(2) 0.951(2) 0.032(4) Uiso d 1 . .
    H H4B 0.425(3) 0.048(2) 0.829(2) 0.037(4) Uiso d 1 . .
    O O5 0.77362(8) 0.48678(7) 0.86375(7) 0.01144(8) Uani d 1 . .
    O O6 0.45946(9) 0.42130(7) 0.64820(6) 0.01136(8) Uani d 1 . .
    O O7 0.57811(11) 0.68156(9) 0.85879(8) 0.02282(13) Uani d 1 . .
    N N1 0.60275(10) 0.53719(8) 0.79388(8) 0.01116(9) Uani d 1 . .
    Cl Cl1 0.09630(3) -0.14716(2) 0.78189(2) 0.01058(3) Uani d 1 . .
loop_
    _atom_site_aniso_label
    _atom_site_aniso_U_11
    _atom_site_aniso_U_22
    _atom_site_aniso_U_33
    _atom_site_aniso_U_12
    _atom_site_aniso_U_13
    _atom_site_aniso_U_23
    Sc1 0.00664(4) 0.00485(4) 0.00490(4) 0.00172(3) 0.00048(3) 0.00005(3)
    O1 0.0153(2) 0.0105(2) 0.0118(2) 0.00636(17) 0.00710(17) 0.00454(16)
    O2 0.00739(17) 0.00762(18) 0.00909(18) 0.00341(14) -0.00061(14) -0.00082(14)
    O3 0.01049(19) 0.00957(19) 0.0107(2) 0.00455(16) -0.00204(16) -0.00219(16)
    O4 0.0119(2) 0.0173(2) 0.00861(19) 0.00022(17) 0.00226(16) 0.00464(17)
    O5 0.00943(18) 0.00930(19) 0.01084(19) 0.00451(15) -0.00074(15) -0.00048(15)
    O6 0.01149(19) 0.00946(19) 0.00762(18) 0.00380(15) -0.00085(15) -0.00164(15)
    O7 0.0229(3) 0.0165(3) 0.0196(3) 0.0137(2) -0.0006(2) -0.0075(2)
    N1 0.0113(2) 0.0094(2) 0.0092(2) 0.00476(17) 0.00089(17) -0.00115(17)
    Cl1 0.01037(6) 0.01118(6) 0.01048(6) 0.00477(5) 0.00374(5) 0.00283(5)
_geom_special_details
;
 All esds (except the esd in the dihedral angle between two l.s. planes)
 are estimated using the full covariance matrix.  The cell esds are taken
 into account individually in the estimation of esds in distances, angles
 and torsion angles; correlations between esds in cell parameters are only
 used when they are defined by crystal symmetry.  An approximate (isotropic)
 treatment of cell esds is used for estimating esds involving l.s. planes.
;
loop_
    _geom_bond_atom_site_label_1
    _geom_bond_atom_site_label_2
    _geom_bond_site_symmetry_2
    _geom_bond_distance
    _geom_bond_publ_flag
    Sc1 O2 . 2.0542(5) ?
    Sc1 O2 2_656 2.0569(5) ?
    Sc1 O4 . 2.1238(6) ?
    Sc1 O1 . 2.1399(5) ?
    Sc1 O3 . 2.1482(5) ?
    Sc1 O6 . 2.2910(5) ?
    Sc1 O5 . 2.3140(5) ?
    Sc1 Sc1 2_656 3.3085(3) ?
    O1 H1A . 0.782(16) ?
    O1 H1B . 0.787(15) ?
    O2 Sc1 2_656 2.0569(5) ?
    O2 H2 . 0.692(16) ?
    O3 H3A . 0.815(16) ?
    O3 H3B . 0.811(15) ?
    O4 H4A . 0.859(15) ?
    O4 H4B . 0.824(16) ?
    O5 N1 . 1.2752(8) ?
    O6 N1 . 1.2837(8) ?
    O7 N1 . 1.2068(8) ?
loop_
    _geom_angle_atom_site_label_1
    _geom_angle_atom_site_label_2
    _geom_angle_atom_site_label_3
    _geom_angle_site_symmetry_1
    _geom_angle_site_symmetry_3
    _geom_angle
    _geom_angle_publ_flag
    O2 Sc1 O2 . 2_656 72.83(2) ?
    O2 Sc1 O4 . . 99.79(2) ?
    O2 Sc1 O4 2_656 . 89.10(2) ?
    O2 Sc1 O1 . . 92.12(2) ?
    O2 Sc1 O1 2_656 . 100.60(2) ?
    O4 Sc1 O1 . . 166.48(2) ?
    O2 Sc1 O3 . . 81.36(2) ?
    O2 Sc1 O3 2_656 . 152.16(2) ?
    O4 Sc1 O3 . . 85.12(2) ?
    O1 Sc1 O3 . . 90.41(2) ?
    O2 Sc1 O6 . . 148.997(19) ?
    O2 Sc1 O6 2_656 . 78.391(19) ?
    O4 Sc1 O6 . . 90.93(2) ?
    O1 Sc1 O6 . . 81.93(2) ?
    O3 Sc1 O6 . . 128.81(2) ?
    O2 Sc1 O5 . . 154.887(19) ?
    O2 Sc1 O5 2_656 . 131.997(19) ?
    O4 Sc1 O5 . . 79.56(2) ?
    O1 Sc1 O5 . . 86.94(2) ?
    O3 Sc1 O5 . . 73.561(19) ?
    O6 Sc1 O5 . . 55.610(18) ?
    O2 Sc1 Sc1 . 2_656 36.441(14) ?
    O2 Sc1 Sc1 2_656 2_656 36.388(14) ?
    O4 Sc1 Sc1 . 2_656 95.494(17) ?
    O1 Sc1 Sc1 . 2_656 97.895(16) ?
    O3 Sc1 Sc1 . 2_656 117.158(16) ?
    O6 Sc1 Sc1 . 2_656 114.024(14) ?
    O5 Sc1 Sc1 . 2_656 168.016(14) ?
    Sc1 O1 H1A . . 121.1(11) ?
    Sc1 O1 H1B . . 122.4(10) ?
    H1A O1 H1B . . 107.7(15) ?
    Sc1 O2 Sc1 . 2_656 107.17(2) ?
    Sc1 O2 H2 . . 125.6(14) ?
    Sc1 O2 H2 2_656 . 125.0(14) ?
    Sc1 O3 H3A . . 124.5(11) ?
    Sc1 O3 H3B . . 122.1(10) ?
    H3A O3 H3B . . 108.8(14) ?
    Sc1 O4 H4A . . 124.1(10) ?
    Sc1 O4 H4B . . 125.0(11) ?
    H4A O4 H4B . . 108.9(14) ?
    N1 O5 Sc1 . . 94.62(4) ?
    N1 O6 Sc1 . . 95.45(4) ?
    O7 N1 O5 . . 122.93(6) ?
    O7 N1 O6 . . 122.90(6) ?
    O5 N1 O6 . . 114.17(5) ?
loop_
    _geom_torsion_atom_site_label_1
    _geom_torsion_atom_site_label_2
    _geom_torsion_atom_site_label_3
    _geom_torsion_atom_site_label_4
    _geom_torsion_site_symmetry_1
    _geom_torsion_site_symmetry_2
    _geom_torsion_site_symmetry_3
    _geom_torsion_site_symmetry_4
    _geom_torsion
    _geom_torsion_publ_flag
    Sc1 O5 N1 O7 . . . . 176.54(7) ?
    Sc1 O5 N1 O6 . . . . -3.65(6) ?
    Sc1 O6 N1 O7 . . . . -176.50(7) ?
    Sc1 O6 N1 O5 . . . . 3.69(6) ?
loop_
    _geom_hbond_atom_site_label_D
    _geom_hbond_atom_site_label_H
    _geom_hbond_atom_site_label_A
    _geom_hbond_site_symmetry_A
    _geom_hbond_distance_DH
    _geom_hbond_distance_HA
    _geom_hbond_distance_DA
    _geom_hbond_angle_DHA
    O1 H1A O6 2_666 0.782(16) 2.051(16) 2.8175(7) 166.6(16)
    O1 H1B Cl1 2_656 0.787(15) 2.300(15) 3.0856(6) 176.6(14)
    O2 H2 Cl1 1_655 0.692(16) 2.617(16) 3.2749(5) 159.7(17)
    O3 H3A Cl1 1_655 0.815(16) 2.305(16) 3.1017(6) 165.9(15)
    O3 H3B O5 2_767 0.811(15) 1.989(15) 2.7977(7) 175.0(14)
    O4 H4A Cl1 2_657 0.859(15) 2.316(15) 3.1722(6) 174.5(13)
    O4 H4B Cl1 . 0.824(16) 2.242(16) 3.0658(6) 179.0(15)
_shelx_space_group_comment
;
The symmetry employed for this shelxl refinement is uniquely defined
by the following loop, which should always be used as a source of
symmetry information in preference to the above space-group names.
They are only intended as comments.
;
_shelx_estimated_absorpt_T_min     0.550
_shelx_estimated_absorpt_T_max     0.771
_shelx_hkl_file
;
  -1   0   0 1162.98   16.50
   1   0   0 1169.28   16.50
  -2   0   0  152.58    3.80
   2   0   0  156.18    3.90
  -3   0   0  324.57    6.70
  -3   0   0  323.77    6.70
  -3   0   0  311.87    6.90
   3   0   0  318.97    5.40
   3   0   0  317.67    7.00
  -4   0   0  333.77    7.60
  -4   0   0  333.57    7.80
  -4   0   0  330.67    7.50
   4   0   0  336.17    5.90
   4   0   0  323.17    6.80
   4   0   0  325.57    7.90
  -5   0   0    7.30    1.90
  -5   0   0    8.40    1.90
   5   0   0    7.60    1.00
   5   0   0    7.80    1.20
   5   0   0    6.30    2.00
   5   0   0    5.70    1.60
   5   0   0    7.70    1.20
   5   0   0    7.10    2.10
  -6   0   0   18.10    2.90
  -6   0   0   19.80    3.30
   6   0   0   16.90    1.70
   6   0   0   16.90    2.10
   6   0   0   19.60    3.40
   6   0   0   19.50    3.40
  -7   0   0  316.47    9.90
   7   0   0  297.77    9.50
   7   0   0  308.57    6.90
   7   0   0  301.97    9.30
   7   0   0  306.17    6.30
  -8   0   0   33.90    5.00
   8   0   0   30.40    5.20
   8   0   0   32.30    5.60
   8   0   0   28.50    4.30
   8   0   0   31.00    3.00
   9   0   0  228.48    6.50
   9   0   0  219.28   10.00
   9   0   0  229.28   10.60
  10   0   0   19.40    5.50
  10   0   0   19.40    3.00
  11   0   0   58.79    5.10
  11   0   0   62.49    9.40
  11  -1   0   39.60    7.00
  11  -1   0   50.79    5.00
  10  -1   0    0.10    2.20
  10  -1   0   -1.60    4.30
   9  -1   0   11.60    3.90
   9  -1   0   13.70    4.40
   9  -1   0   21.50    3.30
  -9   1   0    9.10    3.70
   8  -1   0  242.38    9.60
   8  -1   0  255.27    9.50
   8  -1   0  236.88    6.40
   8  -1   0  231.68    6.00
  -8   1   0  240.58    9.40
   7  -1   0    0.70    2.20
   7  -1   0   -1.10    1.30
   7  -1   0   -1.40    2.10
   7  -1   0    1.00    1.20
   7  -1   0   -0.60    2.30
  -7   1   0   -0.40    2.00
   6  -1   0   20.60    2.10
   6  -1   0   19.60    1.80
   6  -1   0   15.40    2.70
   6  -1   0   17.90    3.10
   6  -1   0   20.50    3.10
   6  -1   0   20.00    3.40
  -6   1   0   17.50    2.90
   5  -1   0   59.19    3.70
   5  -1   0   72.89    2.80
   5  -1   0   69.79    4.00
   5  -1   0   70.59    2.70
   5  -1   0   68.09    1.90
   5  -1   0   66.59    2.10
   5  -1   0   73.29    3.60
   5  -1   0   68.29    4.20
  -5   1   0   68.09    3.70
  -5   1   0   69.99    4.10
   4  -1   0 1683.13   24.10
   4  -1   0 1722.03   25.40
   4  -1   0 1697.63   24.30
   4  -1   0 1688.03   26.10
   4  -1   0 1692.43   23.40
   4  -1   0 1689.23   26.80
  -4   1   0 1756.42   26.20
  -4   1   0 1709.43   26.40
   3  -1   0   50.49    2.60
   3  -1   0   45.30    2.70
   3  -1   0   47.90    1.80
   3  -1   0   48.20    1.20
   3  -1   0   47.30    2.20
  -3   1   0   51.19    2.40
  -3   1   0   48.30    2.60
   2  -1   0    1.50    1.00
   2  -1   0    1.60    0.90
   2  -1   0    1.80    0.50
  -2   1   0    2.00    1.00
   1  -1   0  972.90   13.80
   0  -1   0   36.70    0.90
   0  -1   0   36.10    1.00
   0  -1   0   37.30    1.20
   0   1   0   35.70    0.90
  -1  -1   0 3363.36   48.70
   1   1   0 3329.37   48.70
  -2  -1   0  250.07    5.30
  -2  -1   0  248.88    5.30
   2   1   0  251.97    5.40
   2   1   0  270.97    4.70
  -3  -1   0 1043.10   16.40
  -3  -1   0 1054.79   16.90
  -3  -1   0 1032.10   16.80
   3   1   0 1031.30   15.10
   3   1   0 1015.20   16.90
  -4  -1   0    1.10    1.20
  -4  -1   0    1.70    1.30
  -4  -1   0   -1.90    1.10
   4   1   0    0.90    1.30
   4   1   0   -0.20    0.80
   4   1   0    0.80    1.50
  -5  -1   0  653.93   13.50
  -5  -1   0  645.84   12.80
   5   1   0  646.24   10.70
   5   1   0  624.94   13.20
   5   1   0  647.54   13.60
   5   1   0  643.14   12.80
   5   1   0  640.34    9.80
  -6  -1   0  274.57    8.20
  -6  -1   0  259.57    8.50
   6   1   0  268.57    6.10
   6   1   0  273.97    8.80
   6   1   0  270.67    5.40
   6   1   0  271.47    8.70
   6   1   0  266.07    7.90
  -7  -1   0   66.79    5.00
   7   1   0   75.79    5.80
   7   1   0   63.29    3.40
   7   1   0   66.49    3.00
   8   1   0  240.88   10.10
   8   1   0  239.78    9.70
   8   1   0  235.38    6.10
   8   1   0  233.38    9.40
   9   1   0  148.79    9.10
   9   1   0  127.69    8.20
   9   1   0  141.69    5.40
   9   1   0  132.59    8.60
  10   1   0    5.50    2.60
  10   1   0    7.00    5.20
  11   1   0   23.50    6.60
  11   1   0   25.40    3.60
  11  -2   0   82.59    5.60
  11  -2   0   70.79    9.20
  10  -2   0  100.49    5.30
  10  -2   0  109.99    8.40
  10  -2   0   97.19    8.60
   9  -2   0    8.60    2.10
   9  -2   0    4.90    3.90
   9  -2   0    8.20    3.70
  -9   2   0    8.20    3.20
   8  -2   0   29.40    5.00
   8  -2   0   29.20    4.30
   8  -2   0   27.20    2.80
   8  -2   0   26.20    2.90
  -8   2   0   26.70    4.20
   7  -2   0  136.59    4.50
   7  -2   0  142.79    6.60
   7  -2   0  137.59    6.50
   7  -2   0  139.69    4.20
  -7   2   0  132.49    6.00
   6  -2   0    0.30    1.70
   6  -2   0    0.60    1.10
   6  -2   0    2.70    1.80
   6  -2   0    1.70    1.90
   6  -2   0    3.50    2.10
   6  -2   0    2.60    1.10
  -6   2   0    1.50    1.50
   5  -2   0    9.60    1.20
   5  -2   0   11.20    1.80
   5  -2   0   12.80    2.40
   5  -2   0   11.60    1.70
   5  -2   0    9.40    2.10
   5  -2   0    9.10    2.00
  -5   2   0   12.20    2.00
   4  -2   0  157.28    5.20
   4  -2   0  158.08    4.70
   4  -2   0  156.78    3.90
   4  -2   0  159.58    3.30
   4  -2   0  157.78    3.80
   4  -2   0  147.99    4.70
  -4   2   0  154.18    4.50
   3  -2   0 6407.96   85.99
   3  -2   0 6211.08   86.09
   3  -2   0 6233.18   84.59
   3  -2   0 6299.07   85.19
  -3   2   0 6214.58   86.39
  -3   2   0 6247.87   85.79
  -3   2   0 6422.46   85.99
   2  -2   0    1.20    0.80
   2  -2   0    1.70    0.60
   2  -2   0    1.70    0.80
   2  -2   0    2.90    1.00
   1  -2   0 1374.96   19.20
   1  -2   0 1308.77   18.80
  -1   2   0 1328.27   18.80
   0  -2   0  308.47    5.50
   0  -2   0  313.07    5.20
   0  -2   0  316.77    5.00
   0   2   0  311.07    4.90
  -1  -2   0   39.50    1.90
   1   2   0   37.50    1.80
   1   2   0   43.40    2.30
   1   2   0   42.20    1.70
   1   2   0   39.70    2.30
   1   2   0   38.90    1.90
  -2  -2   0  534.15    9.30
   2   2   0  524.75    9.50
   2   2   0  518.35   10.00
   2   2   0  522.75    7.80
   2   2   0  533.15    8.50
   2   2   0  527.75    9.30
  -3  -2   0  700.43   11.90
  -3  -2   0  697.03   12.30
  -3  -2   0  666.93   12.50
   3   2   0  679.43   12.90
   3   2   0  667.93   10.00
   3   2   0  684.43   10.80
   3   2   0  701.13   11.80
   3   2   0  677.73   12.40
  -4  -2   0  257.97    6.50
  -4  -2   0  250.87    6.80
  -4  -2   0  248.18    7.10
   4   2   0  259.97    5.40
   4   2   0  246.98    7.20
   4   2   0  257.37    6.10
   4   2   0  257.17    4.60
   4   2   0  257.17    7.10
  -5  -2   0    0.40    1.60
   5   2   0    2.50    1.00
   5   2   0   -1.20    1.90
   5   2   0    0.20    2.00
   5   2   0   -2.20    1.10
  -6  -2   0  115.89    5.50
   6   2   0  111.09    6.00
   6   2   0  114.69    4.10
   6   2   0  116.79    3.60
   6   2   0  121.29    6.40
   6   2   0  115.79    6.10
  -7  -2   0   13.00    3.00
   7   2   0   10.10    1.80
   7   2   0    8.60    1.90
   7   2   0   11.60    3.60
   8   2   0  224.48   10.30
   8   2   0  221.98    6.20
   9   2   0    3.80    4.10
   9   2   0    0.50    2.10
   9   2   0    7.60    3.80
   9   2   0   -5.10    4.30
  10   2   0    2.40    5.00
  10   2   0    2.20    2.50
  11  -3   0  149.49    6.80
  10  -3   0   -8.10    3.00
  10  -3   0    4.60    4.20
  10  -3   0   -0.40    2.20
 -10   3   0   -4.30    2.80
   9  -3   0   14.80    2.40
   9  -3   0   24.00    3.30
   9  -3   0   22.30    4.30
   9  -3   0   21.50    4.60
  -9   3   0   17.50    3.80
   8  -3   0  105.59    4.20
   8  -3   0   99.09    6.50
   8  -3   0  104.59    4.50
   8  -3   0  105.49    6.60
  -8   3   0   85.59    5.70
   7  -3   0  557.74   13.00
   7  -3   0  543.65   13.10
   7  -3   0  553.44   10.80
   7  -3   0  544.85   10.10
  -7   3   0  551.84   12.80
   6  -3   0  171.58    4.40
   6  -3   0  177.48    6.90
   6  -3   0  169.28    4.90
   6  -3   0  168.38    6.20
  -6   3   0  166.98    5.90
   5  -3   0   27.30    2.70
   5  -3   0   26.40    2.40
   5  -3   0   36.40    3.20
   5  -3   0   24.90    2.20
   5  -3   0   31.30    2.00
   5  -3   0   32.20    3.00
   5  -3   0   30.20    3.20
  -5   3   0   32.30    2.60
   4  -3   0  907.51   15.00
   4  -3   0  897.11   16.10
   4  -3   0  903.11   15.30
   4  -3   0  895.91   15.40
   4  -3   0  895.81   14.40
   4  -3   0  885.41   13.70
  -4   3   0  891.61   15.80
  -4   3   0  924.71   15.10
  -4   3   0  930.61   15.20
   3  -3   0    6.40    1.40
   3  -3   0    6.50    1.00
   3  -3   0    6.30    1.20
   3  -3   0    7.50    1.60
   3  -3   0    6.70    1.30
   3  -3   0    8.00    1.40
  -3   3   0    6.70    1.10
  -3   3   0    7.00    1.60
  -3   3   0    8.60    1.10
   2  -3   0 1825.32   25.40
   2  -3   0 1717.23   25.40
   2  -3   0 1806.12   25.80
   2  -3   0 1775.42   25.00
   2  -3   0 1761.22   25.50
  -2   3   0 1749.62   26.70
  -2   3   0 1749.03   25.30
   1  -3   0   49.60    1.90
   1  -3   0   52.19    2.20
   1  -3   0   46.50    2.40
   1  -3   0   51.19    2.20
  -1   3   0   47.10    1.80
  -1   3   0   50.69    2.10
  -1   3   0   50.69    2.60
   0  -3   0 1903.01   26.60
   0  -3   0 1938.31   27.00
   0  -3   0 1924.11   27.60
   0   3   0 1914.21   27.40
   0   3   0 1892.91   28.40
   0   3   0 1960.60   28.70
   0   3   0 1947.01   26.90
   0   3   0 1890.91   26.60
  -1  -3   0  355.46    6.90
   1   3   0  368.36    6.20
   1   3   0  361.66    6.70
   1   3   0  377.26    6.80
   1   3   0  371.06    7.80
   1   3   0  371.66    6.40
   1   3   0  374.16    8.20
  -2  -3   0  265.17    5.90
  -2  -3   0  268.97    5.70
   2   3   0  261.67    5.40
   2   3   0  276.47    5.60
   2   3   0  262.97    6.10
   2   3   0  264.27    7.10
   2   3   0  268.27    4.90
   2   3   0  260.77    6.40
  -3  -3   0  263.67    6.40
  -3  -3   0  250.77    6.00
   3   3   0  250.27    4.80
   3   3   0  248.48    6.60
   3   3   0  258.87    6.60
   3   3   0  248.38    5.40
   3   3   0  248.88    7.40
  -4  -3   0  106.29    4.20
   4   3   0   97.19    3.00
   4   3   0  102.79    3.60
   4   3   0   99.79    5.30
   4   3   0  105.49    4.40
   4   3   0  106.69    5.00
  -5  -3   0  241.68    7.10
   5   3   0  241.18    8.50
   5   3   0  246.88    8.10
   5   3   0  242.38    5.40
   5   3   0  244.68    6.10
  -6  -3   0   36.30    4.10
   6   3   0   40.30    3.10
   6   3   0   40.30    5.20
   6   3   0   43.10    4.70
   6   3   0   32.50    5.40
   6   3   0   37.60    2.80
   7   3   0   26.10    5.10
   7   3   0   24.70    3.10
   7   3   0   26.60    4.00
   7   3   0   38.80    6.00
   8   3   0   29.70    3.70
   8   3   0   28.60    5.60
   9   3   0  156.88    6.30
   9   3   0  130.29   10.70
   9   3   0  145.09   10.10
  10   3   0    6.50    5.30
  10   3   0   -4.50    5.70
  10   3   0    0.60    2.70
  11  -4   0  113.29    6.40
  10  -4   0   19.80    3.10
  10  -4   0   16.00    4.60
  10  -4   0   31.10    7.50
 -10   4   0   18.70    4.20
   9  -4   0   -0.40    3.20
   9  -4   0    0.10    1.90
   9  -4   0   -4.50    2.90
   9  -4   0    0.00    1.80
  -9   4   0   -1.00    2.50
   8  -4   0   52.99    5.40
   8  -4   0   56.19    3.80
   8  -4   0   52.09    5.40
   8  -4   0   56.39    3.60
  -8   4   0   53.69    4.70
   7  -4   0   18.80    2.70
   7  -4   0    7.20    2.80
   7  -4   0    6.80    1.70
   7  -4   0   11.20    2.90
  -7   4   0    3.90    1.90
   6  -4   0  571.24   11.10
   6  -4   0  574.44   12.60
   6  -4   0  566.54   13.40
   6  -4   0  574.74   12.20
   6  -4   0  577.34   10.30
  -6   4   0  579.94   12.10
   5  -4   0    1.80    1.70
   5  -4   0    2.60    1.30
   5  -4   0    3.20    1.20
   5  -4   0    3.80    1.80
   5  -4   0    3.70    1.90
   5  -4   0    3.70    1.50
  -5   4   0    2.00    1.30
  -5   4   0    3.50    1.40
  -5   4   0    5.60    2.00
   4  -4   0  719.83   12.40
   4  -4   0  722.63   12.90
   4  -4   0  705.13   12.40
   4  -4   0  710.43   11.70
   4  -4   0  708.73   13.00
   4  -4   0  711.83   13.70
  -4   4   0  706.73   11.80
  -4   4   0  706.63   13.40
  -4   4   0  708.83   12.40
   3  -4   0 1829.22   26.50
   3  -4   0 1856.71   27.00
   3  -4   0 1821.02   27.20
   3  -4   0 1847.02   27.30
   3  -4   0 1836.72   27.60
  -3   4   0 1860.31   26.80
  -3   4   0 1814.22   26.90
  -3   4   0 1833.02   28.70
   2  -4   0  918.01   14.20
   2  -4   0  910.31   14.70
   2  -4   0  895.61   14.50
   2  -4   0  905.51   13.80
   2  -4   0  893.41   14.00
  -2   4   0  891.81   14.30
  -2   4   0  906.21   14.80
  -2   4   0  871.21   15.90
   1  -4   0  576.94   10.00
   1  -4   0  585.54   10.10
   1  -4   0  585.74    9.40
   1  -4   0  588.84    9.70
   1  -4   0  593.74   10.40
  -1   4   0  573.74   10.10
  -1   4   0  587.34    9.50
  -1   4   0  600.94   11.70
  -1   4   0  560.24    9.30
  -1   4   0  589.34   11.00
   0  -4   0   31.30    1.80
   0  -4   0   29.60    2.10
   0  -4   0   33.60    2.00
   0   4   0   34.60    2.80
   0   4   0   29.10    3.10
   0   4   0   32.70    2.10
   0   4   0   30.00    1.80
   0   4   0   30.60    1.60
  -1  -4   0  835.92   13.40
  -1  -4   0  829.42   13.10
   1   4   0  820.92   12.50
   1   4   0  809.02   14.80
   1   4   0  793.42   15.10
   1   4   0  799.22   13.30
   1   4   0  806.02   12.70
  -2  -4   0    7.80    1.20
  -2  -4   0    6.80    1.40
  -2  -4   0    7.10    1.40
   2   4   0    8.30    1.20
   2   4   0    8.20    1.50
   2   4   0    7.10    1.30
   2   4   0    8.60    2.30
   2   4   0    5.90    1.60
   2   4   0    8.70    2.00
  -3  -4   0   17.40    2.10
  -3  -4   0   13.50    2.20
   3   4   0   13.90    2.50
   3   4   0   13.40    2.90
   3   4   0   13.60    1.80
   3   4   0   13.00    1.80
   3   4   0   12.20    1.80
   3   4   0   16.00    2.40
  -4  -4   0  266.67    7.10
   4   4   0  255.87    6.40
   4   4   0  255.27    6.70
   4   4   0  258.87    7.60
   4   4   0  263.07    5.80
   4   4   0  251.07    8.90
   4   4   0  268.37    7.90
  -5  -4   0  683.43   13.90
   5   4   0  693.83   12.10
   5   4   0  697.63   16.70
   5   4   0  700.53   12.90
   5   4   0  677.63   14.70
   6   4   0    4.90    3.40
   6   4   0    3.50    1.90
   6   4   0    4.90    1.80
   6   4   0    5.60    3.90
   7   4   0    0.40    1.90
   7   4   0    0.90    4.40
   7   4   0   -1.20    3.50
   8   4   0  164.28    6.40
   8   4   0  169.98   10.80
   9   4   0   74.59   10.40
   9   4   0   62.09    5.30
  11  -5   0  103.49    6.20
 -11   5   0  111.59    8.20
  10  -5   0  133.69    6.20
  10  -5   0  133.49    8.70
  10  -5   0  118.79    6.00
 -10   5   0  137.99    8.00
   9  -5   0   36.10    6.20
   9  -5   0   26.20    3.70
   9  -5   0   27.40    4.70
   9  -5   0   26.70    3.80
  -9   5   0   28.50    4.60
   8  -5   0   51.89    3.70
   8  -5   0   62.89    5.50
   8  -5   0   57.49    4.20
   8  -5   0   63.19    5.80
  -8   5   0   54.69    4.70
   7  -5   0  344.97    8.00
   7  -5   0  362.86   10.40
   7  -5   0  359.06    8.80
   7  -5   0  357.06    9.70
  -7   5   0  336.37    9.40
   6  -5   0  118.59    5.90
   6  -5   0  117.69    5.20
   6  -5   0  129.39    4.90
   6  -5   0  118.89    5.80
   6  -5   0  114.49    4.20
  -6   5   0  111.89    5.00
  -6   5   0  114.09    5.70
  -6   5   0  119.39    4.80
   5  -5   0    3.50    2.00
   5  -5   0    2.80    1.50
   5  -5   0    2.70    1.90
   5  -5   0    1.00    1.20
   5  -5   0    4.90    1.80
   5  -5   0    2.80    1.50
  -5   5   0   10.50    2.30
  -5   5   0    3.70    1.40
  -5   5   0    3.80    1.90
   4  -5   0   66.79    3.00
   4  -5   0   70.99    3.40
   4  -5   0   74.49    4.00
   4  -5   0   72.09    3.50
   4  -5   0   76.39    4.00
   4  -5   0   72.59    3.60
  -4   5   0   69.29    4.20
  -4   5   0   62.79    3.00
  -4   5   0   74.99    3.10
   3  -5   0 1551.44   24.00
   3  -5   0 1534.65   23.00
   3  -5   0 1515.95   24.20
   3  -5   0 1557.44   23.60
   3  -5   0 1537.45   23.50
  -3   5   0 1588.24   23.80
  -3   5   0 1585.04   23.20
  -3   5   0 1520.35   23.70
  -3   5   0 1541.65   26.00
   2  -5   0   32.00    2.30
   2  -5   0   31.50    2.50
   2  -5   0   34.10    2.20
   2  -5   0   33.50    2.80
  -2   5   0   33.00    3.70
  -2   5   0   31.90    2.00
  -2   5   0   35.10    2.10
  -2   5   0   30.30    2.30
  -2   5   0   34.20    3.00
   1  -5   0  226.78    4.90
   1  -5   0  213.88    5.70
   1  -5   0  209.08    5.40
   1  -5   0  214.78    4.70
  -1   5   0  216.08    5.50
  -1   5   0  220.48    4.70
  -1   5   0  221.68    6.50
  -1   5   0  221.48    7.20
  -1   5   0  226.98    5.00
   0  -5   0  108.79    3.70
   0  -5   0  107.59    3.40
   0  -5   0  105.19    3.10
   0   5   0  101.79    4.80
   0   5   0  105.79    5.10
   0   5   0  107.19    3.30
   0   5   0  105.09    2.90
   0   5   0  107.39    3.80
  -1  -5   0  515.05    9.60
  -1  -5   0  517.55    9.50
   1   5   0  507.25   11.90
   1   5   0  509.65    8.70
   1   5   0  524.35   11.80
   1   5   0  501.45    9.10
   1   5   0  523.75   10.00
  -2  -5   0   10.20    1.70
  -2  -5   0    6.40    1.60
   2   5   0    8.30    1.70
   2   5   0    7.80    1.40
   2   5   0    5.80    1.30
   2   5   0   12.90    2.20
   2   5   0    7.50    2.40
   2   5   0    3.40    2.40
  -3  -5   0   34.00    2.90
   3   5   0   30.90    3.20
   3   5   0   33.70    3.10
   3   5   0   44.50    4.30
   3   5   0   22.80    2.60
   3   5   0   32.30    2.60
   3   5   0   29.00    4.30
  -4  -5   0  191.98    6.40
   4   5   0  202.78    6.20
   4   5   0  193.28    5.40
   4   5   0  194.68    7.70
   4   5   0  201.18    8.90
   5   5   0    0.80    1.80
   5   5   0   -0.80    3.60
   5   5   0   -1.60    1.50
   6   5   0  308.77    8.40
   6   5   0  328.77   12.30
   6   5   0  310.87   12.70
   6   5   0  313.47    8.00
   7   5   0   16.10    6.10
   7   5   0   14.80    5.20
   7   5   0   12.10    2.80
   8   5   0  193.88   12.00
   8   5   0  182.38    7.20
   9   5   0   18.50    7.00
   9   5   0   22.50    3.90
  11  -6   0   10.50    3.30
 -11   6   0    7.90    3.80
  10  -6   0   39.90    4.80
  10  -6   0   38.30    5.80
  10  -6   0   40.00    5.00
 -10   6   0   44.10    5.50
   9  -6   0   50.19    4.70
   9  -6   0   37.70    6.10
   9  -6   0   43.30    4.30
  -9   6   0   43.40    4.70
   8  -6   0    2.50    2.20
   8  -6   0    3.30    2.00
   8  -6   0   -4.80    2.60
  -8   6   0    1.20    2.10
   7  -6   0  144.09    6.00
   7  -6   0  152.28    6.30
   7  -6   0  149.69    7.20
   7  -6   0  151.48    5.40
  -7   6   0  147.59    6.00
   6  -6   0  980.50   19.90
   6  -6   0 1005.10   18.20
   6  -6   0 1001.90   18.00
   6  -6   0 1027.50   19.30
   6  -6   0 1020.90   17.30
  -6   6   0  993.90   17.90
  -6   6   0  963.10   19.80
  -6   6   0 1025.60   19.50
   5  -6   0  128.99    5.60
   5  -6   0  106.89    4.20
   5  -6   0  114.09    4.60
   5  -6   0  110.69    4.90
   5  -6   0   99.09    5.10
   5  -6   0  133.89    5.10
  -5   6   0  117.39    4.40
  -5   6   0  112.89    4.20
  -5   6   0  120.69    5.80
   4  -6   0   99.29    4.70
   4  -6   0  100.39    4.10
   4  -6   0   91.09    4.60
   4  -6   0   98.19    4.10
   4  -6   0  102.49    3.80
   4  -6   0  100.39    4.50
  -4   6   0   93.69    3.90
  -4   6   0   99.89    5.70
  -4   6   0   96.79    3.70
   3  -6   0   33.10    3.00
   3  -6   0   33.90    2.70
   3  -6   0   32.60    2.50
   3  -6   0   26.20    3.10
   3  -6   0   33.30    2.40
  -3   6   0   33.10    2.20
  -3   6   0   27.60    4.10
  -3   6   0   28.50    3.20
  -3   6   0   33.50    2.70
   2  -6   0  177.38    5.50
   2  -6   0  190.88    4.80
   2  -6   0  174.58    5.20
   2  -6   0  188.98    4.80
   2  -6   0  190.38    5.80
  -2   6   0  187.48    4.80
  -2   6   0  188.08    7.40
  -2   6   0  186.88    6.50
   1  -6   0    1.00    1.30
   1  -6   0    2.60    1.10
   1  -6   0    2.90    1.60
  -1   6   0    3.40    1.40
  -1   6   0    0.80    2.40
  -1   6   0    4.20    2.00
  -1   6   0    2.30    0.90
  -1   6   0    3.70    1.20
   0  -6   0  308.37    6.20
   0  -6   0  311.17    6.70
   0  -6   0  309.47    7.30
   0   6   0  315.77    9.50
   0   6   0  302.17    6.00
   0   6   0  293.17    6.70
   0   6   0  302.37    7.50
   0   6   0  307.67    9.20
  -1  -6   0  156.68    4.60
  -1  -6   0  158.28    4.80
   1   6   0  141.69    6.80
   1   6   0  146.49    4.60
   1   6   0  152.38    3.90
   1   6   0  151.38    6.90
   1   6   0  154.78    5.30
  -2  -6   0  692.23   13.20
   2   6   0  692.33   13.40
   2   6   0  696.13   15.70
   2   6   0  695.93   12.50
   2   6   0  686.43   16.40
  -3  -6   0    3.50    1.80
   3   6   0    2.90    3.40
   3   6   0    6.30    3.20
   3   6   0    3.40    1.60
   3   6   0    6.50    2.10
   4   6   0   53.19    5.80
   4   6   0   53.19    3.80
   4   6   0   48.90    4.10
   4   6   0   46.30    6.70
   5   6   0  112.99    7.80
   5   6   0  118.79    9.00
   5   6   0  116.29    5.20
   5   6   0  110.69    5.50
   6   6   0   49.40    8.90
   6   6   0   48.10    4.60
   6   6   0   46.30    7.40
   6   6   0   52.19    4.70
   7   6   0   38.30    4.80
   7   6   0   28.70    7.50
   7   6   0   39.00    7.10
   8   6   0   18.70    3.70
   8   6   0   15.00    6.60
  11  -7   0   35.30    5.30
  11  -7   0   26.80    4.20
  10  -7   0  236.98    8.70
  10  -7   0  254.47    9.30
   9  -7   0   47.30    4.70
   9  -7   0   53.99    6.60
   9  -7   0   53.39    5.30
  -9   7   0   64.99    7.90
   8  -7   0   16.10    3.90
   8  -7   0   10.40    2.90
   8  -7   0   12.50    2.70
  -8   7   0   12.30    2.70
   7  -7   0  174.88    6.30
   7  -7   0  191.68    7.20
   7  -7   0  190.28    8.10
  -7   7   0  199.08    6.80
  -7   7   0  192.68    8.50
   6  -7   0  519.85   12.60
   6  -7   0  496.05   11.10
   6  -7   0  504.65   12.00
   6  -7   0  490.65   10.70
  -6   7   0  481.05   12.90
  -6   7   0  498.95   13.20
  -6   7   0  511.95   11.00
   5  -7   0  144.89    6.20
   5  -7   0  148.89    5.40
   5  -7   0  138.39    5.10
   5  -7   0  160.48    6.40
   5  -7   0  154.68    6.10
  -5   7   0  139.79    7.10
  -5   7   0  139.59    4.90
  -5   7   0  139.59    5.20
   4  -7   0   60.39    4.00
   4  -7   0   58.39    4.20
   4  -7   0   60.59    3.40
   4  -7   0   65.59    3.70
   4  -7   0   61.69    3.60
   4  -7   0   61.79    4.20
  -4   7   0   63.49    3.10
  -4   7   0   58.99    3.60
  -4   7   0   57.09    5.50
   3  -7   0  188.68    6.30
   3  -7   0  191.08    5.30
   3  -7   0  189.08    6.40
   3  -7   0  185.38    5.30
   3  -7   0  187.98    5.70
  -3   7   0  189.58    5.00
  -3   7   0  195.98    8.30
  -3   7   0  195.08    6.10
  -3   7   0  170.58    6.60
   2  -7   0  141.59    5.60
   2  -7   0  145.39    4.40
   2  -7   0  144.09    5.40
  -2   7   0  145.69    5.40
  -2   7   0  150.28    7.80
  -2   7   0  147.19    4.60
  -2   7   0  151.28    6.70
   1  -7   0   12.80    2.40
   1  -7   0   17.30    2.80
   1  -7   0   14.30    2.20
  -1   7   0   17.10    2.30
  -1   7   0   15.90    3.80
  -1   7   0   14.40    1.80
  -1   7   0   15.90    3.20
  -1   7   0   20.40    2.90
   0  -7   0   60.39    3.60
   0   7   0   54.79    3.30
   0   7   0   56.69    3.90
   0   7   0   53.39    5.10
   0   7   0   58.59    5.70
  -1  -7   0  153.98    5.60
  -1  -7   0  165.18    6.30
   1   7   0  150.88    7.50
   1   7   0  163.78    6.00
   1   7   0  153.18    8.00
   1   7   0  158.78    5.20
  -2  -7   0  232.18    7.00
   2   7   0  232.08    6.60
   2   7   0  234.68    7.40
   2   7   0  229.68    9.50
   2   7   0  234.48   10.10
   3   7   0  345.67   11.70
   3   7   0  345.67    9.30
   3   7   0  352.86    8.60
   3   7   0  349.17   13.00
   4   7   0    8.20    4.60
   4   7   0   18.80    4.50
   4   7   0   15.20    3.00
   4   7   0   13.20    2.50
   5   7   0  256.37   13.10
   5   7   0  251.47   11.50
   5   7   0  244.58    8.40
   5   7   0  250.67    8.00
   6   7   0   42.40    7.10
   6   7   0   44.00    5.10
   6   7   0   48.60    9.70
   6   7   0   40.70    5.00
   7   7   0   26.10    8.00
   7   7   0   27.40    6.90
   7   7   0   30.90    4.10
   8   7   0   90.09   11.80
   8   7   0  103.49    6.80
  11  -8   0   42.80    6.20
  11  -8   0   41.50    5.60
  10  -8   0  138.39    8.00
  10  -8   0  155.98    7.50
   9  -8   0  248.88    9.30
   9  -8   0  246.98    8.50
   9  -8   0  227.48   10.10
   8  -8   0   42.00    4.40
   8  -8   0   26.70    4.30
   8  -8   0   42.40    5.20
   7  -8   0  306.77   10.30
   7  -8   0  310.37    8.80
   7  -8   0  310.97    9.80
  -7   8   0  308.07   10.60
  -7   8   0  306.57   10.90
   6  -8   0    1.30    2.50
   6  -8   0   -1.20    2.20
   6  -8   0    6.70    2.10
  -6   8   0    0.00    2.40
  -6   8   0    5.00    3.00
   5  -8   0   69.69    4.10
   5  -8   0   66.49    5.40
   5  -8   0   63.99    4.50
   5  -8   0   61.49    4.80
   5  -8   0   65.39    5.10
  -5   8   0   61.29    4.10
  -5   8   0   71.89    6.30
   4  -8   0  108.39    4.40
   4  -8   0  104.89    5.60
   4  -8   0  101.99    4.80
   4  -8   0  102.39    4.60
   4  -8   0  112.59    5.80
   4  -8   0  106.29    5.10
  -4   8   0  105.59    5.00
  -4   8   0   84.89    6.80
   3  -8   0  571.64   12.60
   3  -8   0  561.34   12.70
  -3   8   0  581.74   12.60
  -3   8   0  543.05   13.40
  -3   8   0  570.14   15.50
   2  -8   0  171.88    6.30
   2  -8   0  165.88    6.60
  -2   8   0  184.48    8.90
  -2   8   0  175.68    6.50
  -2   8   0  167.68    7.90
   1  -8   0  547.15   12.10
  -1   8   0  549.54   14.60
  -1   8   0  553.74   11.20
  -1   8   0  553.14   12.40
  -1   8   0  567.84   15.40
   0  -8   0   64.19    4.20
   0   8   0   57.09    6.80
   0   8   0   61.99    6.20
   0   8   0   68.89    3.90
   0   8   0   58.79    4.40
  -1  -8   0   42.50    3.90
   1   8   0   46.20    3.70
   1   8   0   50.09    6.60
   1   8   0   44.80    6.20
   1   8   0   49.70    4.50
   2   8   0  218.78   10.70
   2   8   0  218.28    7.80
   2   8   0  210.98   10.20
   2   8   0  217.78    7.00
   3   8   0   21.80    5.30
   3   8   0   23.90    3.50
   3   8   0   22.00    3.10
   3   8   0   25.20    5.90
   4   8   0   85.49    6.00
   4   8   0   90.09    5.60
   4   8   0  100.39    8.20
   4   8   0   75.19    9.50
   4   8   0   72.39   10.50
   5   8   0    2.50    2.70
   5   8   0   -3.10    4.20
   5   8   0   -5.70    5.70
   5   8   0    4.70    3.00
   6   8   0  222.18    8.60
   6   8   0  240.78   13.10
   6   8   0  207.48    8.80
   6   8   0  198.18   14.40
   7   8   0    4.30    3.20
   7   8   0   -8.30    6.80
   7   8   0   10.90    6.50
  11  -9   0   12.30    3.50
  11  -9   0   10.60    4.00
  10  -9   0   61.49    6.90
  10  -9   0   72.19    6.30
   9  -9   0   67.89   10.50
   9  -9   0   73.59    6.80
   9  -9   0   74.89    5.90
   8  -9   0   19.10    4.10
   8  -9   0   34.30    5.50
   8  -9   0   25.20    3.50
   7  -9   0   53.89    4.70
   7  -9   0   47.40    5.80
   7  -9   0   42.90    5.60
  -7   9   0   44.00    5.70
  -7   9   0   55.09    6.00
   6  -9   0  254.37    9.20
   6  -9   0  248.88    9.10
  -6   9   0  252.17   10.90
  -6   9   0  230.18    9.30
   5  -9   0   95.19    6.30
   5  -9   0   95.19    6.10
  -5   9   0   87.29    5.10
  -5   9   0   98.29    7.90
   4  -9   0   71.59    5.20
   4  -9   0   66.99    5.10
  -4   9   0   75.19    4.90
  -4   9   0   66.39    7.00
   3  -9   0   -3.00    2.00
  -3   9   0    7.40    3.40
  -3   9   0    0.10    3.70
  -3   9   0    3.00    2.10
   2  -9   0  232.18    8.30
   2  -9   0  236.08    7.90
  -2   9   0  239.68    8.20
  -2   9   0  248.38   10.10
  -2   9   0  247.98   11.10
   1  -9   0   32.80    3.90
  -1   9   0   29.10    5.50
  -1   9   0   40.40    4.50
  -1   9   0   23.20    4.70
   0   9   0   35.60    4.50
   0   9   0   33.60    5.70
   0   9   0   29.50    3.70
   0   9   0   30.30    5.50
   1   9   0   71.09    7.70
   1   9   0   72.19    5.50
   1   9   0   66.29    4.80
   1   9   0   63.09    7.80
   2   9   0  413.36   15.70
   2   9   0  443.66   10.90
   2   9   0  429.46   11.90
   2   9   0  423.86   14.90
   3   9   0   12.30    3.00
   3   9   0   19.80    6.30
   3   9   0   11.30    4.40
   3   9   0   14.10    3.50
   3   9   0   14.90    5.50
   4   9   0   21.60    4.30
   4   9   0   20.00    7.10
   4   9   0   23.20    3.80
   4   9   0   18.20    5.50
   5   9   0  351.06   15.30
   5   9   0  304.37   16.70
   5   9   0  348.27   10.70
   5   9   0  339.97   11.40
   6   9   0   37.10    9.30
   6   9   0   42.30    6.20
   6   9   0   38.60    5.90
   6   9   0   28.90    7.30
  10 -10   0  153.38    9.20
  10 -10   0  157.48    8.10
   9 -10   0    7.90    3.30
   9 -10   0    8.60    4.20
   8 -10   0    1.90    3.40
   8 -10   0    6.60    3.40
   7 -10   0   15.00    4.00
   7 -10   0   18.30    3.90
  -7  10   0   13.90    4.40
  -7  10   0   19.60    4.40
   6 -10   0   61.59    6.20
   6 -10   0   69.89    6.10
  -6  10   0   71.99    6.10
  -6  10   0   80.19    8.00
   5 -10   0  144.09    7.50
   5 -10   0  141.89    7.40
  -5  10   0  136.89    9.80
  -5  10   0  136.29    6.70
   4 -10   0   45.70    5.10
  -4  10   0   58.69    7.60
  -4  10   0   53.49    4.90
   3 -10   0   40.30    5.00
   3 -10   0   29.80    4.60
  -3  10   0   44.30    7.80
  -3  10   0   33.40    6.30
  -3  10   0   38.90    4.80
   2 -10   0   16.80    3.30
  -2  10   0   14.80    3.20
  -2  10   0   13.60    4.90
  -2  10   0   19.90    4.80
   1 -10   0  164.68    7.10
  -1  10   0  162.78    9.90
  -1  10   0  167.08   10.90
  -1  10   0  173.58    7.90
   0  10   0    1.70    4.50
   0  10   0   -0.60    4.90
   0  10   0    4.40    2.80
   0  10   0   -0.70    2.70
   1  10   0  112.99   10.00
   1  10   0  138.99    7.90
   1  10   0  120.79    7.40
   1  10   0  125.79   10.50
   1  10   0  126.09    6.30
   2  10   0   -0.80    2.40
   2  10   0    1.70    5.10
   2  10   0   -1.40    2.90
   2  10   0    3.90    5.80
   2  10   0    8.00    3.80
   3  10   0  108.99    9.30
   3  10   0  103.59    6.80
   3  10   0   94.29    7.50
   3  10   0   80.49   11.20
   3  10   0  123.69   10.20
   4  10   0   -2.50    7.10
   4  10   0   -1.60    3.40
   4  10   0   -2.10    3.10
   4  10   0   -1.20    4.50
   5  10   0   18.80    4.40
   5  10   0   21.20    4.10
   5  10   0   37.40    7.70
   5  10   0    9.60    8.30
   9 -11   0  372.96   13.50
   8 -11   0   68.19    7.80
   7 -11   0   94.69    7.40
   7 -11   0   94.69    8.10
  -7  11   0  100.79    9.30
   6 -11   0    3.00    3.00
  -6  11   0    8.70    4.80
  -6  11   0    9.20    3.50
   5 -11   0  174.08    8.50
   5 -11   0  191.28    8.90
  -5  11   0  168.88    7.90
  -5  11   0  191.88   12.10
  -5  11   0  183.58    8.30
   4 -11   0    2.00    2.70
   4 -11   0    1.00    3.00
  -4  11   0    3.50    2.60
  -4  11   0    3.40    5.20
   3 -11   0   -3.10    2.60
  -3  11   0    2.50    2.60
  -3  11   0   -4.20    4.50
   2 -11   0  114.09    6.80
  -2  11   0  123.19    9.60
  -2  11   0  107.69   10.00
  -2  11   0  105.59    7.10
  -1  11   0  108.69    9.90
  -1  11   0  127.99    7.70
  -1  11   0  123.89   10.40
   0  11   0   61.39    6.70
   0  11   0   55.79    9.40
   0  11   0   65.99    9.20
   1  11   0    6.00    5.70
   1  11   0    2.10    5.90
   1  11   0    3.30    3.30
   1  11   0    3.70    3.70
   2  11   0  252.07   15.20
   2  11   0  288.37   12.50
   2  11   0  269.57   11.00
   2  11   0  269.47    9.80
   2  11   0  267.67   14.30
   3  11   0    9.80    5.30
   3  11   0    6.40    3.50
   3  11   0   11.40    7.20
   3  11   0    5.20    7.50
   3  11   0    7.90    4.40
   4  11   0    5.00    4.00
   4  11   0   -6.10    7.60
   4  11   0    8.90    6.00
   4  11   0   -1.50    3.10
   7 -12   0    4.20    4.00
  -7  12   0   11.60    5.00
   6 -12   0  188.08    9.70
  -6  12   0  186.58   12.60
   5 -12   0   22.90    4.50
   5 -12   0   26.90    6.10
  -5  12   0   23.40    4.60
  -5  12   0   35.30    7.50
   4 -12   0  188.58    9.30
  -4  12   0  216.18   13.10
  -4  12   0  193.38    9.30
   3 -12   0  105.39    7.30
  -3  12   0  106.09    7.50
  -3  12   0  113.69   11.30
  -2  12   0  209.58    9.90
  -2  12   0  196.78   12.00
  -2  12   0  228.88   13.90
  -1  12   0   16.10    6.90
  -1  12   0    4.70    5.90
  -1  12   0   14.70    4.20
   0  12   0   82.79   10.50
   0  12   0   73.29   10.90
   0  12   0   90.79    7.70
   1  12   0   64.29   10.70
   1  12   0   61.39   10.70
   1  12   0   57.29    7.40
   2  12   0  100.09   12.40
   2  12   0   95.09   10.90
   2  12   0  112.69   11.40
   2  12   0   93.99    8.30
   7 -13   0   31.50    5.50
  -7  13   0   46.90    8.70
   6 -13   0   52.79    7.40
  -6  13   0   74.99   10.30
   5 -13   0   33.70    5.40
  -5  13   0   47.30    9.50
   4 -13   0    6.90    3.70
  -4  13   0    1.30    3.00
  -4  13   0   11.60    6.20
  -3  13   0   19.00    4.60
  -3  13   0   27.40    7.60
  -2  13   0   16.70    6.90
  -2  13   0   10.70    4.30
  -1  13   0  178.08    9.80
  -1  13   0  200.18   14.00
  -1  13   0  181.98   13.10
   0  13   0   14.20    7.30
   0  13   0   24.80    7.60
   0  13   0   21.10    5.10
   1  13   0   29.20    5.60
   1  13   0   17.30    7.90
  -5  14   0  111.59   12.70
  -4  14   0   15.00    6.60
  -4  14   0    4.80    3.50
  -3  14   0    3.60    3.80
  -3  14   0   14.40    6.30
  -2  14   0   42.90   10.40
  -1  14  -1   22.50    8.60
  -2  14  -1   14.10    7.40
  -2  14  -1    8.80    4.10
  -3  14  -1   74.99   11.40
  -3  14  -1   63.69    7.50
  -4  14  -1  100.99   11.60
  -4  14  -1   52.99    7.10
  -5  14  -1   25.70    7.20
   5 -14   1   19.30    4.90
   1  13  -1  107.69   12.40
   1  13  -1  117.29    8.90
   1  13  -1  113.29   12.40
   0  13  -1  106.99   11.70
   0  13  -1  130.59   12.80
   0  13  -1  111.39    8.80
  -1  13  -1   22.80    7.80
  -1  13  -1    8.60    6.40
  -1  13  -1    3.30    3.90
  -2  13  -1    1.50    5.90
  -2  13  -1    3.40    3.60
  -3  13  -1  214.68   10.50
  -3  13  -1  216.38   13.80
  -4  13  -1   -5.00    2.90
  -4  13  -1    1.20    6.00
   4 -13   1   -1.10    3.50
  -5  13  -1    3.10    6.00
   5 -13   1    1.80    3.50
  -6  13  -1   15.50    6.40
   6 -13   1   23.30    5.10
  -7  13  -1   83.29   13.00
   7 -13   1   57.79    7.70
   3  12  -1    1.30    4.50
   3  12  -1   19.10    7.00
   3  12  -1    4.30    3.80
   3  12  -1    5.40    4.00
   3  12  -1   -2.90    7.30
   2  12  -1   22.70    7.20
   2  12  -1   26.40    5.10
   2  12  -1   14.00    7.60
   2  12  -1   40.70    7.40
   1  12  -1  139.89    9.10
   1  12  -1  147.99   12.50
   1  12  -1  155.68   12.80
   0  12  -1   24.20    7.30
   0  12  -1   29.90    7.60
   0  12  -1   36.10    5.30
  -1  12  -1  154.48   12.40
  -1  12  -1  126.29   10.70
  -1  12  -1  141.09    8.70
  -2  12  -1  217.38    9.70
  -2  12  -1  210.68   11.90
  -2  12  -1  229.48   14.00
  -3  12  -1  131.89   11.60
  -3  12  -1  130.99    8.10
   3 -12   1  138.39    8.00
  -4  12  -1  108.39    7.40
  -4  12  -1  123.99   11.60
   4 -12   1  116.19    7.90
   4 -12   1  119.59    7.70
  -5  12  -1   10.80    5.70
  -5  12  -1    9.40    3.30
   5 -12   1    5.30    3.50
  -6  12  -1  251.07   10.90
  -6  12  -1  269.97   14.00
  -7  12  -1   10.00    4.30
  -7  12  -1    6.20    5.20
   7 -12   1    0.90    3.80
   8 -12   1   87.79    8.60
   4  11  -1   14.80    5.40
   4  11  -1   14.10    3.90
   4  11  -1    6.70    7.90
   4  11  -1   19.20    4.60
   3  11  -1   53.39    7.70
   3  11  -1   24.70    7.10
   3  11  -1   26.90    4.90
   3  11  -1    7.90    7.10
   3  11  -1   21.10    4.00
   2  11  -1   71.49    7.10
   2  11  -1   64.49    5.90
   2  11  -1   50.99    6.50
   2  11  -1   43.00    8.30
   2  11  -1   50.39    9.90
   1  11  -1    1.60    3.30
   1  11  -1    2.10    2.50
   1  11  -1    6.30    5.50
   1  11  -1   -1.50    5.20
   0  11  -1  231.88   12.50
   0  11  -1  249.78    9.90
   0  11  -1  270.17   14.00
  -1  11  -1   16.30    3.60
  -1  11  -1    7.80    5.80
  -1  11  -1    5.60    4.90
  -2  11  -1   41.10    7.50
  -2  11  -1   54.69    5.70
  -2  11  -1   49.20    9.10
   2 -11   1   41.20    5.20
  -3  11  -1   33.20    6.90
  -3  11  -1   30.40    5.10
   3 -11   1   39.70    5.70
   3 -11   1   38.60    5.50
  -4  11  -1  100.59   10.00
  -4  11  -1  101.79    6.50
   4 -11   1   97.99    7.00
  -5  11  -1   19.70    5.90
  -5  11  -1   20.80    3.70
   5 -11   1   36.30    5.70
   5 -11   1   27.20    4.60
  -6  11  -1   21.70    4.60
  -6  11  -1   28.10    5.90
   6 -11   1   29.90    4.70
   6 -11   1   48.40    6.60
  -7  11  -1  295.57   12.20
  -7  11  -1  322.87   17.40
   7 -11   1  319.87   12.20
   8 -11   1   13.70    4.60
   9 -11   1   -0.50    4.30
   5  10  -1   25.50    4.70
   5  10  -1   20.20    5.90
   5  10  -1   13.70    8.50
   5  10  -1   18.60    4.00
   4  10  -1  148.39    8.30
   4  10  -1  112.89   10.80
   4  10  -1  131.99    7.20
   4  10  -1  109.29   12.50
   4  10  -1  142.99    9.80
   3  10  -1   23.50    3.80
   3  10  -1   17.20    3.80
   3  10  -1   22.00    7.10
   3  10  -1   24.10    6.30
   2  10  -1   65.89    6.20
   2  10  -1   70.79    5.40
   2  10  -1   64.89    9.30
   2  10  -1   72.19    9.40
   1  10  -1  222.78   12.00
   1  10  -1  226.18   12.00
   1  10  -1  222.28    8.90
   1  10  -1  224.38    7.80
   0  10  -1   31.60    4.00
   0  10  -1   34.00    6.40
   0  10  -1   31.00    5.80
   0  10  -1   31.30    4.80
  -1  10  -1   38.10    6.70
  -1  10  -1   40.50    4.80
  -1  10  -1   44.90    7.40
   1 -10   1   38.50    4.60
  -2  10  -1   57.29    5.20
  -2  10  -1   57.49    7.80
  -2  10  -1   55.79    6.90
   2 -10   1   58.99    5.20
  -3  10  -1  407.56   11.50
  -3  10  -1  428.26   15.30
   3 -10   1  377.66   11.50
  -4  10  -1   10.90    4.70
  -4  10  -1    8.10    2.60
   4 -10   1    8.70    3.00
   4 -10   1    3.20    2.70
  -5  10  -1   16.50    5.00
  -5  10  -1   22.00    3.50
   5 -10   1   24.10    4.00
   5 -10   1   18.90    3.80
  -6  10  -1   47.70    6.00
  -6  10  -1   48.50    6.80
   6 -10   1   53.39    5.90
   6 -10   1   45.50    5.90
  -7  10  -1   17.50    4.50
   7 -10   1   14.70    3.80
   7 -10   1   11.50    3.80
   8 -10   1   86.39    7.40
   9 -10   1    3.00    2.90
   9 -10   1    5.60    3.80
  10 -10   1   58.79    7.40
  10 -10   1   60.99    6.30
   6   9  -1   43.20    6.30
   6   9  -1   48.70    8.10
   6   9  -1   47.90    5.90
   6   9  -1   42.20    9.50
   5   9  -1  122.49    6.90
   5   9  -1  121.79   10.10
   5   9  -1  112.79    7.30
   5   9  -1  120.39   12.20
   4   9  -1   31.50    4.40
   4   9  -1   19.20    5.80
   4   9  -1   22.90    3.40
   4   9  -1   24.60    7.00
   3   9  -1  391.06   10.30
   3   9  -1  388.16   14.50
   3   9  -1  388.46   11.20
   3   9  -1  375.16   15.20
   2   9  -1   -1.10    2.00
   2   9  -1    4.20    2.60
   2   9  -1    4.20    4.60
   2   9  -1   -0.60    4.00
   1   9  -1   64.69    4.40
   1   9  -1   58.19    5.10
   1   9  -1   51.59    7.10
   1   9  -1   57.99    7.00
  -1  -9   1   62.99    4.90
   0   9  -1  282.27    7.80
   0   9  -1  277.27    8.90
   0   9  -1  281.97   11.20
   0   9  -1  279.37   11.60
  -1   9  -1  211.48    9.40
  -1   9  -1  223.58    7.90
  -1   9  -1  205.88    6.50
   1  -9   1  231.48    7.50
  -2   9  -1  226.88    9.30
  -2   9  -1  239.88    8.10
  -2   9  -1  250.37   11.20
   2  -9   1  233.98    8.40
  -3   9  -1   27.60    5.00
  -3   9  -1   36.60    4.20
  -3   9  -1   37.90    6.90
   3  -9   1   40.50    4.40
   3  -9   1   38.80    4.70
   3  -9   1   37.30    4.20
  -4   9  -1  662.63   14.70
  -4   9  -1  676.93   18.50
   4  -9   1  706.63   14.70
   4  -9   1  691.93   15.60
   4  -9   1  711.43   15.60
  -5   9  -1    1.20    1.90
  -5   9  -1    2.70    3.70
   5  -9   1    3.60    2.80
   5  -9   1    2.10    2.20
   5  -9   1   -2.80    2.30
  -6   9  -1   -0.90    3.10
  -6   9  -1    9.50    3.70
   6  -9   1    9.10    3.10
   6  -9   1    9.50    2.50
   6  -9   1    0.80    3.00
  -7   9  -1   12.40    3.90
   7  -9   1   10.50    3.70
   7  -9   1   10.00    2.70
   7  -9   1   15.50    3.50
   8  -9   1   61.89    6.30
   8  -9   1   64.49    6.80
   8  -9   1   57.29    5.30
   9  -9   1    2.50    2.80
   9  -9   1    0.60    3.20
  10  -9   1    3.30    3.10
  10  -9   1    2.10    3.50
   7   8  -1   66.69   10.30
   7   8  -1   67.29    6.10
   7   8  -1   70.39   10.50
   6   8  -1  -10.20    6.00
   6   8  -1    3.80    2.90
   6   8  -1   -6.00    4.20
   6   8  -1    5.40    3.00
   5   8  -1    2.90    2.70
   5   8  -1   -1.60    2.20
   5   8  -1   -2.50    4.90
   4   8  -1  217.18    7.40
   4   8  -1  236.58   11.30
   4   8  -1  222.28   11.90
   4   8  -1  224.08    8.10
   3   8  -1   35.90    3.80
   3   8  -1   34.20    6.00
   3   8  -1   35.60    6.70
   3   8  -1   33.60    4.40
   2   8  -1    3.10    1.90
   2   8  -1    4.40    3.70
   2   8  -1    2.60    2.30
   2   8  -1    1.00    3.60
  -2  -8   1    1.60    2.00
   1   8  -1   21.70    4.50
   1   8  -1   23.90    3.60
   1   8  -1   22.10    3.20
   1   8  -1   19.50    4.20
  -1  -8   1   20.40    3.40
   0   8  -1  802.12   19.10
   0   8  -1  789.22   18.50
   0   8  -1  841.72   15.00
   0   8  -1  818.02   16.20
   0  -8   1  842.42   15.60
  -1   8  -1   14.50    3.30
  -1   8  -1   13.50    2.50
  -1   8  -1   18.90    4.20
  -1   8  -1   14.80    2.10
   1  -8   1   11.40    2.60
   1  -8   1   19.30    3.10
  -2   8  -1    7.30    3.60
  -2   8  -1    1.50    2.50
  -2   8  -1    4.40    1.80
   2  -8   1    1.60    2.10
   2  -8   1    3.50    2.00
  -3   8  -1  369.56   12.30
  -3   8  -1  356.56   10.00
  -3   8  -1  347.87    9.20
   3  -8   1  353.76    9.80
   3  -8   1  377.36    9.70
   3  -8   1  363.96    9.20
  -4   8  -1   22.90    4.40
  -4   8  -1   29.80    3.30
   4  -8   1   27.70    3.70
   4  -8   1   18.90    3.10
   4  -8   1   23.60    3.40
   4  -8   1   18.00    2.90
   4  -8   1   22.40    2.80
  -5   8  -1  255.77   10.00
  -5   8  -1  248.68    7.60
   5  -8   1  262.07    7.30
   5  -8   1  261.87    8.30
   5  -8   1  266.37    8.00
   5  -8   1  270.57    8.90
   5  -8   1  249.68    8.40
  -6   8  -1   80.19    5.90
  -6   8  -1   88.59    6.10
   6  -8   1   81.09    6.00
   6  -8   1   83.79    4.70
   6  -8   1   76.59    5.60
   6  -8   1   91.59    5.30
  -7   8  -1  501.55   14.50
   7  -8   1  520.95   11.90
   7  -8   1  516.35   13.10
   7  -8   1  488.55   13.60
   8  -8   1   83.59    6.20
   8  -8   1   85.79    7.30
   8  -8   1   83.29    5.40
   9  -8   1  126.19    8.60
   9  -8   1  136.19    7.80
   9  -8   1  141.69    7.00
  10  -8   1   52.89    6.40
  10  -8   1   41.90    5.70
  11  -8   1   82.99    6.60
  11  -8   1   85.89    7.20
   8   7  -1   63.19   10.10
   8   7  -1   88.79    6.30
   8   7  -1   68.09   10.70
   7   7  -1    7.00    5.20
   7   7  -1    2.70    6.40
   7   7  -1    9.90    3.00
   6   7  -1   71.09    9.40
   6   7  -1   74.39    8.20
   6   7  -1   62.19    5.00
   6   7  -1   70.99    5.20
   5   7  -1    8.60    2.60
   5   7  -1    5.30    2.30
   5   7  -1    9.00    5.10
   4   7  -1  130.79    5.90
   4   7  -1  139.49    9.10
   4   7  -1  136.39    5.30
   4   7  -1  131.49    8.20
   3   7  -1  228.88    9.60
   3   7  -1  226.18    6.60
   3   7  -1  225.38    7.20
   3   7  -1  239.78   10.30
  -3  -7   1  223.88    7.50
   2   7  -1   57.59    3.50
   2   7  -1   58.09    5.70
   2   7  -1   50.29    3.90
   2   7  -1   50.19    5.40
  -2  -7   1   53.09    4.00
   1   7  -1  592.94   14.90
   1   7  -1  623.64   11.60
   1   7  -1  598.14   15.00
   1   7  -1  611.34   12.60
  -1  -7   1  636.64   12.20
   0   7  -1  232.68    6.80
   0   7  -1  231.28    9.10
   0   7  -1  223.28    8.10
   0   7  -1  226.58    6.00
   0  -7   1  227.18    6.40
  -1   7  -1  313.07   10.20
  -1   7  -1  309.17    7.10
  -1   7  -1  300.17    9.10
  -1   7  -1  316.97    8.10
   1  -7   1  316.77    8.40
   1  -7   1  315.27    6.10
   1  -7   1  313.57    7.90
  -2   7  -1    2.00    2.90
  -2   7  -1    2.00    2.00
  -2   7  -1    0.60    1.10
  -2   7  -1   -1.00    1.30
   2  -7   1    1.40    1.70
   2  -7   1    0.30    1.00
   2  -7   1   -1.80    1.40
   2  -7   1   -2.80    1.60
  -3   7  -1  549.45   11.50
  -3   7  -1  544.15   11.90
  -3   7  -1  543.45   14.00
   3  -7   1  538.25   10.40
   3  -7   1  559.54   10.50
   3  -7   1  539.25   11.70
   3  -7   1  572.14   12.20
   3  -7   1  557.64   11.20
   3  -7   1  558.04   11.50
  -4   7  -1    4.70    1.60
  -4   7  -1    1.00    2.70
   4  -7   1    5.60    2.10
   4  -7   1   -1.10    1.40
   4  -7   1    3.00    1.60
   4  -7   1    1.90    1.70
   4  -7   1    1.20    1.90
   4  -7   1    0.80    2.10
  -5   7  -1    7.00    1.80
  -5   7  -1   14.90    3.10
   5  -7   1    3.80    2.10
   5  -7   1    7.80    2.30
   5  -7   1    7.10    2.20
   5  -7   1    4.50    2.50
   5  -7   1    6.10    1.80
  -6   7  -1    0.50    2.40
  -6   7  -1    1.90    2.20
   6  -7   1    2.20    2.80
   6  -7   1    1.40    1.70
   6  -7   1    1.20    2.10
   6  -7   1    1.70    2.10
  -7   7  -1   17.70    3.80
   7  -7   1   27.50    4.20
   7  -7   1   23.00    4.00
   7  -7   1   27.20    4.30
   7  -7   1   18.30    2.80
   8  -7   1  283.37    8.50
   8  -7   1  278.67    9.30
   8  -7   1  276.37   12.80
   8  -7   1  264.97   10.40
   9  -7   1   87.99    6.10
   9  -7   1   88.19    7.60
   9  -7   1   90.59    5.80
  10  -7   1   -0.40    2.60
  10  -7   1   -2.30    2.80
  11  -7   1   -0.50    2.90
  11  -7   1    0.50    3.30
   9   6  -1    5.10    6.30
   9   6  -1   -3.50    2.70
   8   6  -1   -0.20    5.00
   8   6  -1   -4.50    6.20
   8   6  -1    0.00    2.60
   7   6  -1  181.48   11.80
   7   6  -1  212.58    7.20
   7   6  -1  227.58   11.70
   6   6  -1    8.60    4.80
   6   6  -1   11.80    2.60
   6   6  -1    8.90    2.40
   5   6  -1    1.30    2.00
   5   6  -1    0.30    1.70
   5   6  -1   -0.10    3.20
   5   6  -1    4.40    3.90
   4   6  -1   70.09    6.60
   4   6  -1   77.39    4.40
   4   6  -1   81.59    6.20
   4   6  -1   79.99    3.90
  -4  -6   1   80.79    4.80
   3   6  -1  540.85   10.30
   3   6  -1  541.85   11.10
   3   6  -1  526.95   13.40
   3   6  -1  544.25   14.50
  -3  -6   1  555.64   11.90
   2   6  -1  102.59    6.10
   2   6  -1  106.79    6.00
   2   6  -1   99.39    4.30
   2   6  -1   97.69    3.80
  -2  -6   1   97.69    4.60
   1   6  -1   68.09    4.60
   1   6  -1   72.39    3.60
   1   6  -1   74.89    3.30
   1   6  -1   72.29    5.10
  -1  -6   1   78.49    3.40
  -1  -6   1   76.79    2.50
   0   6  -1  495.95   12.20
   0   6  -1  490.65    9.20
   0   6  -1  491.25   10.00
   0   6  -1  476.85   11.40
   0  -6   1  478.75    9.50
   0  -6   1  481.25    8.40
  -1   6  -1    0.50    1.40
  -1   6  -1    1.60    1.10
  -1   6  -1    1.30    1.30
  -1   6  -1    1.20    2.20
   1  -6   1    0.00    0.80
   1  -6   1    1.20    1.50
   1  -6   1    1.70    1.60
   1  -6   1    1.60    1.30
  -2   6  -1  232.68    6.80
  -2   6  -1  233.38    6.20
  -2   6  -1  244.68    8.30
  -2   6  -1  241.68    5.60
  -2   6  -1  238.88    5.00
   2  -6   1  237.88    5.30
   2  -6   1  239.28    6.70
   2  -6   1  234.58    6.30
   2  -6   1  238.68    6.40
  -3   6  -1  168.98    5.20
  -3   6  -1  174.08    4.20
  -3   6  -1  162.28    5.20
  -3   6  -1  167.58    7.00
   3  -6   1  165.98    4.70
   3  -6   1  163.18    5.30
   3  -6   1  168.18    4.80
   3  -6   1  165.48    5.80
   3  -6   1  165.08    5.40
   3  -6   1  171.68    5.50
  -4   6  -1  944.61   15.20
  -4   6  -1  935.71   16.10
  -4   6  -1  900.71   18.10
   4  -6   1  913.01   17.10
   4  -6   1  927.31   16.60
   4  -6   1  919.81   17.10
   4  -6   1  924.31   16.50
   4  -6   1  954.20   16.30
   4  -6   1  923.31   15.60
  -5   6  -1   31.60    2.60
  -5   6  -1   33.40    3.80
  -5   6  -1   33.40    2.70
   5  -6   1   37.20    3.70
   5  -6   1   37.10    3.00
   5  -6   1   33.00    3.50
   5  -6   1   32.20    4.00
   5  -6   1   32.70    3.40
   5  -6   1   34.20    3.20
  -6   6  -1   11.10    2.50
  -6   6  -1    7.80    2.80
  -6   6  -1   12.50    2.10
   6  -6   1   12.30    2.90
   6  -6   1    5.70    2.40
   6  -6   1   10.50    3.00
   6  -6   1    8.90    2.30
   6  -6   1    9.30    2.00
  -7   6  -1   19.40    3.20
   7  -6   1   24.30    4.30
   7  -6   1   21.20    3.10
   7  -6   1   21.00    3.80
   7  -6   1   18.70    2.90
  -8   6  -1  396.96   11.00
   8  -6   1  396.06   11.60
   8  -6   1  369.66   10.40
   8  -6   1  398.46    9.80
   8  -6   1  386.36   12.30
  -9   6  -1   -0.20    2.50
   9  -6   1    0.40    3.50
   9  -6   1   -1.60    2.20
   9  -6   1    1.50    3.30
   9  -6   1   -1.50    2.10
 -10   6  -1   11.50    3.70
  10  -6   1   11.70    3.20
  10  -6   1   11.30    3.10
  11  -6   1   20.00    3.80
   9   5  -1    0.30    2.60
   9   5  -1   -3.70    5.80
   8   5  -1   84.09    9.40
   8   5  -1   64.99    5.00
   8   5  -1   58.89   10.90
   7   5  -1  147.29    5.60
   7   5  -1  147.99    9.30
   7   5  -1  149.99   10.10
   6   5  -1  231.18    6.30
   6   5  -1  229.08    6.70
   6   5  -1  219.58   10.30
   5   5  -1   36.90    3.30
   5   5  -1   44.00    5.70
   5   5  -1   44.70    3.00
   5   5  -1   42.80    5.00
  -5  -5   1   42.60    4.00
   4   5  -1  523.45   12.60
   4   5  -1  509.15    9.50
   4   5  -1  529.35   10.40
   4   5  -1  532.35   14.00
  -4  -5   1  523.95   11.50
   3   5  -1   17.90    3.40
   3   5  -1   16.90    2.50
   3   5  -1   14.90    2.00
   3   5  -1   19.20    3.70
   3   5  -1   13.80    2.40
   3   5  -1   12.20    2.10
  -3  -5   1   13.00    2.20
   2   5  -1  237.78    5.30
   2   5  -1  246.78    7.80
   2   5  -1  240.58    5.90
   2   5  -1  245.18    8.00
   2   5  -1  237.98    4.80
  -2  -5   1  244.78    6.50
  -2  -5   1  237.78    5.10
   1   5  -1  246.98    7.40
   1   5  -1  244.78    5.30
   1   5  -1  239.88    5.80
   1   5  -1  242.58    7.30
  -1  -5   1  251.27    5.60
  -1  -5   1  235.18    4.80
   0   5  -1 1613.94   26.50
   0   5  -1 1642.44   25.00
   0   5  -1 1660.03   24.30
   0   5  -1 1652.33   27.10
   0  -5   1 1673.43   25.60
   0  -5   1 1679.33   23.60
   0  -5   1 1655.43   24.80
  -1   5  -1  290.47    8.00
  -1   5  -1  283.17    7.00
  -1   5  -1  278.77    6.40
  -1   5  -1  287.87    5.90
   1  -5   1  282.47    6.80
   1  -5   1  280.87    5.30
   1  -5   1  292.17    6.50
   1  -5   1  280.67    6.60
   1  -5   1  290.17    7.30
  -2   5  -1    8.50    1.20
  -2   5  -1    9.90    2.30
  -2   5  -1   11.20    1.60
  -2   5  -1   13.20    2.00
   2  -5   1   10.40    1.60
   2  -5   1    9.90    1.40
   2  -5   1   10.60    1.70
   2  -5   1    8.80    1.60
   2  -5   1    9.80    1.80
   2  -5   1    7.90    1.70
  -3   5  -1   12.70    1.90
  -3   5  -1   12.00    2.50
  -3   5  -1   12.60    1.90
  -3   5  -1   14.80    1.50
   3  -5   1   12.70    2.10
   3  -5   1   14.00    2.00
   3  -5   1   12.80    2.20
   3  -5   1   13.20    2.20
   3  -5   1   12.10    1.80
   3  -5   1   12.50    2.20
  -4   5  -1   49.30    3.70
  -4   5  -1   49.30    2.80
  -4   5  -1   52.09    2.60
   4  -5   1   43.90    2.60
   4  -5   1   44.00    3.20
   4  -5   1   53.29    3.20
   4  -5   1   42.50    3.30
   4  -5   1   46.30    3.40
   4  -5   1   48.60    3.80
  -5   5  -1  620.44   12.70
  -5   5  -1  647.34   12.00
   5  -5   1  627.54   11.40
   5  -5   1  626.84   13.30
   5  -5   1  629.14   13.70
   5  -5   1  612.24   12.20
   5  -5   1  632.84   12.70
   5  -5   1  635.04   12.80
  -6   5  -1   68.69    4.80
  -6   5  -1   75.39    4.00
   6  -5   1   83.19    5.20
   6  -5   1   71.79    4.10
   6  -5   1   77.29    5.00
   6  -5   1   71.79    3.60
   6  -5   1   75.29    5.20
  -7   5  -1   30.20    3.40
   7  -5   1   25.10    3.80
   7  -5   1   33.40    3.60
   7  -5   1   25.40    3.20
   7  -5   1   34.80    4.90
  -8   5  -1   15.90    3.10
   8  -5   1   17.30    2.80
   8  -5   1   15.80    2.60
   8  -5   1   23.50    4.00
   8  -5   1    9.80    3.50
  -9   5  -1  446.36   12.80
   9  -5   1  418.66   11.10
   9  -5   1  448.56   13.40
   9  -5   1  436.96   10.70
   9  -5   1  419.66   13.70
 -10   5  -1    0.00    2.90
  10  -5   1   -1.30    2.40
  10  -5   1    0.00    2.50
  10  -5   1   -0.70    4.20
  11  -5   1   25.70    3.90
  10   4  -1   69.49    5.20
  10   4  -1   58.19   10.60
  10   4  -1   83.59    8.80
   9   4  -1   33.80    6.80
   9   4  -1   31.90    4.40
   8   4  -1   39.60    6.20
   8   4  -1   39.20    4.00
   7   4  -1  102.29    7.50
   7   4  -1  101.49    7.80
   7   4  -1  102.29    4.40
   6   4  -1  294.97    6.50
   6   4  -1  287.07    7.00
   6   4  -1  307.17   10.90
  -6  -4   1  287.77    9.00
   5   4  -1   13.30    3.30
   5   4  -1   11.40    1.60
   5   4  -1    9.00    2.60
   5   4  -1   14.20    1.90
   5   4  -1   12.40    2.80
  -5  -4   1   10.40    2.40
   4   4  -1  792.12   14.60
   4   4  -1  797.92   16.90
   4   4  -1  790.62   13.30
   4   4  -1  771.02   12.40
   4   4  -1  794.52   15.50
  -4  -4   1  810.92   14.30
  -4  -4   1  777.22   14.80
   3   4  -1  446.66    8.20
   3   4  -1  439.26    8.80
   3   4  -1  434.66    7.50
   3   4  -1  449.95    8.30
   3   4  -1  438.36   10.10
   3   4  -1  428.16   10.70
  -3  -4   1  431.06    8.40
  -3  -4   1  434.06    9.30
   2   4  -1  245.98    4.80
   2   4  -1  252.27    6.90
   2   4  -1  242.68    4.80
   2   4  -1  249.28    5.30
   2   4  -1  242.78    5.40
  -2  -4   1  248.58    6.10
  -2  -4   1  236.58    5.00
   1   4  -1  178.98    3.90
   1   4  -1  181.58    4.40
   1   4  -1  176.48    5.60
  -1  -4   1  174.58    3.70
  -1  -4   1  181.88    4.20
   0   4  -1  581.54    8.70
   0   4  -1  585.84    9.50
   0   4  -1  586.64   11.50
   0   4  -1  589.94   10.10
   0  -4   1  595.34   10.50
   0  -4   1  589.74   10.50
   0  -4   1  588.84   10.00
   0  -4   1  584.44    9.00
  -1   4  -1 1682.53   24.00
  -1   4  -1 1682.83   24.70
  -1   4  -1 1692.03   26.30
  -1   4  -1 1662.03   25.10
   1  -4   1 1648.54   23.60
   1  -4   1 1690.13   24.90
   1  -4   1 1663.53   25.00
   1  -4   1 1659.13   24.60
  -2   4  -1    0.30    0.90
  -2   4  -1    0.90    0.90
  -2   4  -1    1.40    1.60
   2  -4   1    0.40    1.30
   2  -4   1    1.80    1.10
   2  -4   1   -0.30    1.10
   2  -4   1    0.50    0.80
   2  -4   1   -0.40    0.80
   2  -4   1    0.20    1.00
  -3   4  -1   23.80    2.70
  -3   4  -1   27.40    1.80
  -3   4  -1   25.40    2.00
   3  -4   1   23.50    2.20
   3  -4   1   21.70    2.60
   3  -4   1   28.90    2.40
   3  -4   1   28.60    2.20
   3  -4   1   22.90    1.90
   3  -4   1   23.70    2.50
  -4   4  -1  239.88    5.50
  -4   4  -1  248.18    5.80
  -4   4  -1  239.18    6.20
   4  -4   1  229.78    5.30
   4  -4   1  241.28    6.40
   4  -4   1  232.28    6.60
   4  -4   1  237.98    6.80
   4  -4   1  235.88    6.20
   4  -4   1  245.08    6.00
  -5   4  -1 1467.25   24.90
  -5   4  -1 1478.85   23.10
  -5   4  -1 1468.55   23.40
   5  -4   1 1446.56   24.30
   5  -4   1 1448.36   23.10
   5  -4   1 1434.16   22.10
   5  -4   1 1476.05   24.20
   5  -4   1 1452.25   25.20
   5  -4   1 1482.95   24.10
  -6   4  -1    0.40    1.50
   6  -4   1   -3.70    1.80
   6  -4   1    0.90    1.30
   6  -4   1    0.60    1.50
   6  -4   1    0.80    2.00
   6  -4   1    0.50    2.20
  -7   4  -1   -0.90    1.80
   7  -4   1    0.40    2.70
   7  -4   1    0.10    1.50
   7  -4   1   -3.40    2.20
   7  -4   1   -0.70    1.70
  -8   4  -1  261.37    9.00
   8  -4   1  255.07    7.70
   8  -4   1  260.77    7.30
   8  -4   1  265.67   10.00
   8  -4   1  274.17   10.10
  -9   4  -1    1.80    2.60
   9  -4   1    1.50    3.90
   9  -4   1   -5.10    3.00
   9  -4   1    1.80    2.20
   9  -4   1   -1.10    2.00
  10  -4   1   64.79    5.80
  10  -4   1   60.19    8.00
  10  -4   1   76.09    5.30
  11  -4   1   -2.20    2.60
  10   3  -1   17.10    2.90
  10   3  -1   15.40    5.30
  10   3  -1   -0.90    5.80
   9   3  -1  111.79    9.40
   9   3  -1  107.39    5.10
   8   3  -1   -1.10    1.70
   8   3  -1   -1.70    3.40
   7   3  -1  128.79    4.20
   7   3  -1  119.59    7.50
   7   3  -1  126.59    7.60
  -7  -3   1  131.39    6.70
   6   3  -1   46.50    2.80
   6   3  -1   40.40    4.80
   6   3  -1   40.20    2.30
   6   3  -1   43.20    4.30
  -6  -3   1   41.80    4.20
   5   3  -1   14.50    2.00
   5   3  -1   20.40    3.30
   5   3  -1   13.80    2.80
   5   3  -1   16.00    3.10
   5   3  -1   13.20    1.60
  -5  -3   1   17.00    2.60
   4   3  -1  344.97    5.70
   4   3  -1  345.57    8.30
   4   3  -1  337.77    6.50
   4   3  -1  337.07    8.10
  -4  -3   1  340.57    7.80
  -4  -3   1  344.27    8.20
  -4  -3   1  335.87    8.50
   3   3  -1 2036.60   28.70
   3   3  -1 2019.80   29.90
   3   3  -1 2000.80   30.70
   3   3  -1 2013.20   27.80
  -3  -3   1 2004.30   30.20
  -3  -3   1 1980.40   29.60
  -3  -3   1 2065.79   30.60
   2   3  -1  278.87    5.30
   2   3  -1  284.87    4.80
   2   3  -1  277.17    6.60
   2   3  -1  278.37    5.60
  -2  -3   1  278.17    5.40
  -2  -3   1  283.37    6.20
   1   3  -1   55.69    1.70
   1   3  -1   55.09    2.90
   1   3  -1   55.49    2.20
   1   3  -1   53.69    1.80
  -1  -3   1   51.49    1.60
   0   3  -1    1.10    0.70
   0   3  -1    0.90    0.80
   0   3  -1    1.50    1.30
   0  -3   1    1.40    0.90
   0  -3   1    1.30    1.10
   0  -3   1    0.40    1.00
  -1   3  -1    8.00    1.70
   1  -3   1    4.30    0.80
   1  -3   1    4.80    1.30
   1  -3   1    7.30    1.30
   1  -3   1    5.30    1.10
   1  -3   1    4.50    1.20
  -2   3  -1   15.20    2.30
  -2   3  -1   14.20    1.50
   2  -3   1   10.00    1.60
   2  -3   1   13.70    1.70
   2  -3   1   12.60    1.40
   2  -3   1   14.90    1.70
   2  -3   1   15.30    2.20
  -3   3  -1  215.88    4.70
  -3   3  -1  205.38    4.60
  -3   3  -1  204.38    5.10
   3  -3   1  201.88    4.30
   3  -3   1  207.48    5.40
   3  -3   1  204.08    4.80
   3  -3   1  211.68    5.40
   3  -3   1  202.18    5.60
  -4   3  -1 1310.47   19.60
  -4   3  -1 1336.17   20.70
  -4   3  -1 1329.87   20.10
   4  -3   1 1294.17   20.20
   4  -3   1 1308.07   21.90
   4  -3   1 1295.37   19.40
   4  -3   1 1339.57   19.60
   4  -3   1 1324.27   21.30
   4  -3   1 1289.87   21.30
  -5   3  -1    1.90    1.30
  -5   3  -1    0.40    1.60
   5  -3   1   -0.70    1.70
   5  -3   1    1.50    1.80
   5  -3   1   -0.50    1.10
   5  -3   1    2.00    1.60
   5  -3   1    0.40    1.00
   5  -3   1    0.90    1.60
  -6   3  -1  728.53   14.40
   6  -3   1  704.33   13.00
   6  -3   1  702.63   12.20
   6  -3   1  722.93   15.80
   6  -3   1  707.03   14.90
   6  -3   1  713.03   15.00
  -7   3  -1   10.40    2.50
   7  -3   1   10.30    2.90
   7  -3   1   12.60    1.90
   7  -3   1   10.00    3.20
   7  -3   1    9.30    2.10
  -8   3  -1  310.77   10.30
   8  -3   1  311.77    7.80
   8  -3   1  308.67   10.80
   8  -3   1  309.17   10.90
   8  -3   1  312.77    8.30
  -9   3  -1   35.60    5.60
   9  -3   1   46.20    4.20
   9  -3   1   42.80    6.20
   9  -3   1   43.30    4.20
   9  -3   1   38.90    6.90
  10  -3   1    1.60    4.70
  10  -3   1    6.00    2.80
  11  -3   1   52.09    8.80
  11  -3   1   70.49    5.80
  11   2  -1   31.00    4.50
  11   2  -1   35.30    6.70
  10   2  -1  107.09    9.30
  10   2  -1   98.19    5.20
   9   2  -1  104.89    7.10
   9   2  -1   93.19    4.30
   9   2  -1   95.49    8.10
   8   2  -1   29.60    4.80
   8   2  -1   26.10    2.80
  -8  -2   1   25.70    4.00
   7   2  -1  302.37    9.70
   7   2  -1  270.27    9.60
   7   2  -1  285.67    5.80
  -7  -2   1  291.57    9.30
  -7  -2   1  305.07   10.40
   6   2  -1  349.87   10.00
   6   2  -1  352.26    6.90
   6   2  -1  347.37    9.70
  -6  -2   1  360.16    9.80
  -6  -2   1  368.66   10.10
   5   2  -1   11.70    1.70
   5   2  -1   15.20    2.80
   5   2  -1   14.20    2.30
   5   2  -1   12.50    2.50
  -5  -2   1   15.80    2.80
  -5  -2   1   12.80    2.30
   4   2  -1  169.98    5.20
   4   2  -1  171.98    3.70
  -4  -2   1  171.28    5.30
  -4  -2   1  165.98    5.30
   3   2  -1  708.93   12.10
   3   2  -1  706.33   10.60
  -3  -2   1  709.33   12.40
  -3  -2   1  712.43   12.00
  -3  -2   1  711.83   12.40
   2   2  -1   98.59    2.30
   2   2  -1   97.59    2.80
  -2  -2   1   98.59    3.00
  -2  -2   1   91.69    2.60
  -2  -2   1  100.69    3.20
   1   2  -1 2223.28   29.40
   1   2  -1 2025.30   28.70
   1   2  -1 2122.69   28.50
   1   2  -1 2084.29   30.10
  -1  -2   1 2048.20   28.60
   0  -2   1    3.90    0.60
   0  -2   1    4.00    0.90
   1  -2   1  318.77    5.80
   1  -2   1  312.27    5.50
   1  -2   1  327.17    6.40
   1  -2   1  305.67    5.60
  -2   2  -1 2131.29   30.60
   2  -2   1 2127.89   29.80
   2  -2   1 2145.29   30.40
   2  -2   1 2108.29   30.30
   2  -2   1 2094.09   30.60
   2  -2   1 2113.29   29.30
  -3   2  -1   38.10    2.10
   3  -2   1   39.20    2.60
   3  -2   1   39.20    2.30
   3  -2   1   34.80    2.60
   3  -2   1   38.30    1.70
   3  -2   1   40.20    2.60
   3  -2   1   34.40    2.00
  -4   2  -1   42.60    2.60
  -4   2  -1   40.80    2.90
   4  -2   1   42.60    2.30
   4  -2   1   41.00    2.00
   4  -2   1   38.50    3.00
   4  -2   1   39.80    3.20
   4  -2   1   38.50    3.10
   4  -2   1   40.00    2.70
  -5   2  -1  810.52   15.20
   5  -2   1  838.12   16.40
   5  -2   1  820.72   13.80
   5  -2   1  822.92   15.70
   5  -2   1  818.32   15.60
   5  -2   1  821.42   13.10
   5  -2   1  863.71   14.70
  -6   2  -1   15.30    2.60
   6  -2   1   18.20    3.50
   6  -2   1   13.00    2.70
   6  -2   1   18.40    3.00
   6  -2   1   11.90    1.90
   6  -2   1   12.50    1.70
   6  -2   1   14.80    3.00
  -7   2  -1    1.20    2.00
   7  -2   1   -1.30    1.50
   7  -2   1    2.90    2.70
   7  -2   1   -0.30    2.30
   7  -2   1   -0.90    2.80
   7  -2   1    0.30    1.40
  -8   2  -1    9.80    3.10
   8  -2   1    6.30    2.00
   8  -2   1    9.00    2.00
   8  -2   1    8.10    3.40
   8  -2   1    9.90    3.80
   9  -2   1  321.07   12.60
   9  -2   1  318.17    8.50
   9  -2   1  338.47   12.20
   9  -2   1  342.37    9.60
  10  -2   1   -0.10    4.70
  10  -2   1   -3.10    2.30
  11  -2   1   -3.40    5.20
  11  -2   1   -1.20    2.80
  11   1  -1    1.60    5.00
  11   1  -1   -1.70    2.30
  10   1  -1  150.68    5.60
  10   1  -1  167.98   10.20
   9   1  -1    9.50    3.90
   9   1  -1   10.30    2.00
   9   1  -1   12.90    3.70
   9   1  -1    9.60    3.90
   8   1  -1    1.30    1.30
   8   1  -1    3.40    3.10
   8   1  -1    3.30    2.50
  -8  -1   1    0.60    2.60
  -8  -1   1    2.70    2.90
   7   1  -1  616.24   14.30
  -7  -1   1  617.64   14.90
  -7  -1   1  619.44   14.50
   6   1  -1 1203.68   21.90
   6   1  -1 1185.38   17.90
   6   1  -1 1179.48   20.90
  -6  -1   1 1223.68   21.80
  -6  -1   1 1219.88   22.00
   5   1  -1   70.89    3.90
   5   1  -1   71.49    2.30
  -5  -1   1   78.69    4.10
  -5  -1   1   71.49    3.90
   4   1  -1    9.30    1.80
   4   1  -1   10.40    1.10
  -4  -1   1    8.50    1.60
  -4  -1   1   11.30    1.80
   3   1  -1 1434.16   22.20
  -3  -1   1 1470.85   22.40
  -3  -1   1 1508.15   22.40
   2   1  -1   70.09    2.30
   1   1  -1   11.40    0.90
   0   1  -1  725.03   10.40
   0  -1   1  725.83   10.20
   0  -1   1  694.43   10.10
  -1   1  -1 3836.52   57.19
   1  -1   1 3734.83   57.29
   1  -1   1 3927.21   52.79
  -2   1  -1  368.06    7.00
   2  -1   1  363.86    5.70
   2  -1   1  352.36    7.10
   2  -1   1  366.86    6.90
   2  -1   1  356.66    6.10
  -3   1  -1 1652.23   24.60
  -3   1  -1 1693.53   24.70
  -3   1  -1 1668.53   25.40
   3  -1   1 1662.73   24.40
   3  -1   1 1641.54   23.60
   3  -1   1 1621.44   23.00
   3  -1   1 1625.34   24.90
   3  -1   1 1615.64   25.30
   3  -1   1 1616.64   24.80
  -4   1  -1   13.80    2.00
  -4   1  -1   18.50    3.50
   4  -1   1   14.80    1.70
   4  -1   1   15.60    2.40
   4  -1   1   19.20    2.40
   4  -1   1   17.70    1.50
   4  -1   1   14.40    2.50
   4  -1   1   16.60    2.60
  -5   1  -1  412.86    9.70
   5  -1   1  429.06   10.50
   5  -1   1  415.66    7.40
   5  -1   1  414.56    9.90
   5  -1   1  409.36   10.00
   5  -1   1  413.76    9.40
   5  -1   1  412.76    8.10
  -6   1  -1  139.59    6.00
   6  -1   1  134.49    6.30
   6  -1   1  136.39    6.20
   6  -1   1  143.89    4.10
   6  -1   1  146.09    6.00
   6  -1   1  150.48    6.80
   6  -1   1  142.29    4.60
  -7   1  -1   32.60    4.30
   7  -1   1   40.80    4.70
   7  -1   1   40.10    5.40
   7  -1   1   40.30    3.20
   7  -1   1   37.70    4.90
   7  -1   1   40.20    3.10
   8  -1   1   64.09    3.90
   8  -1   1   65.09    4.20
   8  -1   1   71.19    6.50
   8  -1   1   67.19    6.90
   9  -1   1   28.60    4.00
   9  -1   1   22.40    5.40
   9  -1   1   30.50    5.00
  10  -1   1  180.88   11.10
  10  -1   1  196.28    7.20
  11  -1   1    4.00    2.90
  11  -1   1   -0.90    5.40
  11   0  -1   38.90    4.30
  11   0  -1   29.90    6.40
  10   0  -1   87.09    7.80
  10   0  -1   96.49    8.70
  10   0  -1   92.89    4.60
   9   0  -1  104.89    7.50
   9   0  -1  102.09    7.20
   9   0  -1   92.19    3.90
  -9   0   1   91.19    7.20
   8   0  -1    0.60    2.70
   8   0  -1   -0.80    2.40
   8   0  -1    0.50    2.60
   8   0  -1    1.00    1.20
  -8   0   1    0.30    2.50
  -8   0   1    0.00    2.70
   7   0  -1  366.06   11.30
   7   0  -1  348.97   10.00
   7   0  -1  353.46    9.60
  -7   0   1  358.76   10.30
  -7   0   1  368.26   10.50
   6   0  -1   70.69    4.50
   6   0  -1   60.29    2.30
  -6   0   1   61.59    4.30
  -6   0   1   59.99    4.00
   5   0  -1   50.19    1.90
   5   0  -1   54.09    3.60
  -5   0   1   49.80    3.30
  -5   0   1   50.39    3.60
   4   0  -1   -0.30    0.50
   4   0  -1    0.50    1.30
  -4   0   1    0.20    1.10
  -4   0   1   -0.60    1.20
   3   0  -1  264.37    6.00
  -3   0   1  282.47    5.90
  -3   0   1  285.67    6.20
   1   0  -1 2685.13   38.00
  -1   0   1 2723.43   38.70
   0   0  -1  254.47    4.10
   0   0  -1  254.67    4.30
   0   0   1  248.88    4.10
  -1   0  -1  144.69    3.50
   1   0   1  137.79    3.50
  -2   0  -1 6227.38   88.29
  -2   0  -1 6302.17   90.99
   2   0   1 6404.56   85.29
   2   0   1 6426.66   86.19
   2   0   1 6420.76   84.69
   2   0   1 6102.59   89.99
  -3   0  -1  214.78    5.40
  -3   0  -1  223.68    5.80
  -3   0  -1  224.78    5.10
   3   0   1  209.78    5.80
   3   0   1  219.98    5.10
   3   0   1  214.68    5.50
   3   0   1  217.48    4.60
   3   0   1  212.38    3.90
  -4   0  -1  218.48    5.80
  -4   0  -1  233.38    6.30
   4   0   1  218.38    6.20
   4   0   1  225.68    5.00
   4   0   1  220.88    5.70
   4   0   1  225.98    6.80
   4   0   1  223.58    4.30
  -5   0  -1  115.09    4.80
  -5   0  -1  120.89    5.10
   5   0   1  119.39    5.20
   5   0   1  120.79    5.70
   5   0   1  117.29    3.80
   5   0   1  118.79    4.70
   5   0   1  118.59    3.30
  -6   0  -1 1014.50   19.80
   6   0   1  977.60   19.20
   6   0   1 1024.40   20.40
   6   0   1 1010.00   19.10
   6   0   1  980.70   15.70
   6   0   1  980.60   16.50
   7   0   1    5.20    2.90
   7   0   1    5.90    3.10
   7   0   1    9.20    1.90
   7   0   1    5.40    2.70
   7   0   1    9.70    1.80
   8   0   1   29.90    3.40
   8   0   1   23.40    4.70
   8   0   1   29.50    5.10
   8   0   1   27.10    4.40
   8   0   1   28.00    3.50
   9   0   1  220.58    7.00
   9   0   1  220.48   11.20
   9   0   1  219.48   10.10
  10   0   1   15.30    3.30
  10   0   1   15.40    5.80
  11   0   1    0.40    5.50
  11   0   1    2.10    3.20
  11  -1  -1   -1.60    2.30
  11  -1  -1   -5.30    4.50
  10  -1  -1  207.28   10.30
  10  -1  -1  213.08   10.00
  10  -1  -1  197.38    6.20
 -10   1   1  187.68    9.70
   9  -1  -1  132.89    7.60
   9  -1  -1  135.69    8.10
   9  -1  -1  134.29    4.60
  -9   1   1  143.09    8.00
   8  -1  -1    0.00    2.60
   8  -1  -1   -0.70    2.20
   8  -1  -1    0.70    1.30
  -8   1   1    2.10    2.30
   7  -1  -1   68.69    4.80
   7  -1  -1   65.49    2.50
   7  -1  -1   71.19    2.90
   7  -1  -1   75.19    5.20
   7  -1  -1   65.49    4.70
   7  -1  -1   72.19    4.30
  -7   1   1   70.49    5.40
  -7   1   1   71.09    4.70
   6  -1  -1  559.34   12.20
   6  -1  -1  569.74   12.90
   6  -1  -1  573.04   11.90
   6  -1  -1  561.14    9.50
   6  -1  -1  583.64   11.40
  -6   1   1  584.34   12.50
  -6   1   1  579.54   12.90
   5  -1  -1    4.90    1.60
   5  -1  -1    5.10    1.80
   5  -1  -1    5.90    0.90
  -5   1   1    6.50    1.60
  -5   1   1    5.20    1.80
   4  -1  -1  116.79    2.60
   4  -1  -1  109.79    4.20
   4  -1  -1  106.79    3.70
   4  -1  -1  113.09    3.80
  -4   1   1  119.59    4.00
  -4   1   1  107.89    4.20
   3  -1  -1    4.70    1.40
   3  -1  -1    3.20    1.10
   3  -1  -1    4.90    0.70
   3  -1  -1    3.70    1.10
  -3   1   1    3.60    1.00
  -3   1   1    6.70    1.40
   2  -1  -1  314.87    5.70
   2  -1  -1  324.17    5.50
   1  -1  -1  161.08    2.80
   1  -1  -1  150.18    3.10
  -1   1   1  153.48    3.10
   0  -1  -1  117.49    2.80
   0  -1  -1  119.89    2.70
   0   1   1  117.79    2.90
   0   1   1  119.49    2.70
  -1  -1  -1  474.05    8.60
   1   1   1  490.85    7.40
   1   1   1  496.65    8.70
   1   1   1  494.95    7.80
   1   1   1  496.55    8.50
   1   1   1  502.65    8.80
  -2  -1  -1 2260.97   33.20
   2   1   1 2302.47   33.10
   2   1   1 2309.07   31.90
   2   1   1 2249.47   33.30
   2   1   1 2255.67   33.10
   2   1   1 2274.27   31.20
  -3  -1  -1  124.49    4.30
  -3  -1  -1  120.99    3.60
   3   1   1  123.39    4.30
   3   1   1  111.09    4.30
   3   1   1  113.09    4.50
   3   1   1  116.49    3.30
   3   1   1  116.09    2.70
  -4  -1  -1  188.98    5.20
   4   1   1  175.18    6.00
   4   1   1  177.28    4.60
   4   1   1  176.48    3.90
   4   1   1  183.68    6.30
   4   1   1  184.88    5.90
  -5  -1  -1  406.26    9.30
   5   1   1  418.56   10.50
   5   1   1  399.26   10.70
   5   1   1  425.46   10.00
   5   1   1  398.76    7.40
   5   1   1  409.36    8.30
  -6  -1  -1   35.30    3.90
   6   1   1   33.50    3.00
   6   1   1   29.40    4.40
   6   1   1   31.70    4.50
   6   1   1   28.30    2.50
   7   1   1  118.99    7.30
   7   1   1  126.19    4.50
   7   1   1  118.69    4.90
   8   1   1   50.29    6.70
   8   1   1   54.99    6.90
   8   1   1   52.79    6.00
   8   1   1   43.50    3.80
   9   1   1  115.89    5.60
   9   1   1  105.79    9.10
   9   1   1  102.29    9.40
   9   1   1  119.69    9.30
  10   1   1   50.59    7.70
  10   1   1   50.79    5.20
  12  -2  -1   71.99    5.70
  11  -2  -1    7.70    2.60
  10  -2  -1  218.68   10.20
  10  -2  -1  209.38   10.00
  10  -2  -1  225.28    6.60
 -10   2   1  226.38   10.30
   9  -2  -1   85.49    6.60
   9  -2  -1   85.39    3.90
   9  -2  -1   71.79    6.60
  -9   2   1   70.79    5.80
   8  -2  -1   82.69    5.80
   8  -2  -1   82.79    3.30
   8  -2  -1   80.79    5.80
   8  -2  -1   76.69    3.50
  -8   2   1   81.49    5.50
   7  -2  -1  224.58    7.60
   7  -2  -1  218.98    7.50
   7  -2  -1  223.28    4.90
   7  -2  -1  231.38    9.00
   7  -2  -1  215.68    5.40
  -7   2   1  213.78    7.50
   6  -2  -1   54.69    2.50
   6  -2  -1   54.29    4.10
   6  -2  -1   54.89    3.50
   6  -2  -1   54.39    3.90
   6  -2  -1   58.69    3.10
   6  -2  -1   55.19    2.10
   6  -2  -1   55.79    3.80
  -6   2   1   46.50    3.50
   5  -2  -1  710.73   13.20
   5  -2  -1  731.63   14.30
   5  -2  -1  745.93   10.80
   5  -2  -1  723.63   13.40
   5  -2  -1  730.73   11.70
   5  -2  -1  740.73   10.80
   5  -2  -1  717.23   13.00
   5  -2  -1  738.93   11.90
  -5   2   1  720.43   14.40
  -5   2   1  711.33   13.40
   4  -2  -1   37.50    1.80
   4  -2  -1   38.60    1.40
   4  -2  -1   42.80    2.60
   4  -2  -1   40.50    2.50
   4  -2  -1   42.00    2.30
   4  -2  -1   37.40    2.80
  -4   2   1   46.70    3.20
  -4   2   1   37.40    2.40
   3  -2  -1   16.90    1.60
   3  -2  -1   13.90    1.80
   3  -2  -1   14.10    1.00
   3  -2  -1   16.70    1.70
   3  -2  -1   17.70    1.50
  -3   2   1   14.90    1.70
  -3   2   1   13.50    1.80
  -3   2   1   15.60    1.80
   2  -2  -1    0.60    0.60
   2  -2  -1    1.10    0.80
   2  -2  -1    1.20    0.80
   2  -2  -1    0.60    0.80
  -2   2   1    1.90    0.90
  -2   2   1   -0.30    0.70
  -2   2   1    0.30    1.10
   1  -2  -1 3572.14   47.60
   1  -2  -1 3501.05   47.80
   1  -2  -1 3577.84   47.80
  -1   2   1 3471.05   47.80
  -1   2   1 3340.27   48.80
   0  -2  -1   67.59    2.40
   0  -2  -1   63.89    2.20
   0  -2  -1   66.99    2.40
   0   2   1   67.29    2.30
   0   2   1   65.29    2.90
   0   2   1   66.89    2.20
   0   2   1   68.89    2.90
   0   2   1   64.29    2.00
   0   2   1   64.99    2.40
  -1  -2  -1  266.27    6.00
   1   2   1  276.07    4.80
   1   2   1  263.17    5.50
   1   2   1  282.17    5.30
   1   2   1  274.47    5.80
   1   2   1  256.97    5.90
   1   2   1  274.47    6.50
  -2  -2  -1  704.83   12.90
   2   2   1  747.33   11.30
   2   2   1  754.92   13.50
   2   2   1  758.02   12.30
   2   2   1  742.53   11.90
   2   2   1  760.82   13.30
  -3  -2  -1  534.55    9.50
  -3  -2  -1  518.35   10.70
   3   2   1  519.75   11.10
   3   2   1  524.75    9.40
   3   2   1  526.55    8.60
   3   2   1  527.45   11.10
   3   2   1  529.25    9.30
  -4  -2  -1    5.60    1.50
   4   2   1    4.30    1.10
   4   2   1    1.10    2.00
   4   2   1    7.10    2.40
   4   2   1    3.10    1.30
   4   2   1    3.00    2.10
  -5  -2  -1  386.66    8.90
   5   2   1  381.36    8.20
   5   2   1  382.86   10.70
   5   2   1  379.06    7.40
   5   2   1  380.86   10.70
   5   2   1  374.86   10.40
   6   2   1  161.68    7.70
   6   2   1  156.78    4.80
   6   2   1  166.38    5.40
   6   2   1  151.58    7.60
   7   2   1    2.00    3.50
   7   2   1   -0.40    1.70
   7   2   1   -2.30    1.70
   8   2   1   23.60    5.40
   8   2   1   17.80    2.70
   8   2   1   24.90    4.40
   8   2   1   12.00    4.60
   9   2   1    7.60    4.70
   9   2   1    2.80    2.60
   9   2   1   -4.80    4.80
  10   2   1   58.09    9.80
  10   2   1   58.29    5.60
  12  -3  -1   23.00    3.40
  11  -3  -1   49.70    4.60
 -11   3   1   66.19    7.20
  10  -3  -1   11.10    4.00
  10  -3  -1   14.20    2.50
 -10   3   1   18.00    4.00
   9  -3  -1  466.15   13.00
   9  -3  -1  470.25    9.70
   9  -3  -1  470.05   13.40
  -9   3   1  478.35   13.50
   8  -3  -1    0.70    2.50
   8  -3  -1    4.50    2.60
   8  -3  -1    6.50    1.60
   8  -3  -1    5.50    1.60
  -8   3   1   11.50    2.80
   7  -3  -1   10.70    1.60
   7  -3  -1   10.00    2.60
   7  -3  -1    6.20    2.40
   7  -3  -1   13.10    2.20
  -7   3   1   10.20    2.30
   6  -3  -1  166.78    5.60
   6  -3  -1  171.88    4.10
   6  -3  -1  169.58    6.60
   6  -3  -1  175.28    6.00
   6  -3  -1  165.88    4.60
   6  -3  -1  172.78    6.00
  -6   3   1  171.58    5.80
   5  -3  -1  202.38    4.80
   5  -3  -1  198.28    5.80
   5  -3  -1  185.98    6.30
   5  -3  -1  205.08    5.90
   5  -3  -1  195.78    4.20
   5  -3  -1  200.48    5.50
  -5   3   1  190.08    5.60
   4  -3  -1   44.00    1.90
   4  -3  -1   46.70    2.50
   4  -3  -1   46.10    2.70
   4  -3  -1   42.70    2.30
   4  -3  -1   42.10    2.70
  -4   3   1   43.60    2.80
  -4   3   1   42.40    2.80
  -4   3   1   46.30    2.60
   3  -3  -1  178.38    3.90
   3  -3  -1  165.68    4.40
   3  -3  -1  163.58    4.10
   3  -3  -1  172.88    4.50
   3  -3  -1  170.78    3.60
  -3   3   1  170.68    3.90
  -3   3   1  170.08    5.20
  -3   3   1  166.98    4.60
  -3   3   1  162.68    4.20
   2  -3  -1 4701.03   64.59
   2  -3  -1 4770.32   65.19
   2  -3  -1 4759.52   65.09
   2  -3  -1 4725.53   65.19
  -2   3   1 4829.42   65.79
  -2   3   1 4709.73   66.69
  -2   3   1 4724.13   65.19
  -2   3   1 4804.92   65.09
   1  -3  -1 3475.05   47.50
   1  -3  -1 3450.75   47.70
   1  -3  -1 3469.55   47.30
  -1   3   1 3450.75   49.00
  -1   3   1 3437.86   47.70
  -1   3   1 3377.86   49.20
  -1   3   1 3434.16   47.50
   0  -3  -1  871.91   13.50
   0  -3  -1  877.91   13.30
   0  -3  -1  869.11   13.80
   0   3   1  853.31   13.50
   0   3   1  860.71   14.70
   0   3   1  853.01   13.00
   0   3   1  855.61   14.90
   0   3   1  843.22   13.10
  -1  -3  -1    0.50    0.80
  -1  -3  -1    1.50    1.30
   1   3   1   -1.30    0.70
   1   3   1   -1.50    0.90
   1   3   1    0.10    0.90
   1   3   1    0.10    1.40
   1   3   1   -0.30    1.20
   1   3   1    1.70    1.50
  -2  -3  -1  839.42   15.00
  -2  -3  -1  865.71   13.60
  -2  -3  -1  865.81   13.60
   2   3   1  858.41   13.30
   2   3   1  848.12   14.00
   2   3   1  855.91   14.20
   2   3   1  853.31   16.10
   2   3   1  887.21   14.90
   2   3   1  864.51   15.00
  -3  -3  -1  115.99    3.80
  -3  -3  -1  112.19    4.50
   3   3   1  115.39    3.40
   3   3   1  120.79    5.10
   3   3   1  117.79    4.40
   3   3   1  119.39    4.70
   3   3   1  122.39    5.70
   3   3   1  116.29    4.00
  -4  -3  -1   -0.30    1.20
   4   3   1   -1.60    2.30
   4   3   1   -0.80    1.30
   4   3   1   -0.20    1.20
   4   3   1    3.20    2.50
   4   3   1   -0.50    2.10
   5   3   1  129.19    4.30
   5   3   1  128.69    7.00
   5   3   1  121.29    4.70
   5   3   1  122.89    6.40
   5   3   1  138.79    7.30
   6   3   1  168.68    5.30
   6   3   1  171.38    8.70
   6   3   1  162.58    5.70
   6   3   1  168.58    8.60
   7   3   1  209.78   10.30
   7   3   1  212.68    6.50
   7   3   1  218.38    6.80
   8   3   1   89.49    5.30
   8   3   1   79.29    8.70
   9   3   1   93.09    5.90
   9   3   1  112.99    9.80
   9   3   1   78.79   10.40
  12  -4  -1    5.20    2.80
  11  -4  -1   -1.00    2.30
 -11   4   1    1.50    3.40
  10  -4  -1  255.57    7.60
  10  -4  -1  267.17   10.90
 -10   4   1  272.77   10.50
   9  -4  -1   88.59    4.30
   9  -4  -1   79.89    4.30
   9  -4  -1   87.39    6.70
  -9   4   1   83.09    6.10
   8  -4  -1   28.50    4.30
   8  -4  -1   29.70    3.00
   8  -4  -1   25.70    2.80
   8  -4  -1   34.00    4.30
  -8   4   1   36.70    4.20
   7  -4  -1   33.70    3.90
   7  -4  -1   30.10    3.90
   7  -4  -1   35.80    2.70
   7  -4  -1   35.60    2.90
  -7   4   1   32.30    3.60
   6  -4  -1  312.97    7.90
   6  -4  -1  330.17   12.20
   6  -4  -1  313.77    7.30
   6  -4  -1  328.67    9.40
   6  -4  -1  327.67    8.50
   6  -4  -1  320.87    6.70
  -6   4   1  328.77    8.40
   5  -4  -1  330.97    8.00
   5  -4  -1  319.17    7.10
   5  -4  -1  322.87    7.90
   5  -4  -1  318.37    8.70
   5  -4  -1  327.37    6.50
   5  -4  -1  309.37    7.00
  -5   4   1  327.07    8.30
  -5   4   1  316.07    7.70
   4  -4  -1  168.98    4.40
   4  -4  -1  158.38    4.80
   4  -4  -1  157.28    4.00
   4  -4  -1  154.08    4.90
   4  -4  -1  156.08    4.50
  -4   4   1  161.88    5.20
  -4   4   1  159.48    5.60
  -4   4   1  158.88    4.70
  -4   4   1  158.68    3.90
  -4   4   1  153.68    4.10
   3  -4  -1  104.39    3.60
   3  -4  -1  105.09    3.60
   3  -4  -1  106.79    3.10
   3  -4  -1  107.29    3.70
   3  -4  -1  107.69    3.10
  -3   4   1  108.59    3.50
  -3   4   1  105.49    3.60
  -3   4   1  110.39    4.70
  -3   4   1  110.09    3.40
  -3   4   1  109.69    3.60
   2  -4  -1  412.66    8.00
   2  -4  -1  422.36    7.30
   2  -4  -1  423.96    8.00
   2  -4  -1  408.46    7.30
   2  -4  -1  416.16    7.70
  -2   4   1  420.56    8.80
  -2   4   1  408.96    7.90
  -2   4   1  400.56    7.60
  -2   4   1  404.66    9.40
   1  -4  -1 1922.41   27.40
   1  -4  -1 1902.71   28.10
   1  -4  -1 1927.21   28.20
   1  -4  -1 1927.01   27.60
  -1   4   1 1946.51   29.80
  -1   4   1 1909.81   29.90
  -1   4   1 1912.31   27.50
  -1   4   1 1909.51   27.60
  -1   4   1 1917.71   28.20
   0  -4  -1  443.36    8.50
   0  -4  -1  453.05    8.40
   0  -4  -1  445.46    8.00
   0   4   1  443.76   10.00
   0   4   1  430.56    8.40
   0   4   1  432.46    7.80
   0   4   1  438.46    9.70
   0   4   1  444.76    7.90
  -1  -4  -1  175.08    4.20
  -1  -4  -1  173.98    5.10
  -1  -4  -1  171.88    4.50
   1   4   1  170.78    4.40
   1   4   1  177.08    5.00
   1   4   1  169.78    4.20
   1   4   1  166.88    6.10
   1   4   1  173.58    4.80
   1   4   1  168.48    5.60
  -2  -4  -1  628.44   11.00
  -2  -4  -1  650.13   11.00
  -2  -4  -1  632.54   12.30
   2   4   1  639.44   14.00
   2   4   1  633.34   11.50
   2   4   1  634.14   11.40
   2   4   1  637.54   12.70
   2   4   1  635.14   10.80
   2   4   1  626.04   12.20
  -3  -4  -1  607.54   11.10
   3   4   1  610.04   11.60
   3   4   1  600.44   10.70
   3   4   1  605.04   12.50
   3   4   1  603.74   14.30
   3   4   1  617.54   12.60
   3   4   1  608.24   11.50
   4   4   1  107.29    6.70
   4   4   1   90.99    6.00
   4   4   1   98.59    5.40
   4   4   1   96.69    4.40
   4   4   1  102.79    4.00
   5   4   1  169.68    5.50
   5   4   1  161.38    7.20
   5   4   1  176.78    8.90
   5   4   1  178.58    6.00
   5   4   1  173.08    8.50
   6   4   1  134.29    8.60
   6   4   1  148.59    9.40
   6   4   1  134.49    5.30
   6   4   1  146.19    5.70
   7   4   1  177.18    6.50
   7   4   1  185.58   10.90
   7   4   1  182.08    6.70
   7   4   1  179.98   14.00
   8   4   1    4.10    2.60
   8   4   1    4.10    5.80
   9   4   1    1.00    2.80
   9   4   1   -8.20    5.50
   9   4   1    7.00    5.00
  12  -5  -1  152.18    7.10
 -12   5   1  152.18    9.70
  11  -5  -1    2.90    2.50
 -11   5   1    2.20    3.40
  10  -5  -1    9.30    4.00
  10  -5  -1    5.90    2.40
  10  -5  -1    4.90    2.40
 -10   5   1    6.70    3.30
   9  -5  -1   92.09    4.70
   9  -5  -1   96.39    6.80
   9  -5  -1   90.59    4.90
  -9   5   1   96.19    6.20
   8  -5  -1    4.30    2.80
   8  -5  -1    7.90    2.10
   8  -5  -1    9.50    1.90
  -8   5   1    8.80    2.40
   7  -5  -1   -0.90    2.00
   7  -5  -1   -0.30    1.30
   7  -5  -1    0.20    1.50
   7  -5  -1    0.60    2.20
  -7   5   1    0.60    1.60
   6  -5  -1    7.00    2.30
   6  -5  -1    4.90    1.50
   6  -5  -1   11.30    2.10
   6  -5  -1    8.90    2.40
   6  -5  -1    6.20    1.70
  -6   5   1    7.80    2.20
  -6   5   1    4.00    1.70
   5  -5  -1 1340.87   23.60
   5  -5  -1 1339.17   21.20
   5  -5  -1 1350.26   21.90
   5  -5  -1 1343.17   22.40
   5  -5  -1 1385.66   22.60
   5  -5  -1 1351.86   20.90
  -5   5   1 1374.06   23.90
  -5   5   1 1329.77   23.10
  -5   5   1 1346.47   22.10
   4  -5  -1  732.83   13.20
   4  -5  -1  709.73   13.20
   4  -5  -1  712.03   12.10
   4  -5  -1  717.73   12.10
   4  -5  -1  716.93   13.00
  -4   5   1  696.23   12.50
  -4   5   1  717.03   12.40
  -4   5   1  727.03   15.00
  -4   5   1  729.13   12.90
  -4   5   1  716.33   13.60
   3  -5  -1    0.90    1.00
   3  -5  -1    2.50    1.10
   3  -5  -1    0.80    1.30
   3  -5  -1    2.10    1.10
   3  -5  -1    0.80    1.20
  -3   5   1    3.40    1.30
  -3   5   1    0.80    1.60
  -3   5   1    1.20    1.80
  -3   5   1    2.90    1.10
  -3   5   1    3.70    1.20
   2  -5  -1   69.99    2.90
   2  -5  -1   58.29    3.00
   2  -5  -1   63.59    3.20
   2  -5  -1   65.49    2.70
  -2   5   1   65.59    2.70
  -2   5   1   57.09    3.80
  -2   5   1   66.09    3.10
  -2   5   1   67.99    2.80
  -2   5   1   56.79    4.30
   1  -5  -1  757.32   12.50
   1  -5  -1  769.32   13.40
   1  -5  -1  764.92   13.50
   1  -5  -1  786.42   12.80
   1  -5  -1  781.82   13.40
  -1   5   1  780.62   12.70
  -1   5   1  762.82   13.50
  -1   5   1  764.02   15.20
  -1   5   1  779.92   15.40
  -1   5   1  789.92   12.70
   0  -5  -1   14.80    2.00
   0  -5  -1   14.90    2.10
   0  -5  -1   16.50    2.30
   0   5   1   15.40    1.90
   0   5   1   13.50    1.70
   0   5   1   18.60    2.40
   0   5   1   14.60    2.70
   0   5   1   16.60    2.80
  -1  -5  -1  969.00   15.90
  -1  -5  -1  949.80   15.40
  -1  -5  -1  964.50   16.50
   1   5   1  951.70   15.40
   1   5   1  941.01   18.80
   1   5   1  933.61   17.90
   1   5   1  964.90   16.40
   1   5   1  939.21   15.30
  -2  -5  -1   93.89    4.10
  -2  -5  -1   90.99    3.60
   2   5   1   91.59    5.80
   2   5   1   91.09    4.30
   2   5   1   84.09    3.70
   2   5   1   93.29    3.70
   2   5   1   90.39    5.20
   2   5   1   93.69    4.10
   3   5   1  224.78    6.70
   3   5   1  224.98    9.10
   3   5   1  215.48    5.90
   3   5   1  231.88    7.90
   3   5   1  222.68    7.10
   3   5   1  226.18    7.80
   4   5   1  113.59    7.70
   4   5   1  107.89    4.60
   4   5   1  112.99    5.10
   5   5   1   25.30    3.50
   5   5   1   24.40    4.70
   5   5   1   20.00    3.00
   5   5   1   21.40    5.20
   6   5   1  190.28   10.50
   6   5   1  181.08    6.90
   6   5   1  189.48    6.70
   6   5   1  180.18   11.10
   7   5   1   22.10    6.70
   7   5   1   21.80    3.30
   7   5   1   38.30    6.80
   7   5   1   29.30    4.60
   8   5   1   -0.20    2.90
   8   5   1   -5.20    5.70
  12  -6  -1    5.90    3.10
 -12   6   1    3.30    3.90
  11  -6  -1    4.00    2.70
 -11   6   1    8.20    3.80
  10  -6  -1    3.20    2.30
  10  -6  -1   -3.50    3.30
  10  -6  -1   -1.60    2.10
 -10   6   1   -1.50    2.40
   9  -6  -1  199.68    7.30
   9  -6  -1  202.78    9.00
   9  -6  -1  208.98    7.00
  -9   6   1  193.38    8.20
   8  -6  -1    7.20    3.10
   8  -6  -1    7.40    2.10
   8  -6  -1    6.60    2.30
  -8   6   1    7.40    2.50
   7  -6  -1   30.00    3.60
   7  -6  -1   24.80    3.10
   7  -6  -1   27.90    4.30
  -7   6   1   27.80    3.40
  -7   6   1   31.10    3.70
   6  -6  -1   11.70    2.80
   6  -6  -1   13.50    2.70
   6  -6  -1   12.70    2.00
   6  -6  -1   13.10    2.30
  -6   6   1   13.30    2.30
  -6   6   1   17.10    3.30
  -6   6   1   17.70    3.10
   5  -6  -1   25.60    2.60
   5  -6  -1   18.30    3.00
   5  -6  -1   27.20    2.70
   5  -6  -1   25.10    3.00
   5  -6  -1   26.70    3.50
  -5   6   1   28.60    3.40
  -5   6   1   22.10    2.40
  -5   6   1   27.30    2.70
  -5   6   1   24.30    3.90
   4  -6  -1 1332.67   22.10
   4  -6  -1 1340.87   22.20
   4  -6  -1 1341.57   21.00
   4  -6  -1 1337.37   21.80
   4  -6  -1 1348.86   20.90
  -4   6   1 1375.66   21.60
  -4   6   1 1339.07   21.80
  -4   6   1 1303.67   24.60
  -4   6   1 1330.17   21.60
   3  -6  -1   63.29    3.70
   3  -6  -1   65.99    3.70
   3  -6  -1   72.19    3.10
   3  -6  -1   61.99    3.20
   3  -6  -1   64.89    3.00
  -3   6   1   64.09    5.00
  -3   6   1   67.99    3.50
  -3   6   1   71.09    3.20
  -3   6   1   65.59    3.10
  -3   6   1   64.89    4.30
   2  -6  -1  158.78    4.60
   2  -6  -1  161.48    5.30
   2  -6  -1  159.88    4.50
  -2   6   1  163.38    6.60
  -2   6   1  166.88    4.50
  -2   6   1  156.18    7.00
  -2   6   1  160.18    5.20
  -2   6   1  155.18    4.50
   1  -6  -1   63.89    3.10
   1  -6  -1   63.39    3.40
   1  -6  -1   64.69    3.60
  -1   6   1   62.79    4.70
  -1   6   1   59.89    3.50
  -1   6   1   57.49    2.70
  -1   6   1   56.79    3.00
  -1   6   1   62.79    5.20
   0  -6  -1  709.33   13.10
   0  -6  -1  713.03   12.40
   0  -6  -1  708.03   13.10
   0   6   1  712.53   15.70
   0   6   1  712.43   12.20
   0   6   1  704.53   13.50
   0   6   1  705.33   15.80
   0   6   1  724.03   12.60
  -1  -6  -1  105.19    4.00
  -1  -6  -1  103.39    4.90
  -1  -6  -1  102.39    4.20
   1   6   1  100.49    4.70
   1   6   1   99.69    3.70
   1   6   1  103.89    6.60
   1   6   1  101.09    4.10
   1   6   1  111.29    6.60
   2   6   1  438.26   10.20
   2   6   1  447.06   13.10
   2   6   1  462.45   12.10
   2   6   1  432.86    9.40
   3   6   1  141.29    7.40
   3   6   1  145.39    7.30
   3   6   1  144.59    5.30
   3   6   1  148.09    8.80
   3   6   1  144.09    6.00
   4   6   1   47.90    4.10
   4   6   1   36.60    5.90
   4   6   1   60.59    4.70
   4   6   1   59.09    7.40
   5   6   1   -4.10    4.60
   5   6   1   -1.50    2.30
   5   6   1    6.40    2.40
   5   6   1    8.90    4.20
   6   6   1   34.20    7.30
   6   6   1   48.30    5.10
   6   6   1   36.50    4.70
   6   6   1   43.90    8.20
   7   6   1   42.10    5.60
   7   6   1   54.09    5.50
   7   6   1   46.40    7.90
   7   6   1   39.10    8.10
   8   6   1   94.49   11.80
   8   6   1   96.99    6.70
  11  -7  -1   15.50    3.40
  11  -7  -1   23.40    3.80
  10  -7  -1   44.20    6.60
  10  -7  -1   70.79    5.40
  10  -7  -1   62.49    5.70
 -10   7   1   77.89    6.20
   9  -7  -1   10.00    2.60
   9  -7  -1    8.80    2.70
   9  -7  -1    8.70    3.70
  -9   7   1    8.80    2.80
   8  -7  -1  475.55   13.00
   8  -7  -1  479.35   11.10
   8  -7  -1  478.55   12.00
  -8   7   1  473.45   12.20
   7  -7  -1  189.18    6.40
   7  -7  -1  192.58    7.20
   7  -7  -1  190.48    7.70
  -7   7   1  182.58    8.00
  -7   7   1  187.78    6.80
   6  -7  -1   70.19    5.00
   6  -7  -1   68.89    4.00
   6  -7  -1   69.09    4.70
  -6   7   1   68.89    4.10
  -6   7   1   80.69    5.30
  -6   7   1   72.09    5.70
   5  -7  -1   10.20    2.40
   5  -7  -1   12.00    2.00
   5  -7  -1   16.20    2.70
  -5   7   1   14.20    2.20
  -5   7   1   13.00    2.20
  -5   7   1   10.80    3.30
  -5   7   1   16.00    2.90
   4  -7  -1  824.52   15.70
   4  -7  -1  819.72   15.90
   4  -7  -1  805.72   14.40
   4  -7  -1  828.82   14.40
   4  -7  -1  830.32   15.10
  -4   7   1  805.52   15.30
  -4   7   1  825.82   14.70
  -4   7   1  806.22   18.50
  -4   7   1  847.52   16.00
   3  -7  -1   20.10    2.60
   3  -7  -1   21.30    3.10
   3  -7  -1   16.20    2.40
   3  -7  -1   18.10    2.30
  -3   7   1   16.90    2.40
  -3   7   1   22.90    4.20
  -3   7   1   19.10    2.20
  -3   7   1   19.80    4.00
  -3   7   1   18.10    2.40
   2  -7  -1  521.65   11.40
   2  -7  -1  532.55   10.30
   2  -7  -1  536.55   11.50
  -2   7   1  529.65   13.20
  -2   7   1  527.35   11.40
  -2   7   1  537.95   14.10
  -2   7   1  538.75   10.30
   1  -7  -1  298.27    7.00
   1  -7  -1  321.57    8.20
  -1   7   1  317.67    7.40
  -1   7   1  304.87   10.10
  -1   7   1  307.67    6.90
  -1   7   1  302.07    8.20
  -1   7   1  294.97   10.50
   0  -7  -1   43.10    3.50
   0   7   1   34.50    5.00
   0   7   1   31.80    3.10
   0   7   1   28.90    5.00
   0   7   1   38.80    3.80
   1   7   1   96.39    6.60
   1   7   1   88.09    5.10
   1   7   1   90.89    7.00
   1   7   1   96.59    4.40
   2   7   1   43.80    5.90
   2   7   1   46.60    6.40
   2   7   1   43.00    3.80
   2   7   1   43.60    4.30
   3   7   1  264.47   11.90
   3   7   1  271.67    7.90
   3   7   1  265.97   10.40
   3   7   1  273.57    8.70
   3   7   1  279.27   10.60
   4   7   1    0.60    4.90
   4   7   1   -1.50    2.40
   4   7   1    0.70    3.70
   4   7   1    4.50    2.50
   5   7   1   16.80    3.20
   5   7   1   26.90    5.90
   5   7   1   25.40    7.20
   5   7   1   19.40    3.70
   6   7   1   74.99    6.30
   6   7   1   55.69    9.10
   6   7   1   68.19    9.90
   6   7   1   67.29    5.90
   7   7   1  135.39   12.50
   7   7   1  135.49    7.40
   7   7   1  112.59   12.30
  11  -8  -1    7.70    3.60
  11  -8  -1    0.90    2.80
  10  -8  -1    5.90    2.90
  10  -8  -1    1.80    3.10
   9  -8  -1   12.60    3.30
   9  -8  -1   12.80    3.80
   9  -8  -1   20.10    3.30
   8  -8  -1   91.69    5.40
   8  -8  -1  101.89    6.30
   8  -8  -1  102.39    6.80
   7  -8  -1   93.89    5.20
   7  -8  -1   93.49    6.20
   7  -8  -1   97.19    6.10
  -7   8   1   98.89    6.90
   6  -8  -1    2.40    2.50
   6  -8  -1    4.00    2.40
   6  -8  -1    0.90    1.80
  -6   8   1    1.30    2.30
  -6   8   1   -1.90    2.80
   5  -8  -1  461.25   11.50
   5  -8  -1  478.45   10.30
   5  -8  -1  475.95   11.80
  -5   8   1  443.56   13.90
  -5   8   1  466.45   10.90
  -5   8   1  474.25   11.80
   4  -8  -1   34.30    3.90
   4  -8  -1   29.00    2.90
   4  -8  -1   33.50    3.20
   4  -8  -1   33.60    3.90
  -4   8   1   42.10    4.00
  -4   8   1   36.20    3.60
  -4   8   1   38.40    5.70
  -4   8   1   36.90    4.40
   3  -8  -1  194.08    6.80
   3  -8  -1  187.58    6.70
  -3   8   1  190.68    9.00
  -3   8   1  165.28    5.50
  -3   8   1  179.28    6.60
  -3   8   1  178.58    7.90
   2  -8  -1  114.39    5.50
  -2   8   1  117.79    5.50
  -2   8   1  112.89    7.10
   1  -8  -1  975.20   18.10
  -1   8   1  981.00   21.70
  -1   8   1  960.30   17.00
  -1   8   1  932.41   18.50
  -1   8   1  987.00   21.60
   0  -8  -1   13.20    2.50
   0   8   1   19.10    3.00
   0   8   1   20.40    4.50
   0   8   1   16.00    4.30
   0   8   1   20.00    3.10
   1   8   1    7.00    2.20
   1   8   1   10.10    2.70
   1   8   1    8.20    4.00
   1   8   1   10.70    3.10
   1   8   1    3.60    3.90
   2   8   1  145.79    7.00
   2   8   1  148.29    8.00
   2   8   1  153.58    9.70
   2   8   1  148.89    6.20
   2   8   1  140.59    8.90
   3   8   1   70.09    5.20
   3   8   1   69.79    5.80
   3   8   1   83.59    9.40
   3   8   1   77.19    8.00
   3   8   1   75.09    7.50
   4   8   1  126.99    9.80
   4   8   1  118.89    6.50
   4   8   1  126.99    7.20
   4   8   1  119.89   11.10
   5   8   1   84.59    9.80
   5   8   1   95.99    6.40
   5   8   1  105.19    7.30
   5   8   1   89.99   12.10
   6   8   1   78.79    6.90
   6   8   1   62.29   11.10
   6   8   1   70.09    6.30
   6   8   1   64.69   10.40
  11  -9  -1   60.49    6.70
  11  -9  -1   47.30    5.80
  10  -9  -1   -1.70    3.10
  10  -9  -1    2.30    2.90
   9  -9  -1   49.50    5.20
   9  -9  -1   41.70    6.00
   9  -9  -1   38.70    6.00
   8  -9  -1   32.20    5.30
   8  -9  -1   36.30    4.70
   8  -9  -1   26.10    4.30
  -8   9   1   30.30    5.50
   7  -9  -1  248.48    9.30
   7  -9  -1  244.08    9.30
  -7   9   1  242.58   10.80
   6  -9  -1   -0.10    2.50
   6  -9  -1    0.00    2.30
   6  -9  -1   -3.10    1.60
  -6   9   1   -0.20    2.40
  -6   9   1    0.80    3.60
   5  -9  -1  155.28    7.10
   5  -9  -1  150.18    7.00
  -5   9   1  164.08    6.60
  -5   9   1  159.98    6.90
  -5   9   1  151.18    9.40
   4  -9  -1  178.28    7.20
   4  -9  -1  186.78    7.50
  -4   9   1  164.58    9.60
  -4   9   1  189.38    7.10
   3  -9  -1    3.50    2.40
   3  -9  -1    2.00    2.20
  -3   9   1   -0.80    3.30
  -3   9   1   -0.20    1.90
  -3   9   1    2.10    3.80
   2  -9  -1   42.90    4.40
  -2   9   1   38.90    4.60
  -2   9   1   40.40    6.60
  -2   9   1   50.69    6.60
   1  -9  -1    0.20    2.00
  -1   9   1    1.10    3.90
  -1   9   1    5.90    2.60
  -1   9   1   -0.40    3.80
  -1   9   1   -1.70    2.00
   0   9   1  321.77   10.20
   0   9   1  323.37   12.80
   0   9   1  324.87   10.30
   0   9   1  324.67    8.90
   0   9   1  309.17   12.90
   1   9   1    4.90    3.30
   1   9   1   10.80    5.10
   1   9   1    7.80    2.90
   1   9   1    7.70    2.60
   1   9   1   15.30    5.10
   2   9   1    6.50    5.40
   2   9   1    8.80    4.90
   2   9   1    3.60    2.60
   2   9   1    9.40    3.30
   2   9   1   -3.90    3.20
   3   9   1   96.39    8.60
   3   9   1   87.09    8.70
   3   9   1   72.69   10.60
   3   9   1   89.89    6.90
   3   9   1   70.59    6.00
   4   9   1  172.68   11.30
   4   9   1  170.08   13.70
   4   9   1  174.48    8.90
   4   9   1  172.98    7.90
   5   9   1    4.20    3.80
   5   9   1   10.40    3.60
   5   9   1    6.60    5.70
   5   9   1   -6.60    6.90
  10 -10  -1   -1.80    3.60
   9 -10  -1    3.10    3.70
   8 -10  -1  294.57   11.20
   8 -10  -1  279.77    9.30
   8 -10  -1  290.77   10.70
  -8  10   1  308.67   12.90
   7 -10  -1   21.80    4.00
   7 -10  -1   16.20    3.90
  -7  10   1   13.40    4.60
   6 -10  -1   43.80    5.30
  -6  10   1   54.09    8.00
  -6  10   1   55.39    5.40
   5 -10  -1    8.20    3.10
   5 -10  -1    8.70    3.10
  -5  10   1   11.00    2.80
  -5  10   1   15.70    5.10
  -5  10   1   16.50    3.30
   4 -10  -1  325.27   10.30
   4 -10  -1  324.97   10.50
  -4  10   1  318.77   13.70
  -4  10   1  312.07   10.10
   3 -10  -1   20.20    3.60
  -3  10   1   18.30    3.40
  -3  10   1   22.40    5.20
  -3  10   1   20.00    5.00
   2 -10  -1    5.10    2.70
  -2  10   1    3.50    4.40
  -2  10   1    5.30    2.80
  -2  10   1   -0.20    4.00
   1 -10  -1  153.58    7.00
  -1  10   1  148.79   10.10
  -1  10   1  143.69   10.00
  -1  10   1  154.38    7.80
   0  10   1    1.30    4.70
   0  10   1    0.90    2.80
   0  10   1    3.50    2.80
   0  10   1    2.50    4.70
   1  10   1  151.98    8.30
   1  10   1  134.79   11.00
   1  10   1  150.18   10.60
   1  10   1  135.49    6.90
   1  10   1  146.09    8.70
   2  10   1    2.20    5.90
   2  10   1    7.60    3.10
   2  10   1    3.70    3.20
   2  10   1    6.10    4.30
   2  10   1   10.70    5.30
   3  10   1   43.00    9.00
   3  10   1   50.79    5.90
   3  10   1   48.20    6.70
   3  10   1   47.40    7.60
   4  10   1   -1.30    5.20
   4  10   1   -3.10    7.30
   4  10   1    1.60    3.80
   4  10   1   -2.00    3.00
  -8  11   1   45.50    7.50
   7 -11  -1  183.28    9.50
   7 -11  -1  210.88    9.20
  -7  11   1  179.88   11.60
   6 -11  -1   13.60    3.60
   6 -11  -1   14.00    4.00
  -6  11   1   14.50    5.70
   5 -11  -1  292.37   10.40
   5 -11  -1  299.07   11.00
  -5  11   1  305.37   14.50
  -5  11   1  278.67   10.10
   4 -11  -1    1.40    2.90
  -4  11   1    2.00    2.70
  -4  11   1   -0.80    4.60
   3 -11  -1  383.36   11.90
  -3  11   1  390.56   14.40
  -3  11   1  359.76   15.40
  -3  11   1  381.26   12.10
   2 -11  -1   46.90    5.20
  -2  11   1   54.79    8.40
  -2  11   1   54.89    6.00
  -2  11   1   62.29    8.30
  -1  11   1   17.50    6.10
  -1  11   1    4.80    3.30
  -1  11   1   23.10    6.40
   0  11   1  122.99   10.90
   0  11   1   98.19    7.70
   0  11   1   88.69   10.20
   1  11   1   77.89   10.10
   1  11   1   61.29   10.50
   1  11   1   64.19    7.20
   1  11   1   41.40    7.30
   2  11   1   20.80    6.30
   2  11   1   15.00    5.50
   2  11   1    8.20    7.40
   2  11   1    3.20    3.90
   3  11   1   -1.90    7.60
   3  11   1   15.00    4.30
   3  11   1   13.80    5.60
   3  11   1    4.80    5.50
   9 -12  -1    2.40    4.40
   8 -12  -1    3.30    3.80
  -8  12   1    3.00    4.40
   7 -12  -1  120.49    8.80
  -7  12   1  140.69   11.10
   6 -12  -1   -1.60    3.40
  -6  12   1   -2.60    4.90
   5 -12  -1   -1.10    3.20
  -5  12   1    7.20    5.80
   4 -12  -1  241.78   10.40
  -4  12   1  247.48   10.30
  -4  12   1  266.77   14.70
   3 -12  -1    1.70    3.10
  -3  12   1    0.30    2.90
  -3  12   1    3.40    5.70
  -2  12   1   49.00    6.50
  -2  12   1   53.99   10.30
  -2  12   1   52.79    9.00
  -1  12   1   23.30    4.90
  -1  12   1   34.20    7.70
  -1  12   1   31.60    7.50
   0  12   1  162.08    9.50
   0  12   1  156.78   13.00
   0  12   1  191.88   13.00
   1  12   1    6.20    6.10
   1  12   1   17.20    7.60
   1  12   1    8.70    4.20
   2  12   1   60.89   11.90
   2  12   1   68.79    7.80
   7 -13  -1   -0.40    3.70
  -7  13   1    7.40    5.40
   6 -13  -1   63.59    7.40
  -6  13   1   82.89   10.70
   5 -13  -1   21.00    4.70
  -5  13   1   35.90    8.10
   4 -13  -1   32.30    5.00
  -4  13   1   61.59   10.30
  -4  13   1   48.70    6.50
  -3  13   1   12.30    4.30
  -3  13   1   15.00    6.60
  -2  13   1   -1.70    5.90
  -2  13   1   -0.50    3.80
  -2  13   1    3.20    5.80
  -1  13   1   39.50    8.20
  -1  13   1   23.50    5.30
  -1  13   1   20.10    7.50
   0  13   1   26.90    5.40
   0  13   1   25.80    8.20
   0  13   1   30.90    7.50
  -1  14  -2    0.40    3.60
  -1  14  -2   11.60    7.70
  -2  14  -2    6.00    3.90
  -2  14  -2    5.00    6.50
  -3  14  -2   19.90    4.80
  -3  14  -2   21.40    7.50
  -4  14  -2   92.09   11.80
  -4  14  -2   65.39    7.60
  -5  14  -2   56.49   10.30
   5 -14   2   23.10    4.90
   2  13  -2   25.40    5.20
   2  13  -2    9.80    7.70
   2  13  -2   33.70    8.10
   1  13  -2    6.20    7.00
   1  13  -2   29.40    5.50
   1  13  -2   22.50    7.90
   0  13  -2  102.09    8.40
   0  13  -2   84.09   11.30
   0  13  -2  108.99   12.80
  -1  13  -2  109.09   10.80
  -1  13  -2  121.09   12.60
  -1  13  -2  120.99    8.70
  -2  13  -2  163.28   13.40
  -2  13  -2  154.88    9.20
  -3  13  -2   86.89   11.50
  -3  13  -2   79.69    7.50
  -4  13  -2    1.50    3.10
  -4  13  -2   12.20    6.60
   4 -13   2    9.10    3.80
  -5  13  -2  162.98   12.50
   5 -13   2  163.68    9.60
  -6  13  -2   16.50    5.00
  -6  13  -2   33.10    7.00
  -7  13  -2   50.89    7.40
   3  12  -2   59.49   12.10
   3  12  -2  117.59    9.00
   3  12  -2   97.09    8.20
   3  12  -2   80.59    6.80
   3  12  -2   84.29   11.20
   2  12  -2    2.30    3.60
   2  12  -2   11.50    7.20
   2  12  -2   11.40    4.00
   2  12  -2   17.40    7.20
   1  12  -2   29.60    7.70
   1  12  -2   43.90    6.80
   1  12  -2   31.70    7.60
   0  12  -2   61.09   10.70
   0  12  -2   48.10    9.40
   0  12  -2   59.09    6.80
  -1  12  -2  227.48   14.00
  -1  12  -2  212.08   12.40
  -1  12  -2  212.78    9.80
  -2  12  -2    8.30    5.90
  -2  12  -2    8.80    3.60
  -3  12  -2    7.40    3.20
  -3  12  -2   10.10    6.30
   3 -12   2    3.70    3.20
  -4  12  -2   50.09    5.90
  -4  12  -2   46.50    9.30
   4 -12   2   50.99    6.50
  -5  12  -2  110.49    7.30
  -5  12  -2  119.49   10.90
   5 -12   2  112.19    8.20
  -6  12  -2   13.00    4.60
  -6  12  -2   18.00    5.60
   6 -12   2   14.00    4.40
  -7  12  -2   45.00    7.30
   7 -12   2   44.30    6.10
   8 -12   2  396.16   14.20
   5  11  -2  -13.30    7.20
   5  11  -2   -0.70    3.20
   5  11  -2    1.40    3.70
   5  11  -2   10.90    5.30
   4  11  -2   16.70    5.10
   4  11  -2   18.30    4.40
   4  11  -2   17.10    8.30
   4  11  -2    9.60    6.50
   4  11  -2    6.80    3.30
   3  11  -2   80.49   11.10
   3  11  -2   84.29   11.40
   3  11  -2   80.89    7.10
   3  11  -2   78.39    6.40
   2  11  -2   60.89    9.70
   2  11  -2   56.59    5.50
   2  11  -2   57.09    9.50
   2  11  -2   55.99    6.30
   1  11  -2   19.60    6.10
   1  11  -2    9.00    2.80
   1  11  -2   11.90    6.20
   1  11  -2   16.20    3.90
   0  11  -2   44.70    7.60
   0  11  -2   48.80    8.10
   0  11  -2   47.80    5.60
  -1  11  -2   26.30    6.60
  -1  11  -2   17.60    3.80
  -1  11  -2   23.40    5.70
  -2  11  -2  115.89   10.70
  -2  11  -2  118.19    9.00
  -2  11  -2  118.09    7.00
   2 -11   2  112.49    6.60
  -3  11  -2    9.40    3.10
  -3  11  -2    7.60    5.30
   3 -11   2    7.40    3.50
  -4  11  -2  227.88   12.90
  -4  11  -2  260.77    9.60
   4 -11   2  249.58   10.10
   4 -11   2  266.47   10.10
  -5  11  -2    3.80    2.70
  -5  11  -2    6.80    5.10
   5 -11   2   -2.70    3.10
   5 -11   2    2.40    3.20
  -6  11  -2  108.69    9.20
   6 -11   2   98.39    7.80
   6 -11   2   97.89    7.60
  -7  11  -2    1.80    4.10
   7 -11   2    4.30    3.80
   8 -11   2   24.90    4.90
   9 -11   2  108.49    9.00
   6  10  -2  175.28    8.20
   6  10  -2  156.48   14.40
   5  10  -2   20.10    5.50
   5  10  -2   16.80    4.20
   5  10  -2   14.20    8.20
   5  10  -2   22.30    4.00
   4  10  -2   35.00    7.90
   4  10  -2   40.60    5.40
   4  10  -2   52.69    6.20
   4  10  -2   48.70    7.90
   3  10  -2  143.29    7.60
   3  10  -2  134.59   11.00
   3  10  -2  137.29    6.80
   3  10  -2  142.49   11.40
   2  10  -2  231.88   12.40
   2  10  -2  219.68   12.00
   2  10  -2  220.78    7.80
   2  10  -2  225.58    8.80
  -2 -10   2  207.98   12.40
   1  10  -2   -0.10    2.50
   1  10  -2    0.00    2.00
   1  10  -2    2.50    4.80
   1  10  -2   -1.60    4.00
  -1 -10   2    0.90    2.40
   0  10  -2   -0.80    3.70
   0  10  -2   -0.30    1.90
   0  10  -2    1.20    4.40
   0  10  -2    1.90    2.40
  -1  10  -2  126.59    9.50
  -1  10  -2  125.69    6.70
  -1  10  -2  135.19    8.50
   1 -10   2  131.09    6.30
  -2  10  -2   57.49    6.60
  -2  10  -2   58.79    5.10
  -2  10  -2   66.29    8.40
   2 -10   2   53.69    5.40
  -3  10  -2   12.60    5.00
  -3  10  -2   14.40    3.10
   3 -10   2   20.70    3.60
   3 -10   2    7.20    3.20
  -4  10  -2    8.00    2.60
  -4  10  -2   -5.20    3.70
   4 -10   2    5.10    2.90
   4 -10   2    1.80    2.80
   4 -10   2    7.20    3.10
  -5  10  -2  406.66   11.40
  -5  10  -2  389.56   14.40
   5 -10   2  419.96   11.80
   5 -10   2  400.16   12.40
   5 -10   2  430.06   12.40
  -6  10  -2   10.50    3.90
   6 -10   2    2.40    3.30
   6 -10   2   12.60    3.80
  -7  10  -2   12.40    4.30
   7 -10   2    6.40    3.50
   7 -10   2    3.00    3.30
   8 -10   2    2.60    3.50
   9 -10   2   81.29    7.80
  10 -10   2    9.80    4.50
   7   9  -2   55.89   10.00
   7   9  -2   82.19   10.60
   7   9  -2   72.99    6.40
   6   9  -2   86.29    9.30
   6   9  -2   69.99   11.20
   6   9  -2   71.29    6.40
   6   9  -2   66.09    6.00
   5   9  -2   13.90    7.50
   5   9  -2   20.00    3.50
   5   9  -2   14.20    3.60
   5   9  -2   11.90    6.40
   4   9  -2   -2.10    2.40
   4   9  -2   -1.80    4.60
   4   9  -2    4.30    5.30
   4   9  -2    0.30    2.20
   3   9  -2  155.38    6.40
   3   9  -2  149.99    7.10
   3   9  -2  148.79   10.20
   3   9  -2  153.38   10.20
  -3  -9   2  143.69    8.40
   2   9  -2   51.59    4.40
   2   9  -2   51.89    7.80
   2   9  -2   53.09    7.00
   2   9  -2   44.90    4.70
  -2  -9   2   44.30    4.60
   1   9  -2  270.07    7.70
   1   9  -2  254.67   11.30
   1   9  -2  259.97    8.60
   1   9  -2  275.87   11.10
  -1  -9   2  251.97    8.80
   0   9  -2  232.08    8.00
   0   9  -2  241.48   11.10
   0   9  -2  232.68    7.00
   0   9  -2  239.68    9.90
  -1   9  -2  440.26   11.10
  -1   9  -2  425.16   14.10
  -1   9  -2  431.56   12.70
  -1   9  -2  416.96    9.70
   1  -9   2  416.16   11.50
  -2   9  -2   86.99    7.70
  -2   9  -2   86.19    6.20
  -2   9  -2   92.29    5.40
   2  -9   2   94.99    5.30
   2  -9   2   84.59    5.60
  -3   9  -2  209.98   10.30
  -3   9  -2  220.38    7.80
   3  -9   2  239.28    8.10
   3  -9   2  234.28    8.50
   3  -9   2  230.98    8.00
  -4   9  -2  111.39    8.40
  -4   9  -2  113.59    5.70
   4  -9   2  119.69    6.60
   4  -9   2  127.89    6.30
   4  -9   2  118.19    6.40
  -5   9  -2  111.59    5.60
  -5   9  -2  121.49    8.20
   5  -9   2  115.89    6.50
   5  -9   2  128.89    7.00
   5  -9   2  117.99    6.30
  -6   9  -2  336.47   11.60
   6  -9   2  343.57   10.50
   6  -9   2  320.47   11.10
   6  -9   2  340.97    9.40
   6  -9   2  340.57   10.90
  -7   9  -2   -1.00    3.00
   7  -9   2   -0.90    2.70
   7  -9   2   -0.20    2.20
   7  -9   2   -3.40    3.20
   8  -9   2   91.19    6.00
   8  -9   2   87.09    7.20
   8  -9   2  107.39    7.90
   9  -9   2   47.90    5.50
   9  -9   2   46.80    6.90
  10  -9   2  140.59    8.70
  10  -9   2  130.39    7.50
   8   8  -2   -1.30    7.60
   8   8  -2   11.90    6.60
   8   8  -2    4.60    3.40
   7   8  -2  108.29   10.00
   7   8  -2   72.59    5.90
   7   8  -2   92.79   11.50
   6   8  -2   30.10    7.30
   6   8  -2   34.70    4.80
   6   8  -2   29.50    4.60
   5   8  -2   31.40    6.80
   5   8  -2   40.50    4.30
   5   8  -2   42.10    4.80
   5   8  -2   35.00    6.20
   4   8  -2   81.19    4.80
   4   8  -2   86.09    5.40
   4   8  -2   74.99    7.90
   4   8  -2   75.49    8.10
  -4  -8   2   76.19    6.50
   3   8  -2  119.19    5.90
   3   8  -2  113.09    5.00
   3   8  -2  106.09    8.40
   3   8  -2  109.79    8.20
  -3  -8   2  110.09    6.10
   2   8  -2  160.88    5.70
   2   8  -2  157.08    8.90
   2   8  -2  162.88    8.60
   2   8  -2  151.38    6.20
  -2  -8   2  154.28    6.70
   1   8  -2   32.90    5.50
   1   8  -2   30.20    3.50
   1   8  -2   28.80    3.20
   1   8  -2   36.40    4.80
   0   8  -2    8.50    1.80
   0   8  -2    8.30    2.30
   0   8  -2    8.00    3.50
   0   8  -2    8.40    2.90
   0  -8   2    4.60    2.00
  -1   8  -2   10.70    1.90
  -1   8  -2    4.10    2.40
  -1   8  -2    6.90    2.10
  -1   8  -2    6.80    3.40
   1  -8   2    5.20    2.30
   1  -8   2    9.20    2.30
  -2   8  -2  495.15   11.40
  -2   8  -2  511.05   14.40
  -2   8  -2  523.35   12.50
   2  -8   2  498.75   11.40
   2  -8   2  499.05   11.60
   2  -8   2  502.05   12.00
  -3   8  -2    0.90    3.10
  -3   8  -2   -1.30    1.50
   3  -8   2    0.40    1.90
   3  -8   2    0.60    2.00
   3  -8   2    1.30    2.20
  -4   8  -2   66.49    6.30
  -4   8  -2   63.99    4.10
   4  -8   2   60.49    3.70
   4  -8   2   60.29    4.80
   4  -8   2   59.89    5.00
   4  -8   2   61.39    4.60
  -5   8  -2  184.88    8.40
  -5   8  -2  181.38    6.50
   5  -8   2  177.98    7.10
   5  -8   2  168.78    7.20
   5  -8   2  175.78    6.10
   5  -8   2  184.68    7.70
   6  -8   2  258.57    9.00
   6  -8   2  248.08    7.70
   6  -8   2  268.37    8.90
   6  -8   2  254.87    9.60
  -7   8  -2   55.09    6.00
   7  -8   2   65.09    5.60
   7  -8   2   54.69    5.50
   7  -8   2   52.09    4.60
   7  -8   2   45.40    6.20
   8  -8   2   -3.50    2.60
   8  -8   2   -0.50    3.40
   8  -8   2   -1.40    2.40
   8  -8   2    7.50    3.40
   9  -8   2  261.97   10.30
   9  -8   2  286.27    9.70
  10  -8   2    5.20    3.20
  10  -8   2    7.30    3.80
   8   7  -2   12.60    5.80
   8   7  -2    7.90    3.10
   8   7  -2   -3.30    6.70
   7   7  -2   -0.30    2.50
   7   7  -2   -7.40    5.20
   7   7  -2    7.20    4.40
   6   7  -2  134.49   10.20
   6   7  -2  144.99    6.10
   6   7  -2  127.69    5.70
   5   7  -2   31.80    5.30
   5   7  -2   35.10    6.90
   5   7  -2   37.30    4.00
   5   7  -2   31.60    3.60
  -5  -7   2   31.00    5.00
   4   7  -2  119.19    8.20
   4   7  -2  123.79    7.90
   4   7  -2  116.59    5.40
   4   7  -2  113.49    4.70
  -4  -7   2  103.99    5.80
   3   7  -2  292.17    7.20
   3   7  -2  294.27    7.90
   3   7  -2  275.77   10.30
   3   7  -2  283.37   10.80
  -3  -7   2  289.17    8.70
   2   7  -2  220.88    6.60
   2   7  -2  208.68    5.90
   2   7  -2  211.28    8.70
   2   7  -2  221.18    9.10
  -2  -7   2  217.28    7.30
   1   7  -2  125.49    6.40
   1   7  -2  127.19    7.00
   1   7  -2  126.49    4.50
   1   7  -2  133.09    5.20
  -1  -7   2  135.19    4.80
   0   7  -2   10.20    1.70
   0   7  -2    6.80    3.20
   0   7  -2    6.70    2.40
   0   7  -2    7.10    1.90
   0  -7   2    7.50    2.20
   0  -7   2    7.90    1.80
  -1   7  -2  421.66   11.90
  -1   7  -2  418.46    8.50
  -1   7  -2  410.36    9.40
  -1   7  -2  400.36   10.30
   1  -7   2  388.46    9.60
   1  -7   2  397.56    9.10
   1  -7   2  404.86    9.90
   1  -7   2  419.46    9.00
  -2   7  -2  688.83   14.00
  -2   7  -2  697.43   13.60
  -2   7  -2  701.03   16.20
  -2   7  -2  711.33   12.50
   2  -7   2  672.33   12.20
   2  -7   2  717.83   11.70
   2  -7   2  703.33   13.60
   2  -7   2  691.33   13.90
   2  -7   2  708.53   14.10
  -3   7  -2  114.09    4.80
  -3   7  -2  125.99    6.90
   3  -7   2  115.69    5.20
   3  -7   2  115.19    4.10
   3  -7   2  119.99    5.20
   3  -7   2  118.99    4.30
   3  -7   2  117.19    4.50
   3  -7   2  115.69    5.50
  -4   7  -2   12.10    3.30
  -4   7  -2   11.90    2.10
   4  -7   2   15.10    2.80
   4  -7   2   11.50    1.90
   4  -7   2   11.90    2.70
   4  -7   2   18.00    3.30
   4  -7   2   13.90    2.50
   4  -7   2   13.10    2.00
  -5   7  -2  359.06    9.00
  -5   7  -2  366.36   10.50
   5  -7   2  352.56    8.60
   5  -7   2  367.86   10.10
   5  -7   2  381.96    9.90
   5  -7   2  371.76   10.50
   5  -7   2  367.66    9.90
  -6   7  -2   72.49    5.50
   6  -7   2   64.69    5.70
   6  -7   2   66.79    4.30
   6  -7   2   63.99    5.00
   6  -7   2   64.79    5.20
  -7   7  -2    6.80    3.20
   7  -7   2    8.60    3.50
   7  -7   2    7.20    2.70
   7  -7   2    9.40    2.50
   7  -7   2    4.80    2.90
   8  -7   2   15.60    3.00
   8  -7   2   14.30    3.40
   8  -7   2   18.30    4.00
   8  -7   2   14.10    4.40
   9  -7   2  147.89    9.50
   9  -7   2  152.88    8.80
   9  -7   2  140.39    7.70
   9  -7   2  154.98    7.20
  10  -7   2   12.40    3.80
  10  -7   2   14.90    3.60
  11  -7   2   25.00    4.10
  11  -7   2   17.40    4.20
   9   6  -2   20.80    3.50
   9   6  -2   25.40    6.90
   8   6  -2   19.30    5.90
   8   6  -2   20.10    3.20
   8   6  -2    8.00    6.10
   7   6  -2  154.78   10.40
   7   6  -2  152.48    5.80
   6   6  -2   26.40    3.30
   6   6  -2   22.10    5.30
   6   6  -2   27.40    3.60
  -6  -6   2   22.50    4.00
   5   6  -2  335.27   12.20
   5   6  -2  324.67   11.00
   5   6  -2  316.97    8.00
   5   6  -2  307.37    7.30
  -5  -6   2  312.17    9.70
   4   6  -2    7.10    1.90
   4   6  -2   10.50    3.60
   4   6  -2    9.60    3.30
   4   6  -2    4.60    1.60
  -4  -6   2    6.80    2.30
   3   6  -2    4.80    2.80
   3   6  -2    6.10    2.80
   3   6  -2    6.70    1.50
   3   6  -2    6.50    1.80
  -3  -6   2    5.10    2.00
   2   6  -2   69.29    5.00
   2   6  -2   74.19    5.10
   2   6  -2   69.19    3.10
   2   6  -2   67.99    3.60
  -2  -6   2   71.19    4.20
   1   6  -2  498.75   12.30
   1   6  -2  490.65   11.80
   1   6  -2  504.65    9.40
   1   6  -2  513.05   10.20
  -1  -6   2  527.75    9.80
   0   6  -2   13.70    2.90
   0   6  -2   10.20    1.70
   0   6  -2   13.40    2.40
   0   6  -2   10.00    1.40
   0  -6   2   10.30    1.80
   0  -6   2    9.00    2.00
  -1   6  -2  179.48    5.90
  -1   6  -2  181.98    4.80
  -1   6  -2  188.68    7.20
  -1   6  -2  187.38    5.50
   1  -6   2  189.18    4.20
   1  -6   2  185.98    5.80
   1  -6   2  192.28    3.90
   1  -6   2  183.78    5.40
   1  -6   2  175.48    5.80
  -2   6  -2 1058.19   20.20
  -2   6  -2 1048.20   17.90
  -2   6  -2 1064.79   17.90
   2  -6   2 1056.79   18.20
   2  -6   2 1051.69   18.40
   2  -6   2 1077.89   16.40
   2  -6   2 1049.00   16.80
   2  -6   2 1065.69   17.10
   2  -6   2 1054.99   17.90
  -3   6  -2  222.68    7.80
  -3   6  -2  220.98    6.20
   3  -6   2  233.68    6.70
   3  -6   2  231.98    6.60
   3  -6   2  227.18    7.00
   3  -6   2  226.88    5.70
   3  -6   2  239.68    5.80
   3  -6   2  231.48    6.30
  -4   6  -2  210.88    7.30
  -4   6  -2  199.18    5.90
   4  -6   2  208.08    7.00
   4  -6   2  199.58    5.60
   4  -6   2  201.88    6.60
   4  -6   2  207.88    6.70
   4  -6   2  198.18    6.40
   4  -6   2  206.98    6.00
  -5   6  -2    0.90    1.20
  -5   6  -2    2.00    1.20
  -5   6  -2    0.20    1.70
   5  -6   2    0.10    2.00
   5  -6   2   -1.30    2.30
   5  -6   2   -1.20    1.50
   5  -6   2    0.80    1.80
   5  -6   2    4.40    1.70
   5  -6   2    0.50    1.80
  -6   6  -2  348.77   10.60
  -6   6  -2  351.06    8.60
   6  -6   2  336.37    9.30
   6  -6   2  341.17   10.10
   6  -6   2  364.56   10.60
   6  -6   2  348.97    8.50
  -7   6  -2    2.00    2.50
  -7   6  -2    2.10    1.90
   7  -6   2    2.80    3.10
   7  -6   2   -2.00    1.80
   7  -6   2   -0.90    2.70
   7  -6   2    1.70    2.30
  -8   6  -2   12.70    3.00
   8  -6   2   18.10    3.20
   8  -6   2   12.90    4.10
   8  -6   2   14.40    2.90
   8  -6   2   13.10    3.90
   9  -6   2  122.79    6.90
   9  -6   2  118.89    8.50
   9  -6   2  128.49    8.40
   9  -6   2  125.59    6.50
  10  -6   2  272.27   16.90
  10  -6   2  277.97    9.60
  10  -6   2  254.37    9.70
  11  -6   2   -1.60    2.80
  11  -6   2   -0.70    3.70
   9   5  -2  167.18    6.50
   9   5  -2  174.88   11.80
   8   5  -2   15.80    5.60
   8   5  -2    9.70    4.60
   8   5  -2    7.30    2.40
   7   5  -2    1.20    1.70
   7   5  -2    4.80    4.00
  -7  -5   2    3.50    2.70
   6   5  -2  276.87    6.50
   6   5  -2  283.27   11.30
   6   5  -2  280.57    7.00
  -6  -5   2  287.27    9.30
   5   5  -2  166.48    4.50
   5   5  -2  169.58    8.30
   5   5  -2  154.98    7.30
   5   5  -2  166.18    5.10
  -5  -5   2  167.48    6.80
   4   5  -2   28.00    4.40
   4   5  -2   27.50    2.30
   4   5  -2   32.30    4.10
   4   5  -2   35.50    2.70
  -4  -5   2   29.90    3.50
   3   5  -2    3.80    1.20
   3   5  -2    5.70    1.40
   3   5  -2    7.80    2.40
   3   5  -2    5.60    1.40
  -3  -5   2    5.40    1.80
   2   5  -2 1104.19   17.40
   2   5  -2 1067.19   19.80
   2   5  -2 1086.49   16.60
  -2  -5   2 1098.59   18.80
   1   5  -2 1157.58   18.20
   1   5  -2 1126.79   17.30
   1   5  -2 1143.69   20.40
   0   5  -2  182.18    6.20
   0   5  -2  174.78    4.80
   0   5  -2  181.88    4.30
   0  -5   2  185.08    5.40
   0  -5   2  176.68    4.70
   0  -5   2  175.98    5.30
  -1   5  -2  145.29    4.40
  -1   5  -2  149.29    5.60
  -1   5  -2  143.79    3.80
   1  -5   2  142.89    4.40
   1  -5   2  142.29    4.70
   1  -5   2  138.39    3.50
   1  -5   2  140.89    3.20
   1  -5   2  139.59    4.70
  -2   5  -2  973.80   15.70
  -2   5  -2  960.50   17.70
  -2   5  -2  980.20   15.20
  -2   5  -2  962.80   16.00
   2  -5   2  955.70   16.50
   2  -5   2  959.20   16.40
   2  -5   2  983.50   15.20
   2  -5   2  959.90   15.70
   2  -5   2  959.90   16.10
   2  -5   2  987.10   15.30
  -3   5  -2  690.23   13.80
  -3   5  -2  696.73   11.00
  -3   5  -2  674.73   12.30
   3  -5   2  688.23   13.20
   3  -5   2  680.73   11.70
   3  -5   2  693.43   13.10
   3  -5   2  699.83   12.20
   3  -5   2  680.43   12.80
   3  -5   2  677.43   12.60
  -4   5  -2    0.90    0.90
  -4   5  -2   -0.10    1.50
  -4   5  -2    1.50    1.10
   4  -5   2    1.90    1.30
   4  -5   2    2.20    1.30
   4  -5   2   -1.20    1.60
   4  -5   2    0.40    1.90
   4  -5   2   -0.90    1.30
   4  -5   2    2.20    1.90
  -5   5  -2  172.28    5.30
   5  -5   2  179.08    6.80
   5  -5   2  173.68    5.20
   5  -5   2  179.78    6.80
   5  -5   2  190.38    6.20
   5  -5   2  191.68    7.00
   5  -5   2  180.38    6.00
  -6   5  -2  240.38    8.40
  -6   5  -2  233.78    6.90
   6  -5   2  224.58    6.40
   6  -5   2  239.18    7.30
   6  -5   2  230.08    8.40
   6  -5   2  239.38    8.40
  -7   5  -2  192.08    7.10
   7  -5   2  187.18    8.30
   7  -5   2  184.28    6.20
   7  -5   2  195.28    7.00
   7  -5   2  171.98    8.00
  -8   5  -2   91.79    5.80
   8  -5   2   87.29    5.00
   8  -5   2   83.89    6.90
   8  -5   2   76.29    7.00
   8  -5   2   77.89    5.20
   9  -5   2   62.79    5.10
   9  -5   2   72.39    5.50
   9  -5   2   60.49    7.20
   9  -5   2   57.29    7.20
  10  -5   2   36.60    5.40
  10  -5   2   37.70    5.30
  10  -5   2   27.00    5.80
  11  -5   2   97.09    6.70
  10   4  -2   99.59    5.20
  10   4  -2  102.69   10.60
   9   4  -2   17.70    5.60
   9   4  -2    8.60    2.50
   8   4  -2   78.39    4.10
   8   4  -2   74.79    7.50
   8   4  -2   79.99    7.70
  -8  -4   2   63.59    8.40
   7   4  -2    1.30    1.30
   7   4  -2    2.40    3.50
  -7  -4   2   -0.60    2.30
   6   4  -2   43.40    4.50
   6   4  -2   41.00    2.90
   6   4  -2   34.50    5.20
   6   4  -2   34.10    2.30
  -6  -4   2   43.80    4.40
   5   4  -2   33.60    2.50
   5   4  -2   33.10    2.00
   5   4  -2   33.90    4.00
   5   4  -2   29.10    4.10
  -5  -4   2   28.20    3.60
   4   4  -2  240.38    6.30
   4   4  -2  236.28    5.30
   4   4  -2  238.78    4.60
   4   4  -2  228.58    7.40
  -4  -4   2  239.98    7.10
   3   4  -2  320.67    6.30
   3   4  -2  308.87    5.60
   3   4  -2  316.47    8.40
   3   4  -2  324.37    6.50
  -3  -4   2  312.87    7.80
   2   4  -2 1500.75   24.90
   2   4  -2 1534.55   22.00
   2   4  -2 1541.05   22.70
  -2  -4   2 1570.44   24.20
   1   4  -2 1218.78   18.50
   1   4  -2 1204.18   17.80
   1   4  -2 1208.38   20.30
  -1  -4   2 1241.48   18.20
   0   4  -2  488.85   10.20
   0   4  -2  509.15    8.40
   0   4  -2  515.85    9.00
   0  -4   2  517.55    9.60
   0  -4   2  488.05    8.80
   0  -4   2  500.05    9.30
  -1   4  -2  207.08    5.00
  -1   4  -2  223.48    6.10
  -1   4  -2  217.78    4.50
   1  -4   2  216.38    5.40
   1  -4   2  211.58    5.20
   1  -4   2  215.88    5.10
   1  -4   2  212.58    5.40
   1  -4   2  208.48    4.40
   1  -4   2  215.38    4.20
  -2   4  -2  457.65    9.60
  -2   4  -2  466.55    8.60
   2  -4   2  465.85    8.20
   2  -4   2  452.45    8.70
   2  -4   2  445.06    8.60
   2  -4   2  457.25    8.10
   2  -4   2  456.95    9.10
   2  -4   2  467.55    9.20
  -3   4  -2  267.07    6.60
  -3   4  -2  263.07    5.40
  -3   4  -2  258.97    5.90
   3  -4   2  260.37    6.70
   3  -4   2  262.87    5.50
   3  -4   2  265.87    6.80
   3  -4   2  256.57    5.60
   3  -4   2  262.37    6.30
   3  -4   2  250.47    6.70
  -4   4  -2   -0.60    0.90
  -4   4  -2    1.60    1.20
  -4   4  -2    0.00    0.90
   4  -4   2    2.60    1.20
   4  -4   2   -1.70    1.50
   4  -4   2    2.00    1.70
   4  -4   2   -0.60    1.20
   4  -4   2   -0.80    1.80
   4  -4   2    0.90    1.10
  -5   4  -2  287.27    7.30
  -5   4  -2  271.77    8.20
   5  -4   2  300.87    8.80
   5  -4   2  309.37    7.40
   5  -4   2  286.17    6.60
   5  -4   2  274.57    7.20
   5  -4   2  285.27    8.30
   5  -4   2  288.27    8.40
  -6   4  -2  490.95   12.20
  -6   4  -2  506.85   11.30
   6  -4   2  484.55   10.80
   6  -4   2  538.35   14.80
   6  -4   2  491.15   10.00
   6  -4   2  479.95   12.20
   6  -4   2  479.75   12.40
  -7   4  -2  581.34   13.60
   7  -4   2  598.64   14.70
   7  -4   2  600.64   11.90
   7  -4   2  588.44   14.80
   7  -4   2  571.84   12.50
  -8   4  -2    6.80    2.90
   8  -4   2   14.80    2.60
   8  -4   2   17.60    4.10
   8  -4   2    9.70    2.60
   8  -4   2   12.90    4.30
   9  -4   2    8.40    4.60
   9  -4   2    9.70    2.90
   9  -4   2    8.50    2.70
   9  -4   2    3.40    3.80
  10  -4   2   71.49    5.80
  10  -4   2   63.69    8.80
  10  -4   2   67.29    5.70
  11  -4   2   66.99    6.00
  11  -4   2   51.69    9.00
  10   3  -2    7.20    5.40
  10   3  -2    3.70    2.30
   9   3  -2  118.89    8.60
   9   3  -2  122.29    4.60
   8   3  -2    4.30    1.60
   8   3  -2    9.30    3.60
  -8  -3   2    4.00    2.90
   7   3  -2   23.30    4.20
  -7  -3   2   24.20    4.30
  -7  -3   2   19.00    3.70
   6   3  -2   -2.10    2.20
   6   3  -2    2.10    1.30
   6   3  -2    2.70    1.80
   6   3  -2    3.50    2.00
  -6  -3   2    0.40    2.00
  -6  -3   2    3.90    2.30
   5   3  -2  449.06   10.40
   5   3  -2  443.76    9.90
   5   3  -2  446.76    7.70
  -5  -3   2  437.56   10.50
  -5  -3   2  436.26   10.50
   4   3  -2   38.20    1.90
   4   3  -2   40.50    2.70
  -4  -3   2   38.10    2.90
  -4  -3   2   39.20    3.20
   3   3  -2   87.19    2.50
   3   3  -2   89.59    3.00
  -3  -3   2   84.79    3.70
  -3  -3   2   87.19    3.40
   2   3  -2   68.69    2.10
   2   3  -2   65.59    1.70
   2   3  -2   65.69    2.20
  -2  -3   2   61.69    2.40
  -2  -3   2   64.99    3.10
   1   3  -2 1110.59   16.30
   1   3  -2 1107.49   15.80
  -1  -3   2 1095.89   16.90
  -1  -3   2 1088.79   17.20
   0   3  -2 1835.72   26.90
   0   3  -2 1784.92   25.60
   0   3  -2 1800.22   25.10
   0  -3   2 1799.72   24.50
   0  -3   2 1773.02   26.10
   0  -3   2 1731.23   25.40
   0  -3   2 1771.82   25.80
  -1   3  -2  369.26    7.50
  -1   3  -2  430.96    7.20
  -1   3  -2  354.06    6.70
   1  -3   2  364.06    7.30
   1  -3   2  355.16    6.80
   1  -3   2  363.86    7.10
   1  -3   2  353.36    6.60
   1  -3   2  366.66    8.00
   1  -3   2  363.26    6.70
  -2   3  -2 1082.09   17.30
  -2   3  -2 1113.49   16.80
  -2   3  -2 1107.99   17.40
   2  -3   2 1076.29   16.90
   2  -3   2 1102.59   16.60
   2  -3   2 1077.69   16.30
   2  -3   2 1118.29   17.50
   2  -3   2 1098.09   17.40
   2  -3   2 1100.19   17.40
  -3   3  -2  534.85   10.60
  -3   3  -2  549.35    9.50
  -3   3  -2  542.85    9.40
  -3   3  -2  545.45    9.50
   3  -3   2  539.85   10.70
   3  -3   2  533.05    9.10
   3  -3   2  532.05    9.80
   3  -3   2  544.85    9.50
   3  -3   2  515.15   10.30
   3  -3   2  546.15   10.60
  -4   3  -2   32.90    2.40
  -4   3  -2   30.70    2.10
   4  -3   2   24.30    2.10
   4  -3   2   29.70    2.50
   4  -3   2   28.50    2.60
   4  -3   2   29.40    3.00
   4  -3   2   29.10    3.30
   4  -3   2   26.10    3.10
  -5   3  -2   44.90    3.60
  -5   3  -2   43.20    3.20
   5  -3   2   43.80    3.10
   5  -3   2   38.90    2.70
   5  -3   2   42.40    3.90
   5  -3   2   47.10    3.90
   5  -3   2   41.20    3.40
   5  -3   2   43.40    4.20
  -6   3  -2  413.96   10.40
   6  -3   2  419.46   12.00
   6  -3   2  436.66   11.30
   6  -3   2  425.36   11.40
   6  -3   2  426.06    8.80
   6  -3   2  417.86    9.50
   6  -3   2  440.56    9.90
  -7   3  -2    2.10    2.20
   7  -3   2    1.50    1.70
   7  -3   2    0.00    2.50
   7  -3   2    6.80    3.40
   7  -3   2    3.90    2.00
   8  -3   2   13.10    2.70
   8  -3   2   13.00    4.50
   8  -3   2    8.20    3.60
   8  -3   2   14.30    2.70
   9  -3   2    4.00    2.50
   9  -3   2    4.10    2.50
   9  -3   2    7.50    4.70
   9  -3   2    1.80    3.60
  10  -3   2  188.68   11.50
  10  -3   2  163.18    7.30
  11  -3   2    2.00    5.50
  11  -3   2   12.60    3.40
  11   2  -2    8.40    2.40
  11   2  -2    7.20    5.00
  10   2  -2   59.19    7.30
  10   2  -2   31.90    3.60
   9   2  -2  162.88    8.80
   9   2  -2  158.88    8.20
   9   2  -2  152.88    4.60
  -9  -2   2  164.28    8.60
   8   2  -2   48.40    5.50
  -8  -2   2   50.39    5.40
  -8  -2   2   58.09    5.60
   7   2  -2  167.28    7.20
   7   2  -2  172.68    6.90
  -7  -2   2  167.78    7.30
  -7  -2   2  160.98    7.20
   6   2  -2  281.47    8.10
   6   2  -2  281.87    7.20
  -6  -2   2  275.17    8.40
  -6  -2   2  273.27    8.60
   5   2  -2  442.16    9.90
   5   2  -2  467.95    7.40
  -5  -2   2  474.45   10.50
  -5  -2   2  451.35   10.50
   4   2  -2  788.12   13.70
   4   2  -2  807.82   11.60
  -4  -2   2  781.92   14.20
  -4  -2   2  799.12   14.60
   3   2  -2  209.38    3.70
   3   2  -2  211.88    4.80
  -3  -2   2  215.78    5.50
  -3  -2   2  212.98    5.10
   2   2  -2 1635.44   22.40
   2   2  -2 1597.84   22.80
   2   2  -2 1594.84   22.50
  -2  -2   2 1635.84   24.20
   1   2  -2  348.57    5.80
   1   2  -2  348.87    5.40
  -1  -2   2  344.47    6.10
  -1  -2   2  351.66    6.50
   0   2  -2   33.40    1.70
   0   2  -2   32.20    1.30
   0  -2   2   26.40    1.90
   0  -2   2   27.30    1.80
   0  -2   2   30.40    1.90
   0  -2   2   27.90    1.50
  -1   2  -2 1720.13   24.50
  -1   2  -2 1720.03   24.70
   1  -2   2 1697.43   24.50
   1  -2   2 1737.63   24.80
   1  -2   2 1712.53   24.60
   1  -2   2 1726.93   25.00
   1  -2   2 1694.93   25.10
   1  -2   2 1737.73   24.70
  -2   2  -2    0.80    0.80
  -2   2  -2    1.30    1.10
   2  -2   2    0.80    1.00
   2  -2   2    1.00    1.10
   2  -2   2    0.40    0.80
   2  -2   2    0.50    1.20
   2  -2   2    1.20    1.30
   2  -2   2    1.70    1.20
  -3   2  -2 2031.90   29.60
  -3   2  -2 2034.90   30.70
  -3   2  -2 2034.90   28.90
   3  -2   2 2050.89   29.70
   3  -2   2 1983.40   29.30
   3  -2   2 2014.50   30.80
   3  -2   2 1988.60   28.60
   3  -2   2 2006.00   30.20
   3  -2   2 1988.30   30.40
  -4   2  -2  277.47    6.90
  -4   2  -2  283.47    7.10
  -4   2  -2  291.57    5.80
   4  -2   2  276.97    5.80
   4  -2   2  286.77    7.70
   4  -2   2  282.17    7.00
   4  -2   2  279.07    7.30
   4  -2   2  282.37    7.80
   4  -2   2  279.07    6.40
  -5   2  -2    0.50    1.40
   5  -2   2    0.10    1.20
   5  -2   2    0.80    1.30
   5  -2   2    1.90    1.80
   5  -2   2   -0.70    2.00
   5  -2   2    3.20    2.10
   5  -2   2    4.90    2.30
  -6   2  -2   -0.10    1.80
   6  -2   2   -0.10    1.40
   6  -2   2    2.50    2.20
   6  -2   2    5.50    3.10
   6  -2   2   -1.00    2.40
   6  -2   2    1.70    1.70
   6  -2   2   -0.40    2.50
   7  -2   2  323.27    8.50
   7  -2   2  333.87   11.30
   7  -2   2  323.37   10.50
   7  -2   2  316.87    7.90
   7  -2   2  333.67    9.90
   8  -2   2   77.29    6.90
   8  -2   2   74.19    4.80
   8  -2   2   61.79    7.40
   8  -2   2   61.89    4.30
   9  -2   2   14.50    5.10
   9  -2   2   19.80    3.10
   9  -2   2   14.90    3.00
   9  -2   2    8.00    3.90
  10  -2   2   -2.20    5.20
  10  -2   2    6.00    2.90
  11  -2   2   97.79    6.40
  11  -2   2   73.89   10.20
  11   1  -2   10.10    5.20
  11   1  -2   13.10    2.40
  10   1  -2   25.40    5.10
  10   1  -2   27.60    4.80
  10   1  -2   18.10    2.40
   9   1  -2    4.40    3.30
   9   1  -2    4.10    2.80
  -9  -1   2   -2.90    2.80
  -9  -1   2    5.80    3.20
   8   1  -2  335.27   10.30
  -8  -1   2  318.37   10.80
  -8  -1   2  317.17   10.60
   7   1  -2    9.90    2.50
  -7  -1   2    4.50    2.60
  -7  -1   2    5.90    2.40
   6   1  -2   31.00    3.40
   6   1  -2   34.90    2.80
  -6  -1   2   30.80    3.40
  -6  -1   2   27.40    3.70
   5   1  -2  145.59    4.60
   5   1  -2  152.58    5.20
  -5  -1   2  149.59    5.60
  -5  -1   2  150.18    5.30
   4   1  -2 2029.50   30.30
   4   1  -2 2001.20   29.50
  -4  -1   2 2034.70   30.80
  -4  -1   2 1998.80   30.30
   3   1  -2   42.80    2.30
   3   1  -2   39.70    1.90
  -3  -1   2   39.80    2.20
  -3  -1   2   38.80    2.50
   2   1  -2   22.10    1.30
  -2  -1   2   23.10    2.00
   1   1  -2 9980.50  136.79
  -1  -1   2 9999.00  136.59
   0   1  -2  651.33   10.30
   0  -1   2  667.53   10.30
   0  -1   2  660.53    9.90
   0  -1   2  674.23    9.80
  -1   1  -2   96.99    3.10
   1  -1   2  103.19    2.90
   1  -1   2   94.29    2.70
   1  -1   2   98.19    3.20
   1  -1   2   98.39    3.10
   1  -1   2  100.39    2.40
  -2   1  -2  220.98    5.50
  -2   1  -2  231.78    4.70
   2  -1   2  221.48    5.20
   2  -1   2  218.68    5.60
   2  -1   2  229.38    4.40
   2  -1   2  231.98    5.60
   2  -1   2  224.68    5.50
   2  -1   2  222.78    4.80
  -3   1  -2 2174.88   30.00
  -3   1  -2 2037.50   29.90
  -3   1  -2 2101.59   31.30
  -3   1  -2 2023.10   30.20
   3  -1   2 2003.50   31.20
   3  -1   2 1996.10   29.30
   3  -1   2 1976.10   30.70
   3  -1   2 1961.90   30.30
   3  -1   2 2019.90   30.30
   3  -1   2 1978.30   28.60
  -4   1  -2   68.89    3.60
   4  -1   2   68.29    4.20
   4  -1   2   62.69    2.90
   4  -1   2   63.89    4.00
   4  -1   2   63.09    3.70
   4  -1   2   65.09    3.00
   4  -1   2   64.49    3.80
   4  -1   2   63.79    2.60
  -5   1  -2    7.30    2.00
   5  -1   2    4.60    1.50
   5  -1   2    9.10    2.60
   5  -1   2    3.80    1.30
   5  -1   2    4.70    2.30
   5  -1   2    6.30    2.30
   5  -1   2    6.10    2.10
   6  -1   2  102.79    5.70
   6  -1   2  108.29    6.30
   6  -1   2  106.49    4.50
   6  -1   2  105.09    4.10
   6  -1   2  109.79    6.00
   7  -1   2  176.98    8.50
   7  -1   2  164.88    5.50
   7  -1   2  170.78    8.00
   7  -1   2  183.58    8.10
   7  -1   2  172.98    6.20
   8  -1   2  125.69    7.90
   8  -1   2  113.49    8.40
   8  -1   2  113.59    5.30
   8  -1   2  116.59    7.80
   8  -1   2  117.99    5.60
   9  -1   2    5.50    3.90
   9  -1   2    3.90    4.70
   9  -1   2   10.40    2.70
  10  -1   2   40.80    7.30
  10  -1   2   49.50    5.30
  11   0  -2   13.50    5.10
  11   0  -2    6.50    2.20
  10   0  -2    1.50    3.10
  10   0  -2    2.90    3.70
  10   0  -2   -0.10    1.60
 -10   0   2    2.70    3.40
   9   0  -2   41.20    5.60
   9   0  -2   29.20    5.10
  -9   0   2   34.70    6.10
  -9   0   2   31.90    5.00
   8   0  -2   53.19    4.60
   8   0  -2   51.29    5.00
  -8   0   2   52.89    5.40
  -8   0   2   44.70    4.70
   7   0  -2   79.49    4.90
   7   0  -2   85.69    5.20
  -7   0   2   75.59    4.90
  -7   0   2   82.89    5.30
   6   0  -2   -0.20    1.70
   6   0  -2    1.20    1.20
  -6   0   2    0.10    1.40
  -6   0   2    2.40    1.90
   5   0  -2 1782.12   28.50
   5   0  -2 1772.82   27.50
  -5   0   2 1800.32   28.30
  -5   0   2 1861.21   29.20
   4   0  -2  244.38    5.70
   4   0  -2  260.27    6.30
  -4   0   2  260.97    6.20
  -4   0   2  253.97    6.60
   3   0  -2    1.70    0.80
  -3   0   2    0.70    1.00
  -3   0   2    0.70    1.10
   2   0  -2 1315.27   18.80
  -2   0   2 1292.57   18.80
   1   0  -2  165.88    3.30
  -1   0   2  167.78    3.30
   0   0  -2 1425.26   20.40
   0   0  -2 1429.36   20.90
   0   0   2 1439.06   20.90
  -1   0  -2    5.30    1.30
   1   0   2    4.60    1.50
   1   0   2    4.80    0.90
   1   0   2    5.90    1.10
   1   0   2    6.40    1.40
   1   0   2    4.30    1.20
  -2   0  -2 1120.39   16.60
  -2   0  -2 1062.59   18.00
   2   0   2 1117.09   17.70
   2   0   2 1113.39   16.20
   2   0   2 1113.79   16.80
   2   0   2 1142.09   17.30
   2   0   2 1089.49   18.30
  -3   0  -2    1.40    1.30
   3   0   2    0.70    1.10
   3   0   2    0.50    0.90
   3   0   2    0.70    1.50
   3   0   2    0.70    1.70
   3   0   2    3.00    1.50
   4   0   2 1793.32   26.40
   4   0   2 1823.42   29.00
   4   0   2 1842.22   30.10
   4   0   2 1787.62   27.20
   4   0   2 1879.91   28.00
   5   0   2  551.34   13.30
   5   0   2  533.55   12.30
   5   0   2  528.75   12.70
   5   0   2  531.75    9.70
   5   0   2  582.14   12.70
   5   0   2  538.65   10.50
   6   0   2  277.67    7.20
   6   0   2  262.97    9.00
   6   0   2  270.87    8.90
   6   0   2  266.47    9.50
   6   0   2  266.87    6.50
   7   0   2    2.10    3.40
   7   0   2    3.40    3.40
   7   0   2    1.30    2.80
   7   0   2    2.70    2.00
   7   0   2    5.50    2.00
   8   0   2  188.48    9.70
   8   0   2  193.68   10.40
   8   0   2  198.48    9.30
   8   0   2  199.28    6.70
   8   0   2  181.98    6.80
   9   0   2    9.90    5.00
   9   0   2   12.90    2.90
  10   0   2   57.89    5.60
  10   0   2   55.09    8.10
  12  -1  -2   29.30    4.10
  11  -1  -2  124.29    5.20
 -11   1   2  137.99    9.30
  10  -1  -2    2.10    3.40
  10  -1  -2    2.40    1.70
  10  -1  -2    2.60    3.00
 -10   1   2   -1.70    2.80
   9  -1  -2   58.49    3.00
   9  -1  -2   70.19    6.30
   9  -1  -2   50.29    5.60
  -9   1   2   49.70    5.50
   8  -1  -2   79.29    5.30
   8  -1  -2   77.49    5.40
  -8   1   2   79.99    6.30
  -8   1   2   69.29    5.40
   7  -1  -2  324.57    9.10
   7  -1  -2  340.77    8.30
   7  -1  -2  334.67    9.80
   7  -1  -2  331.67    9.10
   7  -1  -2  333.87    6.90
  -7   1   2  331.87    9.50
  -7   1   2  331.27   10.10
   6  -1  -2   -0.70    1.40
   6  -1  -2    2.40    1.80
   6  -1  -2    0.50    1.20
   6  -1  -2   -0.40    0.70
  -6   1   2    2.10    1.90
  -6   1   2    0.60    1.40
   5  -1  -2    5.20    1.80
   5  -1  -2    5.60    1.30
   5  -1  -2    5.10    0.80
   5  -1  -2    6.40    1.50
  -5   1   2    5.50    1.80
  -5   1   2    5.30    1.50
   4  -1  -2 2534.25   37.30
   4  -1  -2 2587.74   35.30
   4  -1  -2 2574.64   36.90
  -4   1   2 2574.94   38.30
  -4   1   2 2624.04   37.70
   3  -1  -2  363.36    5.70
   3  -1  -2  351.86    6.80
   3  -1  -2  365.76    6.30
  -3   1   2  344.17    6.80
  -3   1   2  360.36    7.00
  -3   1   2  363.06    7.50
   2  -1  -2  524.95    7.50
   2  -1  -2  520.85    8.60
   2  -1  -2  526.75    7.80
  -2   1   2  515.35    8.60
  -2   1   2  521.25    9.30
  -2   1   2  528.95    9.70
   1  -1  -2  325.37    5.60
   1  -1  -2  318.57    5.70
  -1   1   2  336.17    7.20
  -1   1   2  316.07    5.70
  -1   1   2  329.57    7.20
   0  -1  -2 1175.08   17.20
   0  -1  -2 1145.99   16.90
   0  -1  -2 1178.18   17.60
   0   1   2 1181.38   17.70
   0   1   2 1137.59   17.00
   0   1   2 1148.49   17.90
   0   1   2 1148.89   17.40
  -1  -1  -2  499.95    9.70
  -1  -1  -2  513.05    8.60
   1   1   2  492.15    9.60
   1   1   2  502.85    8.10
   1   1   2  498.65    8.60
   1   1   2  515.05    9.40
   1   1   2  514.25    9.60
   1   1   2  503.75    9.00
  -2  -1  -2  108.79    3.20
  -2  -1  -2  105.49    4.10
   2   1   2  112.89    3.00
   2   1   2  105.99    3.40
   2   1   2  109.49    4.40
   2   1   2  111.19    4.30
   2   1   2  109.09    4.10
  -3  -1  -2  263.07    5.60
  -3  -1  -2  251.87    7.10
   3   1   2  254.97    7.10
   3   1   2  258.77    5.20
   3   1   2  259.67    7.50
   3   1   2  259.67    5.90
   3   1   2  271.87    7.10
   4   1   2   59.99    2.70
   4   1   2   59.59    4.60
   4   1   2   56.09    3.10
   4   1   2   59.99    4.30
   4   1   2   61.79    4.30
   5   1   2  101.39    5.70
   5   1   2   96.19    3.80
   5   1   2   97.69    5.70
   5   1   2   94.19    5.90
   5   1   2   99.89    4.30
   6   1   2   61.59    5.80
   6   1   2   70.99    4.10
   6   1   2   62.89    3.60
   7   1   2  168.68    8.80
   7   1   2  172.18    6.20
   7   1   2  168.08    5.80
   7   1   2  168.68    7.90
   7   1   2  172.68    9.00
   8   1   2   41.70    4.30
   8   1   2   45.40    4.40
   8   1   2   39.60    6.00
   8   1   2   42.10    6.20
   8   1   2   38.20    6.10
   9   1   2   13.50    5.60
   9   1   2   22.20    6.00
   9   1   2   21.50    3.50
  10   1   2   26.10    3.80
  10   1   2   31.70    7.10
  12  -2  -2   34.00    4.20
  11  -2  -2    5.40    2.20
 -11   2   2    4.80    3.90
  10  -2  -2   35.70    6.00
  10  -2  -2   36.10    3.30
 -10   2   2   34.60    5.60
   9  -2  -2   71.19    6.00
   9  -2  -2   64.49    3.20
   9  -2  -2   71.19    5.90
  -9   2   2   59.79    5.60
   8  -2  -2 1139.29   21.20
   8  -2  -2 1124.59   17.10
   8  -2  -2 1140.09   21.50
  -8   2   2 1103.59   21.90
   7  -2  -2    4.70    1.00
   7  -2  -2    4.20    2.10
   7  -2  -2    8.40    1.40
   7  -2  -2    4.50    2.00
   7  -2  -2    5.50    2.20
  -7   2   2    8.90    2.80
  -7   2   2    6.00    2.10
   6  -2  -2  140.19    5.20
   6  -2  -2  134.09    2.90
   6  -2  -2  131.59    4.70
   6  -2  -2  128.79    5.00
   6  -2  -2  132.89    3.60
   6  -2  -2  128.89    5.60
  -6   2   2  118.99    5.00
  -6   2   2  126.59    5.80
   5  -2  -2   88.09    2.70
   5  -2  -2   91.19    3.90
   5  -2  -2   84.79    3.30
   5  -2  -2   87.19    2.10
   5  -2  -2   89.59    2.10
   5  -2  -2   85.39    3.60
   5  -2  -2   89.19    4.30
  -5   2   2   87.89    4.40
  -5   2   2   84.59    3.90
   4  -2  -2  237.38    4.00
   4  -2  -2  228.38    4.80
   4  -2  -2  245.38    4.70
   4  -2  -2  232.98    5.30
   4  -2  -2  236.08    5.80
  -4   2   2  228.38    6.30
  -4   2   2  237.48    5.80
   3  -2  -2  405.56    7.80
   3  -2  -2  407.66    6.40
   3  -2  -2  414.56    7.20
   3  -2  -2  413.36    7.00
  -3   2   2  412.56    8.60
  -3   2   2  414.46    7.80
  -3   2   2  409.36    8.20
  -3   2   2  400.26    7.60
  -3   2   2  403.16    7.70
   2  -2  -2  228.58    4.90
   2  -2  -2  229.08    4.20
  -2   2   2  224.28    5.30
  -2   2   2  218.48    5.60
  -2   2   2  226.38    4.90
   1  -2  -2 1935.81   26.90
   1  -2  -2 1949.41   27.40
   1  -2  -2 1919.81   27.40
  -1   2   2 1928.41   27.40
  -1   2   2 1946.91   28.60
  -1   2   2 1877.91   27.40
  -1   2   2 1901.31   28.40
   0  -2  -2  587.64    9.80
   0  -2  -2  574.34   10.20
   0   2   2  579.94   10.30
   0   2   2  578.44    9.20
   0   2   2  559.54    9.60
   0   2   2  556.54   10.10
   0   2   2  604.94    9.80
   0   2   2  577.84   10.10
   0   2   2  582.74   11.00
  -1  -2  -2 3961.90   54.19
  -1  -2  -2 3948.81   55.69
   1   2   2 3862.31   55.29
   1   2   2 3914.41   54.49
   1   2   2 3926.61   53.69
   1   2   2 4054.79   56.19
   1   2   2 3912.61   54.29
   1   2   2 3834.42   55.49
   1   2   2 3767.72   54.59
  -2  -2  -2  768.32   14.20
  -2  -2  -2  778.12   12.50
   2   2   2  784.42   14.20
   2   2   2  769.82   12.60
   2   2   2  764.42   13.20
   2   2   2  740.43   14.30
   2   2   2  750.32   12.70
   2   2   2  727.73   13.90
   2   2   2  760.02   12.00
  -3  -2  -2  245.88    5.30
   3   2   2  248.38    7.50
   3   2   2  230.68    7.30
   3   2   2  247.88    5.50
   3   2   2  248.68    5.40
   3   2   2  242.78    7.50
   3   2   2  248.98    6.00
   4   2   2   -2.40    1.30
   4   2   2   -1.50    2.10
   4   2   2    2.10    2.60
   4   2   2   -0.90    2.40
   4   2   2    0.10    1.20
   5   2   2   34.20    4.80
   5   2   2   31.60    3.20
   5   2   2   36.30    3.00
   5   2   2   40.00    5.20
   5   2   2   39.20    4.90
   6   2   2    7.20    2.00
   6   2   2   10.00    3.70
   6   2   2   11.50    5.40
   6   2   2    5.20    2.10
   7   2   2  190.58    6.40
   7   2   2  185.28    9.70
   7   2   2  191.18    6.70
   7   2   2  193.58   10.00
   8   2   2  173.28    7.40
   8   2   2  186.28    7.00
   8   2   2  189.48   10.60
   8   2   2  188.58   10.90
   8   2   2  187.78    9.50
   9   2   2    8.20    5.40
   9   2   2    6.30    2.80
   9   2   2   -7.20    5.30
  12  -3  -2  106.19    5.60
 -12   3   2  110.39    9.00
  11  -3  -2    1.80    2.20
 -11   3   2    8.90    4.00
  10  -3  -2   47.10    3.60
  10  -3  -2   40.00    6.00
 -10   3   2   42.40    5.30
   9  -3  -2   72.69    5.90
   9  -3  -2   68.99    3.50
  -9   3   2   66.89    5.70
   8  -3  -2   32.60    2.50
   8  -3  -2   32.80    4.40
   8  -3  -2   34.50    2.70
   8  -3  -2   35.20    4.10
  -8   3   2   35.80    4.00
   7  -3  -2  630.34   11.30
   7  -3  -2  633.34   10.60
   7  -3  -2  641.14   15.00
   7  -3  -2  631.44   12.70
   7  -3  -2  634.24   13.30
  -7   3   2  625.34   13.70
   6  -3  -2   38.10    3.20
   6  -3  -2   38.40    3.70
   6  -3  -2   41.00    2.40
   6  -3  -2   42.50    3.10
   6  -3  -2   41.90    2.10
   6  -3  -2   42.40    3.40
  -6   3   2   44.20    3.30
   5  -3  -2  509.95    9.20
   5  -3  -2  502.25    8.30
   5  -3  -2  498.35    9.00
   5  -3  -2  502.45    9.90
   5  -3  -2  503.85   10.40
  -5   3   2  497.15   10.40
   4  -3  -2   63.19    2.20
   4  -3  -2   68.79    2.40
   4  -3  -2   71.69    2.70
   4  -3  -2   70.19    3.30
   4  -3  -2   66.09    3.00
  -4   3   2   68.99    3.20
  -4   3   2   70.89    3.70
  -4   3   2   69.79    2.80
   3  -3  -2 1328.47   19.60
   3  -3  -2 1309.67   19.40
   3  -3  -2 1287.97   18.90
   3  -3  -2 1294.97   20.10
  -3   3   2 1289.47   19.30
  -3   3   2 1315.47   20.20
  -3   3   2 1290.47   20.10
  -3   3   2 1309.47   21.50
  -3   3   2 1280.47   20.10
   2  -3  -2  664.93   10.60
   2  -3  -2  655.63   11.10
   2  -3  -2  649.14   10.40
   2  -3  -2  666.23   10.90
  -2   3   2  658.93   11.10
  -2   3   2  667.33   12.00
  -2   3   2  659.33   10.90
  -2   3   2  642.74   12.40
  -2   3   2  669.03   10.50
   1  -3  -2   -1.10    0.90
   1  -3  -2    0.10    0.90
   1  -3  -2    1.10    0.70
   1  -3  -2    0.60    1.20
  -1   3   2   -0.80    1.40
  -1   3   2    0.70    1.60
  -1   3   2    0.80    0.80
  -1   3   2    1.40    1.10
  -1   3   2   -0.40    0.90
  -1   3   2    1.00    0.90
   0  -3  -2 2511.65   35.90
   0  -3  -2 2531.85   36.70
   0  -3  -2 2540.85   36.00
   0   3   2 2486.45   36.50
   0   3   2 2498.65   35.40
   0   3   2 2619.64   38.20
   0   3   2 2514.85   37.10
   0   3   2 2492.35   35.90
   0   3   2 2458.65   36.00
  -1  -3  -2  242.28    5.40
  -1  -3  -2  232.68    6.30
   1   3   2  231.78    6.10
   1   3   2  229.88    5.00
   1   3   2  231.88    5.60
   1   3   2  234.38    7.10
   1   3   2  237.78    5.70
   1   3   2  224.48    6.30
   1   3   2  230.08    6.30
  -2  -3  -2   56.59    2.60
  -2  -3  -2   62.49    3.50
   2   3   2   50.29    3.60
   2   3   2   51.79    3.20
   2   3   2   53.89    3.20
   2   3   2   63.39    4.30
   2   3   2   51.99    2.60
   2   3   2   57.39    3.90
   2   3   2   55.69    3.00
   3   3   2    2.10    1.50
   3   3   2   -0.40    1.50
   3   3   2    0.00    1.60
   3   3   2    3.80    1.30
   3   3   2   -1.40    2.00
   3   3   2   -2.20    2.20
   3   3   2    0.70    2.10
   4   3   2  791.82   17.30
   4   3   2  817.12   17.60
   4   3   2  827.92   14.00
   4   3   2  813.42   14.70
   4   3   2  806.62   16.70
   5   3   2   73.79    6.50
   5   3   2   77.09    4.20
   5   3   2   72.79    6.30
   5   3   2   65.59    6.50
   5   3   2   76.09    4.00
   6   3   2    9.80    4.30
   6   3   2    4.50    4.20
   6   3   2    8.50    2.10
   6   3   2    0.20    2.00
   7   3   2  109.69    5.60
   7   3   2   98.99    9.20
   7   3   2   96.49    5.40
   8   3   2  155.68   10.20
   8   3   2  142.19   10.90
   8   3   2  145.29    6.60
   9   3   2   86.09   10.30
   9   3   2   40.10    7.70
   9   3   2   55.09    5.60
  12  -4  -2   38.30    4.60
 -12   4   2   38.80    6.90
  11  -4  -2  313.87    8.60
 -11   4   2  297.67   12.00
  10  -4  -2    3.40    2.00
  10  -4  -2    1.80    3.40
 -10   4   2    6.10    3.10
   9  -4  -2    5.50    1.90
   9  -4  -2    6.90    1.90
   9  -4  -2    3.60    2.90
  -9   4   2    4.70    2.70
   8  -4  -2  147.29    6.70
   8  -4  -2  151.68    4.70
   8  -4  -2  143.89    5.00
  -8   4   2  135.29    6.40
   7  -4  -2  269.47    8.00
   7  -4  -2  270.77    6.20
   7  -4  -2  273.57    6.80
  -7   4   2  266.17    8.30
   6  -4  -2   23.70    2.40
   6  -4  -2   22.90    3.40
   6  -4  -2   20.60    2.10
   6  -4  -2   22.00    3.20
   6  -4  -2   27.40    2.70
   6  -4  -2   27.80    3.90
  -6   4   2   23.60    3.00
   5  -4  -2  390.06    7.40
   5  -4  -2  390.36    7.40
   5  -4  -2  380.86    8.00
   5  -4  -2  385.76    8.90
   5  -4  -2  386.26    8.50
  -5   4   2  386.46    9.80
  -5   4   2  388.76    8.90
   4  -4  -2  818.22   14.50
   4  -4  -2  841.62   12.70
   4  -4  -2  811.42   13.90
   4  -4  -2  816.92   13.90
   4  -4  -2  815.42   13.10
  -4   4   2  833.12   16.10
  -4   4   2  814.02   13.50
  -4   4   2  853.91   14.60
  -4   4   2  819.62   14.00
  -4   4   2  833.02   14.50
   3  -4  -2   18.20    2.00
   3  -4  -2   19.90    2.10
   3  -4  -2   14.10    2.10
  -3   4   2   18.70    2.00
  -3   4   2   12.90    1.70
  -3   4   2   18.80    2.40
  -3   4   2   17.40    1.90
  -3   4   2   17.10    2.80
  -3   4   2   19.90    1.90
   2  -4  -2  228.58    5.50
   2  -4  -2  220.98    5.20
   2  -4  -2  232.58    5.50
   2  -4  -2  229.48    4.90
  -2   4   2  224.18    4.90
  -2   4   2  228.48    5.50
  -2   4   2  218.18    6.70
  -2   4   2  221.98    5.30
  -2   4   2  220.18    6.50
   1  -4  -2  254.57    6.20
   1  -4  -2  252.57    5.70
   1  -4  -2  247.18    5.90
   1  -4  -2  246.58    5.20
  -1   4   2  246.38    5.90
  -1   4   2  252.17    7.40
  -1   4   2  243.98    5.60
  -1   4   2  252.87    5.80
  -1   4   2  256.97    5.40
  -1   4   2  258.17    7.20
   0  -4  -2  624.34   11.10
   0  -4  -2  625.04   11.30
   0  -4  -2  636.04   11.90
   0   4   2  627.84   11.40
   0   4   2  646.64   13.50
   0   4   2  620.74   11.90
   0   4   2  638.34   11.10
   0   4   2  628.94   10.70
   0   4   2  637.64   12.70
  -1  -4  -2    9.50    1.50
  -1  -4  -2   12.80    2.30
   1   4   2    9.30    2.10
   1   4   2    9.40    2.70
   1   4   2   12.90    2.20
   1   4   2    8.80    1.60
   1   4   2    9.60    1.70
   1   4   2   12.40    2.40
   1   4   2   10.50    1.50
  -2  -4  -2    8.60    1.50
   2   4   2   10.40    1.90
   2   4   2   12.10    2.60
   2   4   2   10.80    1.60
   2   4   2   12.20    2.50
   2   4   2   12.80    3.10
   2   4   2    4.90    1.60
   2   4   2    9.20    2.40
   3   4   2  194.38    8.30
   3   4   2  189.28    6.40
   3   4   2  193.48    6.10
   3   4   2  181.88    6.90
   3   4   2  175.98    5.30
   3   4   2  198.18    7.70
   4   4   2  349.67   11.70
   4   4   2  350.36    8.90
   4   4   2  358.26    8.10
   4   4   2  335.47   11.00
   4   4   2  350.96   10.10
   5   4   2  310.37   11.50
   5   4   2  319.67    8.80
   5   4   2  314.77    8.10
   5   4   2  329.07   12.20
   6   4   2    3.60    2.30
   6   4   2    4.30    4.70
   6   4   2    6.70    4.30
   6   4   2    3.70    2.50
   7   4   2   77.69    5.50
   7   4   2   67.09    8.90
   7   4   2   72.79    5.50
   8   4   2   13.00    6.50
   8   4   2   24.70    5.80
   8   4   2   13.10    3.30
   9   4   2   80.89   11.00
   9   4   2   89.39    6.40
   9   4   2   99.29   10.60
  12  -5  -2   22.20    3.50
 -12   5   2   26.70    5.30
  11  -5  -2    2.50    2.40
 -11   5   2    0.90    3.20
  10  -5  -2  205.28    9.30
  10  -5  -2  206.98    6.90
  10  -5  -2  199.38    8.10
 -10   5   2  200.98    9.00
   9  -5  -2   10.50    3.30
   9  -5  -2    3.70    1.80
   9  -5  -2    5.30    2.00
  -9   5   2   12.30    3.10
   8  -5  -2  145.19    6.80
   8  -5  -2  136.69    4.90
   8  -5  -2  138.39    5.40
  -8   5   2  123.49    6.20
   7  -5  -2  316.57    7.30
   7  -5  -2  325.17    9.00
   7  -5  -2  309.47    7.90
  -7   5   2  307.27    8.90
   6  -5  -2  156.48    5.80
   6  -5  -2  156.88    6.60
   6  -5  -2  159.48    5.30
   6  -5  -2  145.79    4.60
  -6   5   2  162.28    6.70
  -6   5   2  152.88    5.80
   5  -5  -2   59.49    3.60
   5  -5  -2   53.19    3.40
   5  -5  -2   51.59    2.80
   5  -5  -2   49.10    3.50
  -5   5   2   51.89    3.40
  -5   5   2   56.99    4.40
   4  -5  -2    6.90    1.60
   4  -5  -2    9.10    1.40
   4  -5  -2    8.80    1.60
   4  -5  -2   11.40    1.90
   4  -5  -2    6.10    1.70
  -4   5   2   12.90    2.10
  -4   5   2    8.60    2.40
  -4   5   2   11.60    2.00
  -4   5   2    8.30    1.70
  -4   5   2    9.30    1.80
  -4   5   2    7.20    1.50
   3  -5  -2  879.91   15.00
   3  -5  -2  871.51   15.10
   3  -5  -2  857.51   14.70
   3  -5  -2  869.61   14.20
  -3   5   2  892.51   15.00
  -3   5   2  879.91   17.50
  -3   5   2  893.51   15.00
  -3   5   2  853.41   16.10
  -3   5   2  869.11   14.60
   2  -5  -2  114.89    3.60
   2  -5  -2  114.99    4.00
   2  -5  -2  106.69    4.10
   2  -5  -2  115.69    3.90
  -2   5   2  106.59    5.30
  -2   5   2  116.39    3.70
  -2   5   2  107.49    4.10
  -2   5   2  109.79    5.40
  -2   5   2  109.39    3.50
  -2   5   2  114.19    3.80
   1  -5  -2   59.99    3.30
   1  -5  -2   68.19    2.70
   1  -5  -2   66.49    3.60
   1  -5  -2   70.89    3.20
  -1   5   2   67.99    3.00
  -1   5   2   65.19    3.30
  -1   5   2   66.39    4.50
  -1   5   2   67.59    3.00
  -1   5   2   71.49    4.90
  -1   5   2   65.09    3.40
   0  -5  -2    3.80    1.80
   0  -5  -2    2.30    1.30
   0  -5  -2    2.50    1.40
   0   5   2    1.30    1.10
   0   5   2    1.70    2.30
   0   5   2    4.10    1.30
   0   5   2    0.20    1.50
   0   5   2    3.10    1.50
   0   5   2    3.00    2.40
  -1  -5  -2  916.51   18.70
  -1  -5  -2  795.32   14.30
   1   5   2  814.42   15.00
   1   5   2  806.32   14.00
   1   5   2  811.02   17.50
   1   5   2  811.52   16.30
   1   5   2  764.42   15.70
   1   5   2  811.72   14.30
   2   5   2   94.79    4.10
   2   5   2   89.09    4.90
   2   5   2   86.99    4.20
   2   5   2   86.89    5.60
   2   5   2  101.29    5.50
   2   5   2  106.29    6.90
   2   5   2   96.89    4.70
   3   5   2  219.38    9.70
   3   5   2  217.68    6.30
   3   5   2  209.08    7.60
   3   5   2  212.28    8.60
   3   5   2  211.68    7.60
   3   5   2  210.68    7.00
   4   5   2   14.60    4.00
   4   5   2   14.50    4.60
   4   5   2   17.30    3.00
   4   5   2   10.90    2.30
   5   5   2  117.39    6.00
   5   5   2  112.89    8.40
   5   5   2  119.29    9.60
   5   5   2  114.89    5.50
   6   5   2   13.70    5.30
   6   5   2    0.20    2.40
   6   5   2   -1.90    5.10
   6   5   2    5.40    2.70
   7   5   2   50.69    7.80
   7   5   2   51.09    5.60
   7   5   2   50.49    5.50
   8   5   2   96.49    6.60
   8   5   2  102.89   11.30
   8   5   2  124.29   10.10
  12  -6  -2   23.50    3.60
 -12   6   2   22.40    5.00
  11  -6  -2  220.08    7.90
 -11   6   2  208.08   10.00
  10  -6  -2  160.38    6.40
  10  -6  -2  139.29    8.20
  10  -6  -2  158.58    6.60
 -10   6   2  163.68    8.20
   9  -6  -2   13.30    2.70
   9  -6  -2   10.90    2.40
   9  -6  -2   10.40    3.40
  -9   6   2    8.70    2.80
   8  -6  -2   15.20    2.50
   8  -6  -2   15.20    3.30
   8  -6  -2   13.30    2.60
  -8   6   2   14.20    2.80
   7  -6  -2  366.76   10.00
   7  -6  -2  363.86    9.40
   7  -6  -2  372.26    8.60
  -7   6   2  370.66   10.10
  -7   6   2  380.66   11.20
   6  -6  -2   45.30    3.20
   6  -6  -2   47.20    3.70
   6  -6  -2   48.10    4.00
  -6   6   2   50.99    4.50
  -6   6   2   43.70    3.60
   5  -6  -2    2.20    1.40
   5  -6  -2   -0.50    1.70
   5  -6  -2    0.80    1.70
   5  -6  -2   -0.30    1.40
  -5   6   2    1.70    1.70
  -5   6   2   -0.70    2.30
  -5   6   2    0.10    1.40
  -5   6   2   -1.10    1.00
   4  -6  -2  247.38    6.70
   4  -6  -2  238.28    6.60
   4  -6  -2  225.98    6.80
   4  -6  -2  247.88    6.00
  -4   6   2  238.98    8.80
  -4   6   2  241.48    6.50
  -4   6   2  237.18    6.60
  -4   6   2  238.68    7.20
  -4   6   2  238.88    6.60
   3  -6  -2  339.57    7.20
   3  -6  -2  335.47    7.70
   3  -6  -2  325.87    7.80
   3  -6  -2  331.47    8.10
  -3   6   2  330.27    8.00
  -3   6   2  319.67    9.20
  -3   6   2  325.97   10.20
  -3   6   2  331.57    7.60
   2  -6  -2  194.18    5.60
   2  -6  -2  192.78    6.00
   2  -6  -2  194.88    5.10
   2  -6  -2  192.08    5.80
  -2   6   2  190.48    5.30
  -2   6   2  190.38    5.30
  -2   6   2  191.98    7.70
  -2   6   2  184.98    5.90
  -2   6   2  208.48    7.60
  -2   6   2  189.98    7.50
   1  -6  -2  139.19    5.00
   1  -6  -2  128.59    4.60
  -1   6   2  127.09    6.40
  -1   6   2  127.79    5.10
  -1   6   2  138.19    6.90
  -1   6   2  129.49    4.30
  -1   6   2  125.79    4.90
  -1   6   2  129.59    4.30
   0  -6  -2  206.58    6.20
   0   6   2  202.68    5.70
   0   6   2  206.58    6.50
   0   6   2  210.88    5.70
   0   6   2  204.88    6.90
   0   6   2  218.68    8.70
   0   6   2  208.18    8.30
  -1  -6  -2   38.00    3.10
   1   6   2   39.60    4.90
   1   6   2   37.60    4.20
   1   6   2   38.30    5.50
   1   6   2   39.50    3.20
   1   6   2   36.40    3.70
   1   6   2   36.00    2.90
   2   6   2  347.47   12.00
   2   6   2  328.07   10.20
   2   6   2  330.87    9.10
   2   6   2  336.37   10.60
   2   6   2  343.17    8.30
   3   6   2    3.50    4.10
   3   6   2    3.40    2.30
   3   6   2    4.70    3.00
   3   6   2   -0.60    1.80
   3   6   2    2.20    3.00
   4   6   2  221.38   11.80
   4   6   2  240.48   11.00
   4   6   2  257.37    8.50
   4   6   2  238.58    7.60
   5   6   2   61.69    5.60
   5   6   2   66.19    9.20
   5   6   2   66.49    8.20
   5   6   2   64.79    5.20
   6   6   2   92.99   10.40
   6   6   2  108.39   11.10
   6   6   2  100.99    6.30
   6   6   2  108.39    6.80
   7   6   2   53.79    6.20
   7   6   2   82.09    6.50
   7   6   2   74.69   10.80
  11  -7  -2  178.88    7.60
  11  -7  -2  175.48    8.10
 -11   7   2  193.98    9.40
  10  -7  -2   97.89    5.80
  10  -7  -2  102.69    8.40
  10  -7  -2   98.39    6.40
 -10   7   2  103.69    6.80
   9  -7  -2    8.20    2.80
   9  -7  -2   12.60    2.80
   9  -7  -2   10.30    3.60
  -9   7   2   15.20    3.20
   8  -7  -2  161.98    7.00
   8  -7  -2  165.08    7.50
   8  -7  -2  167.18    6.30
  -8   7   2  154.58    6.90
   7  -7  -2  169.38    7.00
   7  -7  -2  164.78    7.00
   7  -7  -2  178.98    6.10
  -7   7   2  183.88    7.00
  -7   7   2  174.98    8.30
   6  -7  -2  137.39    6.00
   6  -7  -2  138.89    6.00
   6  -7  -2  132.99    5.20
  -6   7   2  131.79    5.60
  -6   7   2  143.99    7.50
   5  -7  -2  153.68    5.10
   5  -7  -2  138.59    5.70
   5  -7  -2  147.59    6.00
  -5   7   2  140.79    5.50
  -5   7   2  149.09    5.40
  -5   7   2  127.59    7.40
  -5   7   2  149.49    5.90
   4  -7  -2  375.36    9.00
   4  -7  -2  382.96    8.50
   4  -7  -2  379.66    9.20
  -4   7   2  387.96    9.10
  -4   7   2  364.56   11.80
  -4   7   2  373.66    9.20
  -4   7   2  392.16   10.40
  -4   7   2  391.66    9.20
   3  -7  -2   60.39    3.20
   3  -7  -2   55.49    3.50
   3  -7  -2   58.49    3.90
   3  -7  -2   60.59    4.10
  -3   7   2   57.09    5.60
  -3   7   2   56.19    3.90
  -3   7   2   51.59    5.10
   2  -7  -2  757.42   14.90
   2  -7  -2  753.82   13.90
  -2   7   2  775.12   17.30
  -2   7   2  750.82   15.00
  -2   7   2  751.02   13.80
  -2   7   2  765.92   17.60
  -2   7   2  759.22   14.00
   1  -7  -2   90.59    4.70
   1  -7  -2   84.59    4.10
  -1   7   2   87.69    6.30
  -1   7   2   87.99    4.10
  -1   7   2   84.59    6.70
  -1   7   2   82.79    4.70
  -1   7   2   83.49    4.60
  -1   7   2   90.19    4.10
   0  -7  -2  434.26   10.20
   0   7   2  450.35    9.80
   0   7   2  429.16   10.70
   0   7   2  431.36   12.60
   0   7   2  433.66   11.10
   0   7   2  439.76   13.40
   1   7   2   49.10    5.90
   1   7   2   52.19    3.90
   1   7   2   44.10    6.50
   1   7   2   47.10    4.90
   1   7   2   47.40    4.60
   2   7   2  157.28    8.30
   2   7   2  166.28    9.80
   2   7   2  173.68    8.40
   2   7   2  175.38    7.10
   2   7   2  175.58    6.30
   3   7   2   12.80    3.10
   3   7   2   19.50    4.70
   3   7   2   18.00    3.00
   3   7   2   13.80    5.40
   4   7   2   12.10    4.80
   4   7   2   10.70    3.00
   4   7   2   11.70    3.30
   4   7   2    8.50    5.80
   5   7   2  242.68   12.90
   5   7   2  248.68    9.30
   5   7   2  228.58   13.70
   5   7   2  243.78    8.80
   6   7   2   12.10    4.00
   6   7   2    3.70    7.00
   6   7   2    5.40    6.20
   6   7   2    5.00    3.20
   7   7   2   -1.20    3.20
   7   7   2   -0.70    6.50
  11  -8  -2   -0.60    3.10
  11  -8  -2    1.70    2.70
  10  -8  -2   62.39    5.40
  10  -8  -2   60.89    5.90
   9  -8  -2   20.30    3.90
   9  -8  -2   18.50    3.30
   9  -8  -2   17.20    3.50
  -9   8   2   21.40    3.70
   8  -8  -2   98.99    5.50
   8  -8  -2   99.09    6.20
   8  -8  -2  107.59    6.50
  -8   8   2   98.39    7.00
  -8   8   2   89.89    5.60
   7  -8  -2  141.99    6.80
   7  -8  -2  147.89    7.00
  -7   8   2  143.39    6.30
  -7   8   2  152.58    8.50
   6  -8  -2  252.97    8.60
   6  -8  -2  248.68    7.40
   6  -8  -2  251.47    8.40
  -6   8   2  254.57    7.90
  -6   8   2  253.37   10.80
   5  -8  -2    8.70    2.00
   5  -8  -2    6.50    2.30
  -5   8   2    8.30    2.20
  -5   8   2    5.70    3.50
  -5   8   2    7.90    2.10
  -5   8   2    9.20    2.30
   4  -8  -2    3.00    2.00
   4  -8  -2    3.60    2.30
   4  -8  -2    6.30    1.60
  -4   8   2    3.90    1.80
  -4   8   2    5.90    2.00
  -4   8   2    6.30    3.60
  -4   8   2    3.30    2.80
  -4   8   2    7.20    2.00
   3  -8  -2  194.48    7.50
   3  -8  -2  198.08    7.20
   3  -8  -2  203.88    6.90
  -3   8   2  185.08    8.50
  -3   8   2  192.18    9.30
  -3   8   2  192.68    7.00
   2  -8  -2   58.69    4.50
  -2   8   2   68.59    4.70
  -2   8   2   61.69    6.40
  -2   8   2   67.59    6.50
   1  -8  -2   -0.50    1.90
  -1   8   2    0.40    2.10
  -1   8   2    1.50    2.20
  -1   8   2    0.40    3.50
  -1   8   2    2.10    3.40
   0  -8  -2    2.70    1.90
   0   8   2    0.40    3.50
   0   8   2    0.70    1.80
   0   8   2    4.50    3.90
   0   8   2    0.60    2.00
   0   8   2   -2.50    2.10
   1   8   2  760.72   17.60
   1   8   2  747.43   20.30
   1   8   2  768.92   15.20
   1   8   2  747.83   16.60
   1   8   2  748.93   18.80
   2   8   2   16.60    4.50
   2   8   2   14.20    5.50
   2   8   2   11.90    2.90
   2   8   2   16.10    4.60
   2   8   2    9.80    3.20
   3   8   2   41.30    5.60
   3   8   2   40.50    7.60
   3   8   2   35.70    4.80
   3   8   2   49.50    7.80
   4   8   2  187.58   11.60
   4   8   2  173.98    8.70
   4   8   2  168.68   13.00
   4   8   2  189.78    7.90
   5   8   2  107.19    7.80
   5   8   2   99.29   12.20
   5   8   2  111.99    7.00
   5   8   2   93.29   10.90
   6   8   2   -3.40    3.60
   6   8   2   -4.50    7.30
   6   8   2    4.20    6.20
   6   8   2   -1.10    3.10
  11  -9  -2   72.59    6.20
  10  -9  -2   24.40    3.90
   9  -9  -2   11.20    3.60
   8  -9  -2   10.90    2.70
   8  -9  -2    9.20    3.40
   8  -9  -2   11.80    3.40
  -8   9   2    6.40    3.70
   7  -9  -2   85.09    6.10
   7  -9  -2   85.29    5.20
  -7   9   2   88.09    7.70
   6  -9  -2  207.38    7.90
   6  -9  -2  191.48    6.90
  -6   9   2  211.48   11.00
   5  -9  -2  162.98    7.00
   5  -9  -2  157.58    7.40
  -5   9   2  168.18   10.00
  -5   9   2  168.18    6.80
  -5   9   2  178.28    6.80
   4  -9  -2   -0.40    2.00
   4  -9  -2   -2.30    2.10
  -4   9   2    4.00    3.90
  -4   9   2    1.10    2.00
  -4   9   2    1.40    3.10
   3  -9  -2  193.58    7.60
  -3   9   2  181.98    9.60
  -3   9   2  180.28   10.30
  -3   9   2  182.88    7.50
   2  -9  -2   67.69    5.10
  -2   9   2   65.59    7.60
  -2   9   2   69.59    7.50
  -2   9   2   68.69    5.40
   1  -9  -2   71.09    5.20
  -1   9   2   64.79    7.80
  -1   9   2   89.89    8.10
  -1   9   2   84.99    5.80
   0   9   2  125.79    9.20
   0   9   2  127.59    7.30
   0   9   2  123.09    9.60
   0   9   2  123.19    7.00
   1   9   2   19.10    3.20
   1   9   2   14.00    3.50
   1   9   2   12.40    4.80
   1   9   2   22.80    4.60
   1   9   2   16.00    5.70
   2   9   2  173.08   10.30
   2   9   2  167.48    7.40
   2   9   2  163.28   10.00
   2   9   2  151.88    8.10
   2   9   2  152.28   11.90
   3   9   2   43.10    8.60
   3   9   2   36.50    4.50
   3   9   2   39.80    6.80
   3   9   2   46.60    6.40
   4   9   2   23.80    4.80
   4   9   2   25.60    8.40
   4   9   2   11.20    3.60
   4   9   2   13.10    6.10
   5   9   2   28.80    4.50
   5   9   2   33.90    9.30
   5   9   2   30.80    7.30
   5   9   2   29.60    5.20
  10 -10  -2  213.78    9.70
  10 -10  -2  227.88    9.00
   9 -10  -2  194.38    8.20
   8 -10  -2   27.80    4.60
   8 -10  -2   29.50    4.60
  -8  10   2   33.30    6.50
   7 -10  -2    1.70    3.00
   7 -10  -2    8.00    2.80
  -7  10   2    2.30    3.90
   6 -10  -2  213.28    8.50
   6 -10  -2  218.48    9.20
  -6  10   2  204.88   12.00
   5 -10  -2   18.90    3.80
   5 -10  -2   32.10    4.60
  -5  10   2   37.30    6.40
  -5  10   2   25.00    4.20
   4 -10  -2   29.80    4.90
  -4  10   2   32.80    4.60
  -4  10   2   30.70    6.20
  -4  10   2   29.10    5.90
   3 -10  -2    0.60    2.50
  -3  10   2    8.40    4.50
  -3  10   2    4.20    2.70
  -3  10   2    6.40    4.40
   2 -10  -2  414.26   11.80
  -2  10   2  404.06   12.10
  -2  10   2  437.56   15.80
  -2  10   2  414.26   15.10
   1 -10  -2   68.09    6.60
  -1  10   2   59.39    6.20
  -1  10   2   72.59    8.20
  -1  10   2   74.59    9.20
   0  10   2   15.50    5.50
   0  10   2   15.10    6.10
   0  10   2   20.40    4.70
   0  10   2   12.70    3.50
   1  10   2  160.48   11.00
   1  10   2  154.68    8.50
   1  10   2  149.29   12.00
   1  10   2  164.98    9.60
   2  10   2   11.20    3.80
   2  10   2    6.90    6.90
   2  10   2   15.90    5.10
   2  10   2    4.80    5.00
   2  10   2    4.80    3.70
   3  10   2    1.60    3.80
   3  10   2   -1.10    3.00
   3  10   2    6.90    7.60
   3  10   2    7.60    5.70
   4  10   2   11.00    8.30
   4  10   2   -3.20    3.10
   4  10   2   -3.80    5.50
   4  10   2    3.20    4.00
  10 -11  -2   60.09    7.70
   9 -11  -2   59.59    7.30
   8 -11  -2   25.60    4.90
  -8  11   2   42.00    7.70
   7 -11  -2   45.20    6.60
  -7  11   2   52.59    8.40
   6 -11  -2  117.69    8.00
   6 -11  -2  124.79    7.30
  -6  11   2  133.09   11.10
   5 -11  -2  112.79    7.70
  -5  11   2  120.69   10.60
  -5  11   2  119.49    7.90
   4 -11  -2  140.79    8.00
  -4  11   2  176.48   11.80
  -4  11   2  166.98    8.10
   3 -11  -2  451.25   13.10
  -3  11   2  484.95   17.20
  -3  11   2  455.25   13.50
  -3  11   2  435.96   15.80
   2 -11  -2   26.60    4.20
  -2  11   2   35.60    6.90
  -2  11   2   42.90    6.10
  -2  11   2   34.20    6.90
  -1  11   2  141.79    8.30
  -1  11   2  125.99   11.20
  -1  11   2  138.89   11.20
   0  11   2    4.80    5.40
   0  11   2   -4.40    3.10
   0  11   2   12.40    6.40
   1  11   2  103.09   12.10
   1  11   2  142.79   11.20
   1  11   2  119.59    8.60
   2  11   2   45.50    7.70
   2  11   2   57.59    7.50
   2  11   2   36.30    8.70
   3  11   2   82.19    8.20
   3  11   2   72.79   10.50
   3  11   2   89.89   13.80
   8 -12  -2    9.30    4.20
  -8  12   2    8.90    5.30
   7 -12  -2   74.99    7.80
  -7  12   2   76.09    9.90
   6 -12  -2   -1.00    3.40
  -6  12   2    2.90    5.50
   5 -12  -2   57.49    6.60
  -5  12   2   80.59   10.70
   4 -12  -2   17.90    4.20
  -4  12   2   22.20    6.40
  -4  12   2    8.80    3.70
   3 -12  -2   14.70    3.80
  -3  12   2   17.20    6.40
  -3  12   2   16.00    6.00
  -3  12   2   24.00    4.60
  -2  12   2  171.98   12.40
  -2  12   2  153.88   12.10
  -2  12   2  142.29    9.00
  -1  12   2   18.40    4.70
  -1  12   2   26.30    7.20
  -1  12   2   20.10    6.30
   0  12   2   -4.60    3.40
   0  12   2    7.40    5.80
   0  12   2    3.20    6.60
   1  12   2    8.90    4.30
   1  12   2   15.80    7.60
   1  12   2   20.50    6.30
   7 -13  -2   55.99    7.50
  -7  13   2   38.00    7.70
   6 -13  -2  216.38   10.80
  -6  13   2  240.58   14.60
   5 -13  -2   14.80    4.50
  -5  13   2   20.60    6.70
   4 -13  -2    4.60    3.50
  -4  13   2    5.90    3.80
  -4  13   2    9.10    6.20
  -3  13   2    3.30    5.70
  -3  13   2    6.50    3.70
  -2  13   2  112.99    8.70
  -2  13   2  142.59   12.10
  -2  13   2  126.89   11.90
  -1  13   2   54.89    9.70
  -1  13   2   29.80    5.50
  -1  13   2   26.50    7.70
   0  14  -3    8.20    8.60
  -1  14  -3   58.89    7.50
  -1  14  -3   54.69    9.70
  -2  14  -3  101.79   12.50
  -2  14  -3   77.39    7.80
  -3  14  -3   36.30    8.10
  -3  14  -3   27.60    5.10
  -4  14  -3    8.40    3.80
  -4  14  -3   15.50    7.20
  -5  14  -3   61.99   10.10
   5 -14   3   26.80    5.40
   2  13  -3   60.59   11.60
   2  13  -3   97.89   12.50
   2  13  -3   70.79    7.80
   1  13  -3    1.00    3.80
   1  13  -3    0.50    6.80
   1  13  -3    1.00    6.50
   0  13  -3   50.69    7.20
   0  13  -3   31.90    8.50
   0  13  -3   38.10    8.00
  -1  13  -3   94.49    7.80
  -1  13  -3   91.99   11.90
  -2  13  -3  233.48   15.10
  -2  13  -3  246.38   10.80
  -3  13  -3  118.89    8.20
  -3  13  -3  114.79   12.30
  -4  13  -3   49.40    9.90
  -4  13  -3   38.30    6.20
   4 -13   3   42.70    6.60
  -5  13  -3  142.79   11.80
  -6  13  -3   30.80    6.10
   6 -13   3   31.30    5.60
  -7  13  -3   30.50    5.90
   7 -13   3   47.00    7.80
   4  12  -3   36.30    9.20
   4  12  -3   57.69    7.20
   4  12  -3   50.99   10.40
   4  12  -3   36.40    4.90
   3  12  -3   13.30    4.30
   3  12  -3   13.50    3.80
   3  12  -3   20.90    7.90
   3  12  -3   18.50    7.50
   2  12  -3   77.49    7.50
   2  12  -3   74.49   11.50
   2  12  -3   71.39    6.30
   2  12  -3   66.29   10.70
   1  12  -3   89.59    7.60
   1  12  -3   68.59   11.20
   1  12  -3   62.09    9.80
  -1 -12   3   70.19    7.50
   0  12  -3    0.40    5.20
   0  12  -3    5.80    6.20
   0  12  -3    7.50    3.50
   0 -12   3    0.90    3.20
  -1  12  -3    3.20    5.00
  -1  12  -3   12.70    3.70
  -1  12  -3   16.30    6.40
  -2  12  -3    4.60    3.20
  -2  12  -3    5.50    6.10
  -3  12  -3  150.18   12.10
  -3  12  -3  164.98    8.50
   3 -12   3  162.48    9.00
  -4  12  -3    7.20    3.10
  -4  12  -3    1.90    5.40
   4 -12   3    2.50    3.60
   4 -12   3    4.40    3.70
  -5  12  -3   26.50    6.60
  -5  12  -3   22.60    4.10
   5 -12   3   33.00    5.20
   6 -12   3  161.18    9.80
  -7  12  -3  128.39    9.50
   7 -12   3  129.09    9.30
   8 -12   3    9.60    4.50
   5  11  -3  128.49   14.10
   5  11  -3  117.09    7.90
   5  11  -3  114.59    7.30
   4  11  -3   -1.60    5.90
   4  11  -3    1.10    3.30
   4  11  -3   -2.10    2.80
   4  11  -3   -1.00    6.30
   3  11  -3    7.60    6.50
   3  11  -3   15.60    6.80
   3  11  -3   12.40    3.90
   3  11  -3    8.00    3.00
   2  11  -3   31.10    4.80
   2  11  -3   41.10    7.40
   2  11  -3   47.30    6.10
   2  11  -3   39.60    7.90
  -2 -11   3   36.20    5.40
   1  11  -3  154.28   10.60
   1  11  -3  153.38    6.90
   1  11  -3  159.18    8.00
   1  11  -3  159.68   11.80
  -1 -11   3  149.88    8.10
   0  11  -3   52.19    8.80
   0  11  -3   68.59    5.90
   0  11  -3   58.59    7.60
  -1  11  -3    2.50    2.70
  -1  11  -3    5.80    5.50
  -1  11  -3   -0.70    3.90
  -2  11  -3  189.18    8.40
  -2  11  -3  187.68   12.00
   2 -11   3  193.58    9.00
  -3  11  -3    2.70    2.70
  -3  11  -3   -4.30    4.70
   3 -11   3    4.00    3.20
   3 -11   3    0.30    2.90
  -4  11  -3   34.50    5.00
  -4  11  -3   48.20    8.50
   4 -11   3   50.29    5.80
   4 -11   3   52.89    6.30
   4 -11   3   38.30    5.10
  -5  11  -3    3.70    2.70
  -5  11  -3    9.10    5.00
   5 -11   3    8.30    3.60
   5 -11   3    4.60    3.40
   5 -11   3    3.30    3.30
   6 -11   3   98.89    8.40
   6 -11   3   97.29    7.80
  -7  11  -3    1.90    4.30
   7 -11   3   -1.90    3.80
  -8  11  -3   20.20    5.60
   8 -11   3   22.10    5.30
   9 -11   3    8.50    4.60
   6  10  -3   59.59   12.40
   6  10  -3   78.59    6.50
   5  10  -3   19.40    6.80
   5  10  -3   17.30    4.10
   5  10  -3   11.50    7.20
   5  10  -3   10.50    3.30
   4  10  -3  178.68   12.10
   4  10  -3  153.48   12.00
   4  10  -3  180.28    7.40
   4  10  -3  172.78    8.20
   3  10  -3   10.70    5.70
   3  10  -3    5.50    4.90
   3  10  -3    3.80    2.90
   3  10  -3    3.90    2.60
  -3 -10   3    6.20    3.00
   2  10  -3  131.89    7.00
   2  10  -3  147.89    9.80
   2  10  -3  138.19    6.30
   2  10  -3  128.19   10.50
  -2 -10   3  135.19    7.30
   1  10  -3   42.10    6.40
   1  10  -3   31.90    4.60
   1  10  -3   40.70    7.60
   1  10  -3   36.40    4.20
  -1 -10   3   32.30    4.80
   0  10  -3  326.47   13.80
   0  10  -3  337.47   12.40
   0  10  -3  350.16    9.30
   0  10  -3  355.96   10.60
  -1  10  -3   12.70    4.90
  -1  10  -3   10.40    3.00
  -1  10  -3   15.80    4.10
  -2  10  -3   16.50    5.40
  -2  10  -3   25.20    3.70
   2 -10   3   14.20    3.50
   2 -10   3   30.30    4.40
  -3  10  -3  443.76   15.70
  -3  10  -3  473.85   12.40
   3 -10   3  451.15   12.40
   3 -10   3  466.05   13.00
   3 -10   3  465.25   12.70
  -4  10  -3   64.39    7.90
  -4  10  -3   75.39    5.40
   4 -10   3   75.59    6.00
   4 -10   3   73.29    6.30
   4 -10   3   66.89    6.20
  -5  10  -3   51.69    4.90
  -5  10  -3   46.60    6.80
   5 -10   3   43.90    5.40
   5 -10   3   46.90    5.60
   5 -10   3   37.20    5.80
   6 -10   3   16.90    3.80
   6 -10   3   16.10    3.90
   6 -10   3   15.60    4.00
  -7  10  -3  122.59    8.80
   7 -10   3  135.49    8.60
   7 -10   3  116.19    8.00
  -8  10  -3    4.70    4.30
   8 -10   3    3.10    3.90
   9 -10   3    7.20    4.30
   7   9  -3    1.60    3.00
   7   9  -3   -8.70    6.40
   7   9  -3    5.30    4.60
   6   9  -3    9.10    3.10
   6   9  -3    1.90    6.40
   5   9  -3   21.90    3.70
   5   9  -3   14.70    5.90
   5   9  -3   20.80    6.40
   5   9  -3   24.40    3.50
   4   9  -3  141.79   10.00
   4   9  -3  135.79   10.40
   4   9  -3  129.09    6.10
   4   9  -3  131.59    6.60
  -4  -9   3  127.79    7.30
   3   9  -3   -1.60    2.00
   3   9  -3    2.60    3.90
   3   9  -3   -2.00    4.20
   3   9  -3    0.30    2.30
  -3  -9   3    0.30    2.50
   2   9  -3   23.70    4.90
   2   9  -3   27.10    4.20
   2   9  -3   30.60    3.90
   2   9  -3   30.10    5.70
  -2  -9   3   36.00    4.70
   1   9  -3  545.75   16.40
   1   9  -3  558.44   13.00
   1   9  -3  559.34   15.70
   1   9  -3  568.24   12.00
  -1  -9   3  536.75   14.00
   0   9  -3    7.40    3.00
   0   9  -3    9.80    2.20
   0   9  -3    7.10    2.50
   0   9  -3    6.10    4.10
  -1   9  -3   85.89    7.80
  -1   9  -3   83.79    4.30
  -1   9  -3   72.99    5.60
  -1   9  -3   76.79    5.00
   1  -9   3   74.49    5.40
   1  -9   3   81.49    5.10
  -2   9  -3   64.29    7.00
  -2   9  -3   81.19    5.10
  -2   9  -3   60.39    5.10
   2  -9   3   75.29    5.00
   2  -9   3   63.39    5.40
   2  -9   3   71.89    5.30
  -3   9  -3  238.58    8.10
  -3   9  -3  225.58   10.50
   3  -9   3  250.97    9.00
   3  -9   3  247.68    8.70
   3  -9   3  261.97    8.50
  -4   9  -3   19.50    3.00
  -4   9  -3   20.60    4.80
   4  -9   3   27.00    4.50
   4  -9   3   22.10    3.70
   4  -9   3   23.30    3.90
  -5   9  -3   97.09    7.30
  -5   9  -3   82.49    5.20
   5  -9   3   87.39    6.50
   5  -9   3   75.29    5.90
   5  -9   3   72.39    5.80
   6  -9   3  430.46   12.50
   6  -9   3  416.96   12.50
   6  -9   3  434.96   13.30
  -7   9  -3  216.68   10.30
   7  -9   3  212.88    9.40
   7  -9   3  203.58    7.80
   7  -9   3  204.88    9.90
   7  -9   3  222.78    9.30
  -8   9  -3  146.39    9.20
   8  -9   3  138.49    7.10
   8  -9   3  138.39    9.60
   8  -9   3  146.19    8.60
   9  -9   3   10.90    3.30
   9  -9   3   17.20    4.50
  10  -9   3   59.29    7.70
  10  -9   3   66.49    6.60
   8   8  -3    2.50    5.00
   8   8  -3   -8.60    6.30
   8   8  -3   -1.30    2.80
   7   8  -3   54.49    5.20
   7   8  -3   59.39   10.10
   6   8  -3   -3.90    5.00
   6   8  -3    4.90    2.40
   6   8  -3   -1.10    2.20
   5   8  -3  267.97   12.80
   5   8  -3  252.77   11.80
   5   8  -3  272.97    7.90
   5   8  -3  284.27    8.60
  -5  -8   3  275.17   10.00
   4   8  -3   -2.60    4.00
   4   8  -3    1.40    4.00
   4   8  -3   -1.00    1.90
   4   8  -3   -2.10    2.00
  -4  -8   3    5.90    2.70
   3   8  -3   68.29    6.90
   3   8  -3   74.89    4.70
   3   8  -3   64.19    6.90
   3   8  -3   73.39    4.30
  -3  -8   3   69.79    5.40
   2   8  -3   46.70    3.60
   2   8  -3   56.89    6.60
   2   8  -3   44.30    4.00
   2   8  -3   44.10    5.30
  -2  -8   3   46.60    4.60
   1   8  -3   69.79    5.60
   1   8  -3   73.59    3.90
   1   8  -3   70.69    4.50
   1   8  -3   68.59    6.40
   0   8  -3  348.37    9.20
   0   8  -3  345.67   11.60
   0   8  -3  344.37    8.20
   0   8  -3  337.07   10.40
   0  -8   3  361.86    8.80
   0  -8   3  353.06    9.90
  -1   8  -3    1.00    2.90
  -1   8  -3    1.70    2.00
  -1   8  -3    2.10    1.40
  -1   8  -3   -1.60    1.50
   1  -8   3    3.80    2.20
   1  -8   3   -1.10    1.70
   1  -8   3    1.60    2.20
  -2   8  -3  421.06   10.30
  -2   8  -3  435.06   10.70
  -2   8  -3  408.86   12.80
   2  -8   3  423.56   10.90
   2  -8   3  417.76   10.30
   2  -8   3  413.36   10.80
  -3   8  -3  201.68    9.10
  -3   8  -3  210.78    7.00
   3  -8   3  201.88    7.20
   3  -8   3  215.68    7.60
   3  -8   3  204.28    7.80
  -4   8  -3  126.69    5.60
  -4   8  -3  114.79    7.40
   4  -8   3  127.19    6.20
   4  -8   3  118.19    6.40
   4  -8   3  116.19    6.10
  -5   8  -3   20.20    2.90
  -5   8  -3   23.60    3.90
   5  -8   3   16.40    3.70
   5  -8   3   21.60    3.30
   5  -8   3   21.30    3.40
   5  -8   3   23.10    4.10
   6  -8   3    9.90    3.50
   6  -8   3   14.80    3.70
   6  -8   3   14.00    2.60
   6  -8   3   16.70    3.50
  -7   8  -3   66.89    6.40
   7  -8   3   58.09    6.70
   7  -8   3   55.49    5.80
   7  -8   3   58.79    5.00
   7  -8   3   69.49    6.30
   8  -8   3   84.89    7.10
   8  -8   3   66.69    5.70
   8  -8   3   79.09    7.80
   8  -8   3   65.59    6.40
   9  -8   3   25.50    5.80
   9  -8   3   18.40    4.20
   9  -8   3   14.00    3.60
  10  -8   3   12.00    4.30
  10  -8   3   21.20    4.20
   9   7  -3   -3.70    2.80
   9   7  -3    4.80    5.40
   8   7  -3   83.89    5.50
   8   7  -3   93.19    9.60
   8   7  -3   65.19   10.50
   7   7  -3   63.39    4.80
   7   7  -3   56.09    8.90
   6   7  -3    1.70    4.50
   6   7  -3    2.20    2.30
   6   7  -3    8.90    2.30
   6   7  -3    4.50    4.40
  -6  -7   3    1.50    2.80
   5   7  -3    0.10    3.60
   5   7  -3   -0.80    3.50
   5   7  -3    1.10    1.60
   5   7  -3    1.50    2.10
  -5  -7   3   -0.40    2.40
   4   7  -3  593.64   11.40
   4   7  -3  575.04   16.30
   4   7  -3  586.74   12.10
   4   7  -3  602.34   15.90
  -4  -7   3  565.64   14.00
   3   7  -3   74.39    3.80
   3   7  -3   68.79    6.00
   3   7  -3   75.39    4.20
   3   7  -3   77.19    6.00
  -3  -7   3   65.19    4.80
   2   7  -3   32.60    4.70
   2   7  -3   24.80    4.10
   2   7  -3   37.10    3.00
   2   7  -3   32.00    3.30
  -2  -7   3   33.20    3.90
   1   7  -3  110.29    6.70
   1   7  -3  104.69    4.10
   1   7  -3  104.89    4.60
   0   7  -3  112.99    6.60
   0   7  -3  103.09    4.60
   0   7  -3  101.99    3.90
   0  -7   3   99.39    5.10
   0  -7   3  102.89    5.10
   0  -7   3  102.49    4.40
  -1   7  -3   43.40    3.50
  -1   7  -3   43.30    4.90
  -1   7  -3   42.70    2.70
  -1   7  -3   38.40    3.40
   1  -7   3   44.80    3.90
   1  -7   3   39.90    3.70
   1  -7   3   38.70    3.30
  -2   7  -3   37.00    3.20
  -2   7  -3   31.30    4.60
  -2   7  -3   30.20    2.60
  -2   7  -3   32.90    2.90
   2  -7   3   33.20    3.70
   2  -7   3   31.40    2.30
   2  -7   3   33.70    3.70
   2  -7   3   30.00    2.10
   2  -7   3   36.10    3.50
  -3   7  -3 1050.79   18.70
  -3   7  -3 1020.10   21.00
   3  -7   3 1077.69   19.60
   3  -7   3 1053.19   17.60
   3  -7   3 1062.09   17.40
   3  -7   3 1031.30   19.50
   3  -7   3 1067.69   19.10
   3  -7   3 1076.99   18.30
  -4   7  -3  303.67    9.80
  -4   7  -3  310.27    8.30
   4  -7   3  330.07    8.70
   4  -7   3  326.37    8.00
   4  -7   3  319.67    7.70
   4  -7   3  299.27    9.00
   4  -7   3  321.07    8.90
   4  -7   3  295.17    9.10
  -5   7  -3   84.39    4.50
   5  -7   3   79.19    5.40
   5  -7   3   75.39    4.30
   5  -7   3   76.89    5.70
   5  -7   3   71.89    5.00
   5  -7   3   88.69    5.00
   6  -7   3   18.00    3.90
   6  -7   3   16.40    3.50
   6  -7   3   21.20    3.30
   6  -7   3   20.50    2.80
  -7   7  -3  160.98    8.20
   7  -7   3  170.48    6.70
   7  -7   3  158.88    8.20
   7  -7   3  168.88    8.70
   7  -7   3  164.08    7.60
   8  -7   3   10.00    4.20
   8  -7   3   19.90    3.30
   8  -7   3   23.50    4.70
   8  -7   3   20.80    3.80
   9  -7   3    8.60    3.30
   9  -7   3    1.20    3.90
   9  -7   3    7.50    3.50
  10  -7   3    6.10    3.80
  10  -7   3    8.60    3.50
   9   6  -3   13.50    3.10
   9   6  -3   18.40    5.90
   8   6  -3  290.57   13.70
   8   6  -3  291.67    7.90
   7   6  -3    7.40    2.10
   7   6  -3    2.80    4.40
  -7  -6   3   -3.90    2.20
   6   6  -3   15.50    4.50
   6   6  -3   10.80    2.00
   6   6  -3   10.20    2.80
   6   6  -3    4.10    3.70
  -6  -6   3    8.40    3.00
   5   6  -3  150.28    7.90
   5   6  -3  141.59    5.10
   5   6  -3  145.79    8.30
   5   6  -3  137.99    4.60
  -5  -6   3  130.89    6.60
   4   6  -3   20.00    2.50
   4   6  -3   26.00    4.80
   4   6  -3   21.80    2.80
  -4  -6   3   21.10    3.20
   3   6  -3  540.35    9.80
   3   6  -3  526.15   13.40
   3   6  -3  527.15   10.50
  -3  -6   3  542.95   12.40
   2   6  -3   12.30    1.70
   2   6  -3    9.70    1.80
   2   6  -3   13.90    3.00
  -2  -6   3   12.60    2.50
   1   6  -3  782.12   16.40
   1   6  -3  769.72   13.00
   1   6  -3  766.22   13.80
  -1  -6   3  789.12   13.40
   0   6  -3    0.20    1.30
   0   6  -3    1.90    1.00
   0   6  -3    2.30    2.00
   0  -6   3   -2.00    1.50
   0  -6   3    1.70    1.70
   0  -6   3   -1.30    1.20
  -1   6  -3  425.96    9.10
  -1   6  -3  419.86    8.20
  -1   6  -3  428.06   11.00
   1  -6   3  405.36    8.90
   1  -6   3  419.86    7.50
   1  -6   3  415.66    9.60
   1  -6   3  410.36    9.40
  -2   6  -3  154.08    6.60
  -2   6  -3  151.38    4.70
  -2   6  -3  153.38    4.40
  -2   6  -3  150.08    5.00
   2  -6   3  150.98    5.30
   2  -6   3  149.29    4.40
   2  -6   3  150.08    4.50
   2  -6   3  154.98    4.20
   2  -6   3  159.88    5.70
   2  -6   3  158.78    5.70
  -3   6  -3   32.10    2.90
  -3   6  -3   26.50    4.00
   3  -6   3   27.50    3.20
   3  -6   3   29.70    2.70
   3  -6   3   36.70    3.70
   3  -6   3   27.40    2.80
   3  -6   3   26.40    2.50
   3  -6   3   24.10    3.40
  -4   6  -3  335.07    9.00
  -4   6  -3  327.67    8.00
   4  -6   3  336.97    8.10
   4  -6   3  315.27    9.10
   4  -6   3  321.67    8.60
   4  -6   3  324.77    7.70
   4  -6   3  337.37    8.90
   4  -6   3  321.87    9.10
  -5   6  -3   44.50    3.40
   5  -6   3   51.09    4.10
   5  -6   3   42.90    4.00
   5  -6   3   37.40    3.40
   5  -6   3   41.30    4.50
   5  -6   3   42.60    4.70
  -6   6  -3   40.00    4.70
   6  -6   3   43.30    4.20
   6  -6   3   32.10    5.00
   6  -6   3   39.10    3.70
   6  -6   3   47.50    5.40
  -7   6  -3   12.40    3.40
   7  -6   3   17.30    2.80
   7  -6   3    9.50    2.80
   7  -6   3    6.80    3.50
   7  -6   3    9.20    3.80
   8  -6   3  573.64   14.30
   8  -6   3  603.74   13.50
   8  -6   3  581.54   16.30
   8  -6   3  596.14   16.50
   9  -6   3   52.19    7.70
   9  -6   3   42.60    5.40
   9  -6   3   38.90    5.70
  10  -6   3   16.60    3.80
  10  -6   3   23.60    5.70
  10  -6   3   25.90    4.50
  10   5  -3   36.30    7.40
  10   5  -3   29.10    4.30
   9   5  -3   52.59    4.40
   9   5  -3   55.39    8.30
   8   5  -3   11.40    4.70
   8   5  -3    9.90    2.20
  -8  -5   3   10.10    3.50
   7   5  -3  312.07   12.30
   7   5  -3  300.87    6.80
  -7  -5   3  296.47   10.30
   6   5  -3    6.50    3.50
   6   5  -3    2.60    2.90
   6   5  -3    2.10    1.30
  -6  -5   3   10.90    2.90
   5   5  -3  247.38    6.00
   5   5  -3  237.68    5.30
   5   5  -3  255.47    9.00
  -5  -5   3  232.78    8.10
   4   5  -3  101.09    3.70
   4   5  -3   97.79    3.10
   4   5  -3   94.99    5.50
  -4  -5   3   98.49    5.10
   3   5  -3  118.59    3.90
   3   5  -3  119.79    5.80
   3   5  -3  118.79    3.40
  -3  -5   3  136.79    5.40
   2   5  -3   10.90    1.60
   2   5  -3    9.10    1.50
   2   5  -3   12.50    2.50
  -2  -5   3   12.40    2.10
   1   5  -3    0.70    1.10
   1   5  -3    0.60    0.80
   1   5  -3   -0.50    1.50
  -1  -5   3    1.60    1.50
  -1  -5   3    0.30    1.30
  -1  -5   3    0.30    1.00
   0   5  -3 2120.29   33.40
   0   5  -3 2124.49   31.30
   0   5  -3 2077.49   30.40
   0  -5   3 2122.69   31.80
   0  -5   3 2100.39   31.00
   0  -5   3 2134.19   32.30
  -1   5  -3  730.53   12.20
  -1   5  -3  712.53   14.30
  -1   5  -3  731.93   12.90
   1  -5   3  747.43   11.40
   1  -5   3  747.53   13.70
   1  -5   3  730.63   11.90
   1  -5   3  748.23   12.30
   1  -5   3  735.73   12.90
   1  -5   3  744.13   13.30
  -2   5  -3    1.80    0.90
  -2   5  -3    2.20    1.70
  -2   5  -3    1.70    1.20
   2  -5   3    1.10    1.50
   2  -5   3    1.80    1.20
   2  -5   3    1.30    1.30
   2  -5   3    1.50    1.60
   2  -5   3   -0.40    1.00
  -3   5  -3    2.10    0.80
  -3   5  -3    3.70    1.30
  -3   5  -3    5.10    2.00
   3  -5   3    2.10    1.50
   3  -5   3    3.10    1.30
   3  -5   3    0.70    1.30
   3  -5   3    1.20    1.80
   3  -5   3    2.30    1.60
   3  -5   3    5.70    2.00
  -4   5  -3  875.31   15.60
  -4   5  -3  864.51   15.30
  -4   5  -3  864.51   14.50
   4  -5   3  889.21   16.90
   4  -5   3  877.81   16.00
   4  -5   3  861.01   16.80
   4  -5   3  880.81   16.80
   4  -5   3  867.71   14.90
   4  -5   3  901.81   14.90
  -5   5  -3    8.50    1.70
   5  -5   3    5.20    1.80
   5  -5   3    6.90    2.50
   5  -5   3   12.20    2.70
   5  -5   3   10.10    2.90
   5  -5   3    8.40    2.20
  -6   5  -3    8.60    2.20
  -6   5  -3   11.80    2.80
   6  -5   3   14.40    3.30
   6  -5   3    9.60    3.50
   6  -5   3    7.90    2.10
   6  -5   3    5.90    2.30
   7  -5   3   86.99    6.90
   7  -5   3   94.99    7.00
   7  -5   3   96.29    5.60
   7  -5   3  100.99    5.20
   8  -5   3  109.39    8.10
   8  -5   3  118.59    6.60
   8  -5   3  112.99    8.20
   8  -5   3  118.39    6.00
   9  -5   3  177.58   10.60
   9  -5   3  176.48    8.00
   9  -5   3  161.88   10.70
   9  -5   3  177.98    7.50
  10  -5   3   11.00    3.60
  10  -5   3    9.60    3.30
  10  -5   3   12.90    5.50
  10   4  -3   11.00    5.70
  10   4  -3   13.00    2.40
   9   4  -3    4.80    2.00
   9   4  -3   13.50    4.50
  -9  -4   3    8.80    3.50
   8   4  -3   63.69    6.80
   8   4  -3   71.99    3.30
  -8  -4   3   72.09    6.30
   7   4  -3    8.80    3.50
  -7  -4   3    4.70    2.70
   6   4  -3  172.28    7.30
  -6  -4   3  171.98    7.20
  -6  -4   3  180.78    7.10
   5   4  -3   14.70    1.40
   5   4  -3   19.10    2.00
   5   4  -3   13.40    2.80
  -5  -4   3   13.10    2.60
  -5  -4   3   13.60    2.30
   4   4  -3  619.74   13.40
   4   4  -3  614.94    9.40
   4   4  -3  612.04   10.10
   4   4  -3  601.14   10.20
   4   4  -3  612.84   10.80
  -4  -4   3  604.64   12.90
  -4  -4   3  615.24   12.00
   3   4  -3   88.69    4.60
   3   4  -3   90.39    3.00
   3   4  -3   92.39    2.50
   3   4  -3   96.49    2.70
  -3  -4   3   87.39    3.40
  -3  -4   3   95.49    4.40
   2   4  -3   62.49    3.70
   2   4  -3   66.29    2.20
   2   4  -3   69.89    2.70
  -2  -4   3   71.39    3.60
  -2  -4   3   69.59    2.50
   1   4  -3  480.25    8.10
   1   4  -3  477.15   10.30
   1   4  -3  484.15    8.60
  -1  -4   3  474.45    8.40
  -1  -4   3  476.35    9.10
  -1  -4   3  486.65    9.60
   0   4  -3 1276.07   18.60
   0   4  -3 1260.47   19.20
   0  -4   3 1239.88   20.00
   0  -4   3 1232.98   19.40
   0  -4   3 1251.67   19.10
  -1   4  -3    1.10    1.00
  -1   4  -3    1.40    0.80
  -1   4  -3    1.90    1.40
   1  -4   3    0.80    1.30
   1  -4   3    1.50    1.10
   1  -4   3    1.40    1.40
   1  -4   3    0.40    1.10
   1  -4   3   -0.50    1.10
   1  -4   3    1.30    0.90
  -2   4  -3   11.50    1.90
  -2   4  -3   12.40    2.30
  -2   4  -3   16.80    1.90
   2  -4   3   14.20    2.10
   2  -4   3   14.30    1.80
   2  -4   3   17.10    2.10
   2  -4   3   13.70    2.10
   2  -4   3   12.90    2.00
   2  -4   3   13.20    2.20
  -3   4  -3   99.19    4.00
  -3   4  -3  101.19    3.60
  -3   4  -3   97.69    3.10
   3  -4   3   97.49    4.40
   3  -4   3   95.59    3.40
   3  -4   3  100.09    4.60
   3  -4   3   98.49    3.60
   3  -4   3   98.49    4.30
   3  -4   3   97.09    3.90
  -4   4  -3  151.68    4.60
  -4   4  -3  157.38    4.70
   4  -4   3  153.68    6.00
   4  -4   3  152.38    6.20
   4  -4   3  151.68    4.60
   4  -4   3  160.78    5.90
   4  -4   3  157.58    4.90
   4  -4   3  154.58    5.30
  -5   4  -3  582.34   11.90
   5  -4   3  587.44   13.70
   5  -4   3  615.74   14.00
   5  -4   3  566.44   13.10
   5  -4   3  600.94   11.70
   5  -4   3  588.04   11.20
   5  -4   3  576.84   12.00
  -6   4  -3    6.90    2.40
   6  -4   3    6.10    1.90
   6  -4   3   14.20    3.70
   6  -4   3    9.10    2.50
   6  -4   3    5.80    2.80
   7  -4   3  328.17    8.70
   7  -4   3  346.37   11.30
   7  -4   3  337.37    9.50
   7  -4   3  346.87   11.90
   8  -4   3   27.90    3.50
   8  -4   3   14.70    4.40
   8  -4   3   23.20    3.60
   8  -4   3   27.30    5.40
   9  -4   3  113.29    6.80
   9  -4   3   99.19    8.60
   9  -4   3  106.39    6.30
   9  -4   3   92.59    9.40
  10  -4   3   40.90    5.70
  10  -4   3   48.60    5.70
  10  -4   3   38.20    7.10
  11   3  -3    6.00    2.10
  10   3  -3  129.89    9.70
   9   3  -3   34.40    6.00
  -9  -3   3   36.70    5.70
   8   3  -3  287.47   10.70
  -8  -3   3  284.77   10.40
  -8  -3   3  275.97   10.40
   7   3  -3  175.38    8.70
  -7  -3   3  150.48    7.40
  -7  -3   3  155.98    7.30
   6   3  -3    7.50    1.80
   6   3  -3    9.50    2.10
  -6  -3   3    7.90    2.50
  -6  -3   3    4.10    2.10
   5   3  -3   27.40    1.70
   5   3  -3   20.00    2.10
   5   3  -3   31.10    2.70
  -5  -3   3   30.00    3.50
  -5  -3   3   30.20    3.00
   4   3  -3   66.99    2.90
   4   3  -3   66.29    2.20
   4   3  -3   67.39    2.60
  -4  -3   3   67.39    3.30
  -4  -3   3   65.89    3.90
   3   3  -3  642.34    9.80
   3   3  -3  617.34    9.70
   3   3  -3  613.74   10.00
  -3  -3   3  618.24   12.00
  -3  -3   3  613.24   10.90
   2   3  -3    6.10    0.80
   2   3  -3    6.10    1.00
  -2  -3   3    5.20    1.40
   1   3  -3    6.70    1.10
   1   3  -3    5.50    0.90
  -1  -3   3    5.10    1.40
  -1  -3   3    6.00    1.20
   0   3  -3  351.96    7.50
   0   3  -3  354.66    6.70
   0   3  -3  347.17    5.90
   0  -3   3  352.76    6.60
   0  -3   3  348.67    6.80
   0  -3   3  349.27    6.30
   0  -3   3  352.36    7.20
   0  -3   3  358.76    6.00
   0  -3   3  346.97    7.10
  -1   3  -3 2320.97   32.80
  -1   3  -3 2293.67   32.30
  -1   3  -3 2327.67   32.90
  -1   3  -3 2288.17   33.40
   1  -3   3 2267.37   32.90
   1  -3   3 2321.47   33.10
   1  -3   3 2264.07   33.50
   1  -3   3 2267.37   32.20
   1  -3   3 2246.48   33.00
   1  -3   3 2323.37   33.10
  -2   3  -3  107.39    3.50
  -2   3  -3  106.39    3.40
  -2   3  -3  109.39    3.80
   2  -3   3  106.29    3.20
   2  -3   3  110.19    3.60
   2  -3   3  109.29    4.30
   2  -3   3  110.89    3.70
   2  -3   3  114.09    4.00
   2  -3   3  107.49    4.00
  -3   3  -3   43.80    2.90
  -3   3  -3   41.70    2.40
   3  -3   3   41.80    2.80
   3  -3   3   40.40    3.10
   3  -3   3   43.90    3.30
   3  -3   3   41.40    2.80
   3  -3   3   39.40    2.40
   3  -3   3   43.00    3.50
  -4   3  -3  127.99    4.00
   4  -3   3  125.09    4.80
   4  -3   3  121.89    4.00
   4  -3   3  124.09    5.10
   4  -3   3  121.79    5.50
   4  -3   3  124.09    4.70
   4  -3   3  127.69    5.60
  -5   3  -3   45.40    3.70
   5  -3   3   41.30    4.70
   5  -3   3   48.40    4.20
   5  -3   3   43.10    4.40
   5  -3   3   45.00    3.00
   5  -3   3   42.90    4.10
   5  -3   3   40.10    3.50
   6  -3   3   78.09    6.20
   6  -3   3   81.19    5.60
   6  -3   3   82.59    4.10
   6  -3   3   72.89    4.60
   6  -3   3   78.29    5.20
   7  -3   3    2.80    2.00
   7  -3   3    3.30    2.20
   7  -3   3   -2.30    2.60
   7  -3   3    1.00    3.50
   8  -3   3  507.25   15.60
   8  -3   3  506.45   12.40
   8  -3   3  500.35   14.90
   8  -3   3  508.55   11.70
   9  -3   3    4.30    2.90
   9  -3   3    4.80    5.10
   9  -3   3    7.40    4.60
   9  -3   3   10.10    3.10
  10  -3   3    1.80    3.10
  10  -3   3   -4.00    5.10
  10  -3   3   -1.40    4.30
  11   2  -3  135.59    9.70
  10   2  -3   55.29    7.30
 -10  -2   3   31.30    5.30
   9   2  -3    7.20    3.20
  -9  -2   3   12.50    3.60
  -9  -2   3    9.10    3.50
   8   2  -3  121.69    6.50
  -8  -2   3  113.79    6.70
  -8  -2   3   97.39    6.60
   7   2  -3  600.94   13.60
  -7  -2   3  615.34   14.80
  -7  -2   3  613.04   14.30
   6   2  -3  106.59    4.30
   6   2  -3  119.19    5.00
  -6  -2   3  117.69    5.40
  -6  -2   3  122.09    5.70
   5   2  -3    4.80    1.30
   5   2  -3    9.10    1.80
  -5  -2   3    9.80    2.20
  -5  -2   3    7.10    1.80
   4   2  -3 1036.30   16.10
   4   2  -3 1036.40   14.50
   4   2  -3 1018.30   16.70
  -4  -2   3 1034.80   17.30
  -4  -2   3 1037.30   18.10
   3   2  -3 2378.46   33.90
   3   2  -3 2405.96   34.40
   3   2  -3 2453.95   33.20
  -3  -2   3 2442.86   34.90
  -3  -2   3 2448.46   36.00
   2   2  -3   41.00    1.50
   2   2  -3   42.90    1.60
  -2  -2   3   42.20    2.50
  -2  -2   3   41.20    1.60
   1   2  -3  776.02   11.10
   1   2  -3  765.22   11.40
   1   2  -3  749.73   11.60
   1   2  -3  764.52   11.30
  -1  -2   3  755.32   11.60
  -1  -2   3  769.82   12.30
  -1  -2   3  747.43   11.00
  -1  -2   3  770.42   12.50
   0   2  -3 1233.18   18.00
   0   2  -3 1168.18   18.00
   0   2  -3 1237.88   17.60
   0  -2   3 1206.68   18.40
   0  -2   3 1210.48   17.90
   0  -2   3 1199.88   17.80
   0  -2   3 1228.88   18.10
   0  -2   3 1204.78   17.60
   0  -2   3 1237.98   18.40
  -1   2  -3    5.30    1.30
  -1   2  -3    0.90    0.90
   1  -2   3    1.80    0.90
   1  -2   3    2.00    1.10
   1  -2   3    0.00    1.30
   1  -2   3   -0.80    0.90
   1  -2   3    0.20    1.10
   1  -2   3    1.70    1.40
  -2   2  -3  780.92   12.60
  -2   2  -3  790.62   13.60
   2  -2   3  752.72   12.60
   2  -2   3  750.72   13.40
   2  -2   3  753.32   13.00
   2  -2   3  750.12   12.00
   2  -2   3  756.02   13.70
   2  -2   3  743.83   12.90
  -3   2  -3  219.38    6.40
  -3   2  -3  215.38    5.10
   3  -2   3  209.68    5.40
   3  -2   3  195.38    5.80
   3  -2   3  208.18    6.50
   3  -2   3  213.28    6.00
   3  -2   3  211.08    6.30
   3  -2   3  204.48    4.90
  -4   2  -3  567.34   10.30
  -4   2  -3  574.24   11.50
   4  -2   3  565.94   12.80
   4  -2   3  568.14   11.80
   4  -2   3  580.44   12.60
   4  -2   3  549.05   10.90
   4  -2   3  557.74   10.20
   4  -2   3  572.44   12.00
   5  -2   3  220.38    5.80
   5  -2   3  216.28    6.40
   5  -2   3  214.98    7.30
   5  -2   3  213.68    8.00
   5  -2   3  224.18    8.30
   5  -2   3  221.78    7.50
   6  -2   3  121.99    7.10
   6  -2   3  114.29    4.70
   6  -2   3  108.39    6.30
   6  -2   3  119.69    6.40
   6  -2   3  115.49    5.20
   7  -2   3   60.79    4.70
   7  -2   3   55.19    5.70
   7  -2   3   65.79    6.80
   7  -2   3   61.39    4.20
   7  -2   3   49.99    5.80
   8  -2   3    2.30    2.50
   8  -2   3   -1.70    2.90
   8  -2   3   -0.30    2.20
   8  -2   3    8.70    4.50
   9  -2   3  196.88   11.40
   9  -2   3  185.58    7.80
   9  -2   3  208.98    7.80
  10  -2   3    0.70    5.50
  10  -2   3    4.40    3.20
  11   1  -3  200.58   12.00
  10   1  -3   49.70    6.10
  10   1  -3   77.29    6.70
 -10  -1   3   59.09    7.60
 -10  -1   3   57.89    6.80
   9   1  -3    2.70    2.70
  -9  -1   3    5.80    3.10
  -9  -1   3    6.70    3.30
  -8  -1   3   13.50    3.50
  -8  -1   3   13.30    3.10
   7   1  -3    0.90    1.70
  -7  -1   3    2.90    2.40
  -7  -1   3   -1.30    1.80
   6   1  -3  110.39    4.30
   6   1  -3  111.29    4.80
  -6  -1   3  111.69    5.50
  -6  -1   3  118.99    5.20
   5   1  -3   22.70    2.20
   5   1  -3   25.20    2.50
  -5  -1   3   22.40    2.90
  -5  -1   3   28.00    2.70
   4   1  -3  630.64   10.80
   4   1  -3  612.84   11.30
  -4  -1   3  627.14   12.20
  -4  -1   3  631.24   11.60
   3   1  -3  829.82   13.00
  -3  -1   3  845.32   13.60
  -3  -1   3  823.72   14.20
   2   1  -3 6267.37   85.79
   2   1  -3 6189.38   87.29
  -2  -1   3 6397.26   86.09
  -2  -1   3 6247.68   86.39
   1   1  -3  198.98    3.90
   1   1  -3  202.08    3.70
   1   1  -3  210.38    4.10
   1   1  -3  200.88    4.20
  -1  -1   3  198.98    3.50
  -1  -1   3  197.68    4.50
  -1  -1   3  216.48    4.80
  -1  -1   3  203.38    4.00
   0   1  -3  522.45    8.60
   0   1  -3  506.85    8.20
   0   1  -3  515.75    9.10
   0  -1   3  516.15    8.60
   0  -1   3  507.65    9.00
   0  -1   3  504.55    8.90
   0  -1   3  503.05    8.40
   0  -1   3  491.65    8.90
   0  -1   3  504.55    8.60
   0  -1   3  506.55    8.00
  -1   1  -3  574.04   10.80
  -1   1  -3  605.14   10.00
   1  -1   3  596.64    9.90
   1  -1   3  601.94   10.10
   1  -1   3  586.64   10.60
   1  -1   3  591.04   11.10
   1  -1   3  607.94   10.50
   1  -1   3  600.74    9.50
   1  -1   3  598.94   10.00
  -2   1  -3  228.58    6.20
  -2   1  -3  239.88    5.20
   2  -1   3  232.78    6.10
   2  -1   3  227.08    4.90
   2  -1   3  228.38    5.60
   2  -1   3  229.78    5.40
   2  -1   3  225.08    6.00
   2  -1   3  236.28    5.20
   2  -1   3  228.88    6.50
  -3   1  -3  172.58    4.80
  -3   1  -3  174.48    4.50
   3  -1   3  167.58    5.70
   3  -1   3  169.48    5.30
   3  -1   3  170.28    4.90
   3  -1   3  172.18    4.30
   3  -1   3  171.28    4.60
   3  -1   3  173.88    6.10
   3  -1   3  166.98    5.70
   4  -1   3   13.60    2.80
   4  -1   3   11.80    2.00
   4  -1   3   11.50    2.80
   4  -1   3    9.20    2.20
   4  -1   3    9.20    2.50
   4  -1   3   11.70    1.70
   4  -1   3    8.40    1.70
   5  -1   3 1985.50   29.80
   5  -1   3 2010.90   32.60
   5  -1   3 1971.50   32.50
   5  -1   3 2000.20   30.80
   5  -1   3 2007.50   34.20
   5  -1   3 1959.90   33.20
   6  -1   3   18.30    2.40
   6  -1   3   12.70    3.00
   6  -1   3   17.70    2.70
   6  -1   3   19.00    3.90
   6  -1   3   10.40    3.60
   7  -1   3    4.10    3.70
   7  -1   3   11.50    2.60
   7  -1   3    5.40    2.10
   7  -1   3   10.60    4.00
   7  -1   3    8.60    3.20
   8  -1   3  100.19    7.70
   8  -1   3   96.39    9.00
   8  -1   3   97.39    5.60
   8  -1   3   90.79    5.80
   8  -1   3  101.49    8.00
   9  -1   3   95.69    6.30
   9  -1   3   91.89    6.00
   9  -1   3  109.89   10.10
  10  -1   3    5.90    3.20
  10  -1   3    6.00    6.10
  12   0  -3    0.20    1.90
 -11   0   3   49.70    7.20
  10   0  -3  126.39    7.80
  10   0  -3  121.59    7.80
 -10   0   3  127.79    8.00
   9   0  -3   61.49    5.50
   9   0  -3   73.39    5.90
  -9   0   3   60.59    6.40
  -9   0   3   65.29    5.90
   8   0  -3   50.79    4.70
  -8   0   3   58.69    5.40
  -8   0   3   48.40    4.80
   7   0  -3  209.78    7.40
   7   0  -3  222.88    7.10
  -7   0   3  212.08    7.50
  -7   0   3  210.38    8.10
   6   0  -3  329.17    8.80
   6   0  -3  341.87    8.10
  -6   0   3  336.87    8.80
  -6   0   3  337.97    9.60
   5   0  -3   39.10    3.00
   5   0  -3   42.20    2.60
  -5   0   3   38.40    3.40
  -5   0   3   39.60    2.90
   4   0  -3   54.49    2.60
  -4   0   3   57.49    3.30
  -4   0   3   53.59    2.80
   3   0  -3  759.52   12.20
   3   0  -3  766.42   11.00
  -3   0   3  756.42   12.60
  -3   0   3  754.92   12.30
  -3   0   3  781.62   13.20
   2   0  -3    9.60    1.20
   2   0  -3   13.00    1.50
   2   0  -3   10.00    0.80
  -2   0   3   12.30    1.90
  -2   0   3   12.60    1.50
  -2   0   3   10.70    1.60
  -2   0   3   11.40    1.60
   1   0  -3    7.40    1.30
   1   0  -3    7.50    0.80
   1   0  -3    7.60    1.00
   1   0  -3    9.40    1.40
  -1   0   3    7.10    1.30
  -1   0   3    6.20    1.30
  -1   0   3    5.40    1.00
   0   0  -3 1751.92   25.80
   0   0  -3 1842.32   26.10
   0   0  -3 1803.42   26.60
   0   0   3 1832.12   26.00
   0   0   3 1783.62   25.70
   0   0   3 1792.12   25.70
   0   0   3 1758.82   25.00
   0   0   3 1779.02   26.50
   0   0   3 1802.52   26.70
   0   0   3 1800.32   26.30
  -1   0  -3 1968.80   28.80
  -1   0  -3 2033.10   30.30
   1   0   3 2023.30   28.30
   1   0   3 1966.00   29.30
   1   0   3 2015.10   29.80
   1   0   3 2002.70   29.50
   1   0   3 2009.50   28.90
   1   0   3 1983.10   30.20
   1   0   3 1994.10   29.30
  -2   0  -3   97.89    2.90
  -2   0  -3   96.19    3.30
  -2   0  -3   96.29    4.00
   2   0   3   95.39    4.50
   2   0   3   95.09    3.90
   2   0   3   93.89    3.50
   2   0   3   90.19    3.90
   2   0   3   96.89    4.30
   2   0   3   93.39    3.00
  -3   0  -3   18.50    1.80
   3   0   3   15.60    2.20
   3   0   3   19.50    3.20
   3   0   3   12.30    2.20
   3   0   3   13.80    2.30
   3   0   3   14.70    1.90
   3   0   3   15.60    2.80
   4   0   3  484.55   12.20
   4   0   3  508.55   10.50
   4   0   3  489.45   11.60
   4   0   3  498.85   11.60
   4   0   3  484.05    9.20
   4   0   3  492.45   10.00
   5   0   3    3.10    2.60
   5   0   3   -0.30    2.70
   5   0   3    6.40    2.90
   5   0   3   -2.50    1.80
   5   0   3    1.20    1.70
   5   0   3   -1.50    1.50
   6   0   3  294.97    9.70
   6   0   3  267.87    7.80
   6   0   3  270.87   10.20
   6   0   3  278.37   10.10
   6   0   3  264.97    7.20
   7   0   3   14.80    2.80
   7   0   3   19.70    4.70
   7   0   3   11.30    3.40
   7   0   3   10.70    2.60
   7   0   3    7.90    4.10
   8   0   3  224.18   11.10
   8   0   3  239.38    8.20
   8   0   3  229.78   10.30
   8   0   3  223.78    7.70
   8   0   3  218.98   11.50
   9   0   3    1.20    5.40
   9   0   3    3.80    2.90
  10   0   3  100.99   11.10
  10   0   3  118.89    6.90
  12  -1  -3    4.50    2.10
 -12   1   3   -0.60    4.30
  11  -1  -3   83.39    4.10
 -11   1   3   81.39    8.00
  10  -1  -3    8.20    1.70
  10  -1  -3   15.00    3.60
 -10   1   3    8.20    3.50
   9  -1  -3   79.09    5.90
   9  -1  -3   78.39    5.90
  -9   1   3   79.89    7.20
  -9   1   3   72.79    6.00
   8  -1  -3   29.80    3.90
   8  -1  -3   33.80    4.00
  -8   1   3   39.90    4.40
  -8   1   3   36.70    5.10
   7  -1  -3  249.28    8.30
   7  -1  -3  242.78    7.30
  -7   1   3  244.78    8.60
  -7   1   3  245.58    7.90
   6  -1  -3  562.64   12.50
   6  -1  -3  574.74   11.30
   6  -1  -3  570.84   11.60
   6  -1  -3  567.94    8.90
  -6   1   3  578.64   13.10
  -6   1   3  565.64   12.20
   5  -1  -3 1179.18   19.20
   5  -1  -3 1149.98   16.70
   5  -1  -3 1175.88   18.40
  -5   1   3 1175.18   20.40
  -5   1   3 1127.39   19.50
   4  -1  -3  127.29    3.40
   4  -1  -3  129.19    2.90
   4  -1  -3  130.09    4.10
  -4   1   3  132.29    4.70
  -4   1   3  133.19    4.30
   3  -1  -3  343.97    5.70
   3  -1  -3  348.47    5.90
   3  -1  -3  344.37    6.80
   3  -1  -3  337.47    5.20
  -3   1   3  347.67    7.30
  -3   1   3  340.37    7.00
  -3   1   3  340.97    7.20
  -3   1   3  336.67    6.80
   2  -1  -3  324.57    5.50
   2  -1  -3  330.27    5.90
   2  -1  -3  337.07    6.40
  -2   1   3  359.06    6.80
  -2   1   3  328.47    6.40
  -2   1   3  325.27    7.00
   1  -1  -3  145.89    4.20
   1  -1  -3  154.58    3.90
   1  -1  -3  152.18    3.70
  -1   1   3  145.09    4.50
  -1   1   3  160.08    3.80
  -1   1   3  160.78    4.10
  -1   1   3  151.68    3.80
  -1   1   3  152.28    4.30
   0  -1  -3  263.77    6.20
   0  -1  -3  254.27    5.40
   0  -1  -3  268.07    5.70
   0   1   3  256.57    5.50
   0   1   3  270.07    6.20
   0   1   3  266.17    5.80
   0   1   3  263.47    6.60
   0   1   3  263.07    5.10
   0   1   3  256.37    5.30
   0   1   3  260.77    5.60
   0   1   3  261.07    6.40
  -1  -1  -3   13.30    2.30
  -1  -1  -3   13.10    1.70
   1   1   3   13.20    2.50
   1   1   3   12.10    2.20
   1   1   3   12.30    1.90
   1   1   3   11.80    1.70
   1   1   3   11.30    1.70
   1   1   3   16.50    2.60
  -2  -1  -3 1962.00   28.40
  -2  -1  -3 1960.60   30.60
   2   1   3 1912.21   30.00
   2   1   3 1912.31   27.80
   2   1   3 1932.61   29.90
   2   1   3 1926.01   29.30
   2   1   3 1938.91   30.50
   2   1   3 1902.71   28.70
  -3  -1  -3   36.70    2.40
   3   1   3   31.20    4.00
   3   1   3   32.90    3.60
   3   1   3   33.10    2.40
   3   1   3   31.90    2.80
   3   1   3   31.60    3.80
   4   1   3   97.49    3.80
   4   1   3   89.59    5.90
   4   1   3   95.39    5.40
   4   1   3   99.99    4.40
   4   1   3   98.79    5.70
   5   1   3  158.48    5.70
   5   1   3  155.88    5.10
   5   1   3  147.49    7.20
   5   1   3  157.08    7.50
   5   1   3  158.38    6.80
   6   1   3   49.40    5.90
   6   1   3   61.99    5.20
   6   1   3   56.29    4.20
   6   1   3   49.00    3.80
   6   1   3   53.79    6.30
   7   1   3   70.89    4.80
   7   1   3   67.99    7.30
   7   1   3   71.89    6.50
   7   1   3   59.89    7.60
   7   1   3   64.59    4.80
   8   1   3   56.39    5.10
   8   1   3   59.59    6.70
   8   1   3   52.19    8.30
   8   1   3   61.39    5.30
   8   1   3   59.99    8.60
   9   1   3   46.80    8.00
   9   1   3   36.40    6.80
   9   1   3   48.00    5.60
  12  -2  -3   -1.00    1.90
 -12   2   3   -0.50    3.80
  11  -2  -3   40.80    8.10
  11  -2  -3   43.90    3.60
 -11   2   3   50.39    6.50
  10  -2  -3  190.08    5.30
  10  -2  -3  195.68    8.90
 -10   2   3  202.88    9.40
   9  -2  -3   48.40    2.70
   9  -2  -3   51.19    5.10
  -9   2   3   54.59    5.10
   8  -2  -3   11.60    2.80
   8  -2  -3    9.40    2.40
   8  -2  -3    7.10    1.20
  -8   2   3    7.60    3.30
  -8   2   3    6.50    2.40
   7  -2  -3   75.79    4.00
   7  -2  -3   85.79    5.20
   7  -2  -3   77.59    2.80
   7  -2  -3   80.19    4.30
   7  -2  -3   80.79    2.30
  -7   2   3   81.89    5.70
  -7   2   3   83.39    4.70
   6  -2  -3  899.81   15.80
   6  -2  -3  909.51   14.20
   6  -2  -3  910.41   17.70
   6  -2  -3  919.41   15.40
   6  -2  -3  934.31   16.80
  -6   2   3  926.11   18.00
  -6   2   3  907.01   17.10
   5  -2  -3    5.20    1.30
   5  -2  -3    6.60    0.80
   5  -2  -3    4.70    1.40
   5  -2  -3    5.50    1.20
   5  -2  -3    5.00    0.70
   5  -2  -3    5.60    1.10
  -5   2   3    3.90    1.50
  -5   2   3    6.90    1.90
   4  -2  -3   32.70    1.80
   4  -2  -3   34.30    2.40
   4  -2  -3   33.40    1.90
   4  -2  -3   32.30    1.40
  -4   2   3   26.40    2.20
  -4   2   3   35.90    2.80
  -4   2   3   26.80    2.40
   3  -2  -3  317.77    6.80
   3  -2  -3  319.67    5.50
   3  -2  -3  323.37    6.10
   3  -2  -3  328.97    5.70
  -3   2   3  325.17    7.20
  -3   2   3  321.17    6.80
  -3   2   3  320.27    7.00
  -3   2   3  334.17    7.00
   2  -2  -3 3416.56   46.00
   2  -2  -3 3401.86   45.50
   2  -2  -3 3320.17   46.60
   2  -2  -3 3366.56   47.10
  -2   2   3 3324.17   46.60
  -2   2   3 3356.76   46.30
  -2   2   3 3347.96   48.00
  -2   2   3 3341.67   47.10
  -2   2   3 3261.17   48.20
   1  -2  -3  232.88    5.30
   1  -2  -3  221.08    5.70
   1  -2  -3  227.58    5.10
   1  -2  -3  228.98    4.60
  -1   2   3  226.08    5.90
  -1   2   3  224.68    5.10
  -1   2   3  230.58    5.40
  -1   2   3  228.78    5.20
  -1   2   3  224.48    6.20
   0  -2  -3    0.50    1.30
   0  -2  -3    0.80    1.10
   0  -2  -3    0.30    0.90
   0   2   3    0.60    0.90
   0   2   3    1.30    1.10
   0   2   3    0.00    1.40
   0   2   3    0.50    1.20
   0   2   3    0.30    1.70
   0   2   3    1.00    1.40
   0   2   3    0.50    1.00
  -1  -2  -3 1556.54   24.90
  -1  -2  -3 1579.64   23.30
   1   2   3 1517.45   24.80
   1   2   3 1547.15   23.20
   1   2   3 1530.95   25.10
   1   2   3 1531.75   22.60
   1   2   3 1557.74   23.50
   1   2   3 1498.95   23.70
   1   2   3 1509.65   24.40
  -2  -2  -3   15.80    2.00
   2   2   3   14.40    2.50
   2   2   3   12.80    1.90
   2   2   3   17.00    1.90
   2   2   3   18.10    2.00
   2   2   3   15.40    2.80
   2   2   3   18.90    2.30
   2   2   3   16.60    3.10
   3   2   3  325.27    9.10
   3   2   3  314.07    9.10
   3   2   3  318.97    7.70
   3   2   3  310.77    6.80
   3   2   3  317.07    9.30
   4   2   3   44.90    4.80
   4   2   3   49.70    5.20
   4   2   3   46.80    3.60
   4   2   3   51.29    5.10
   4   2   3   45.30    3.20
   5   2   3  400.96   12.10
   5   2   3  421.46   11.90
   5   2   3  403.16    9.00
   5   2   3  401.76    9.70
   6   2   3   20.00    4.30
   6   2   3   20.00    3.00
   6   2   3   13.90    2.50
   6   2   3   14.50    4.60
   7   2   3   88.79    5.50
   7   2   3   85.59    8.00
   7   2   3   78.49    8.70
   7   2   3   93.09    5.40
   7   2   3   87.19    6.60
   8   2   3   81.89    5.80
   8   2   3   87.09    9.70
   8   2   3   78.89    5.80
   8   2   3   77.39    9.20
   9   2   3   56.59    9.70
   9   2   3   55.19    5.90
   9   2   3   49.10    8.10
  12  -3  -3   -0.70    2.10
 -12   3   3   -2.90    3.90
  11  -3  -3   15.20    2.50
 -11   3   3   15.20    4.30
  10  -3  -3  114.09    7.20
  10  -3  -3  120.89    4.60
 -10   3   3  121.29    7.60
   9  -3  -3   37.60    4.80
   9  -3  -3   35.10    2.80
  -9   3   3   37.20    4.60
   8  -3  -3   17.40    2.20
   8  -3  -3   16.10    2.20
   8  -3  -3   19.20    3.00
  -8   3   3   13.30    2.90
   7  -3  -3  280.87    9.20
   7  -3  -3  284.07    7.80
   7  -3  -3  277.57    6.30
   7  -3  -3  287.37    5.80
  -7   3   3  279.37    8.50
   6  -3  -3  521.05   11.40
   6  -3  -3  525.35   10.50
   6  -3  -3  526.15    8.80
   6  -3  -3  525.05    9.60
  -6   3   3  530.55   11.70
   5  -3  -3  104.49    3.70
   5  -3  -3   93.79    4.10
   5  -3  -3  116.39    4.60
   5  -3  -3   97.49    3.40
   5  -3  -3   99.19    2.90
  -5   3   3   93.89    4.30
   4  -3  -3   28.00    2.40
   4  -3  -3   32.00    2.20
   4  -3  -3   35.60    1.80
   4  -3  -3   32.20    2.10
  -4   3   3   31.80    2.50
  -4   3   3   30.10    2.40
  -4   3   3   32.60    2.40
  -4   3   3   30.50    3.00
   3  -3  -3  533.05    8.80
   3  -3  -3  512.45    8.70
   3  -3  -3  539.85   10.00
   3  -3  -3  526.65    9.50
  -3   3   3  514.85    9.20
  -3   3   3  526.85   10.50
  -3   3   3  530.15    9.90
  -3   3   3  533.25   11.30
   2  -3  -3   27.40    2.10
   2  -3  -3   24.10    1.60
   2  -3  -3   25.00    2.10
   2  -3  -3   28.10    1.80
  -2   3   3   22.70    2.70
  -2   3   3   22.10    2.70
  -2   3   3   25.80    2.20
  -2   3   3   26.90    2.10
  -2   3   3   29.00    2.00
   1  -3  -3  840.12   13.90
   1  -3  -3  837.62   13.90
   1  -3  -3  847.12   13.20
   1  -3  -3  853.81   14.70
  -1   3   3  836.82   14.10
  -1   3   3  837.92   13.90
  -1   3   3  836.72   14.00
  -1   3   3  842.32   15.10
  -1   3   3  823.22   15.60
  -1   3   3  853.21   13.30
   0  -3  -3    6.30    1.40
   0  -3  -3    7.50    1.90
   0  -3  -3    6.30    1.30
   0   3   3    7.30    1.40
   0   3   3    4.70    1.70
   0   3   3    6.30    1.80
   0   3   3    7.20    2.30
   0   3   3    7.90    1.30
   0   3   3    6.20    1.40
   0   3   3    5.50    1.80
  -1  -3  -3  350.76    7.50
  -1  -3  -3  355.96    8.80
   1   3   3  342.77    7.90
   1   3   3  374.06    9.70
   1   3   3  354.86    7.90
   1   3   3  358.26    8.70
   1   3   3  339.67    7.80
   1   3   3  359.66    8.80
   1   3   3  340.57    7.00
  -2  -3  -3 1290.57   20.50
   2   3   3 1283.37   21.00
   2   3   3 1306.07   22.60
   2   3   3 1272.77   20.00
   2   3   3 1262.57   20.50
   2   3   3 1288.07   23.30
   2   3   3 1290.07   21.30
   2   3   3 1260.17   22.50
   3   3   3  380.56    9.00
   3   3   3  391.66    8.30
   3   3   3  398.16   10.60
   3   3   3  388.46   11.20
   3   3   3  378.26   10.70
   4   3   3  318.27    9.90
   4   3   3  306.67   10.60
   4   3   3  321.47    8.50
   4   3   3  324.17    7.70
   4   3   3  309.17   10.40
   5   3   3   12.90    2.40
   5   3   3   13.20    4.50
   5   3   3   15.30    2.90
   5   3   3   13.60    4.20
   6   3   3  210.78    7.20
   6   3   3  221.58   11.00
   6   3   3  203.48    7.60
   7   3   3   11.00    5.40
   7   3   3   28.00    5.80
   7   3   3   22.30    3.40
   7   3   3   20.70    3.40
   8   3   3   -2.30    2.70
   8   3   3   -4.20    5.60
   8   3   3    5.80    5.00
   8   3   3   -1.10    2.80
   9   3   3   35.80    7.50
   9   3   3   18.30    3.90
   9   3   3   28.10    7.60
  12  -4  -3   -0.40    2.20
 -12   4   3    1.30    3.70
  11  -4  -3    4.30    2.20
 -11   4   3    0.90    3.30
  10  -4  -3   17.80    4.00
  10  -4  -3   31.20    3.40
 -10   4   3   29.90    4.80
   9  -4  -3  216.18    6.20
   9  -4  -3  211.48    8.30
   9  -4  -3  215.68    6.00
  -9   4   3  226.38    8.90
   8  -4  -3    3.90    2.40
   8  -4  -3    2.60    1.50
   8  -4  -3    5.00    1.60
  -8   4   3    4.00    2.30
   7  -4  -3    3.70    1.40
   7  -4  -3    3.00    1.50
   7  -4  -3    3.20    2.00
  -7   4   3    5.30    2.20
   6  -4  -3  434.76    8.90
   6  -4  -3  424.86    9.40
   6  -4  -3  436.56    8.20
  -6   4   3  428.66   10.40
   5  -4  -3  744.43   12.30
   5  -4  -3  732.13   13.00
   5  -4  -3  732.23   13.00
   5  -4  -3  744.33   14.10
  -5   4   3  722.73   15.50
  -5   4   3  748.53   14.30
  -5   4   3  740.23   13.50
   4  -4  -3    0.90    1.10
   4  -4  -3    1.00    1.20
  -4   4   3   -1.00    1.60
  -4   4   3    1.90    1.20
  -4   4   3    1.70    1.00
  -4   4   3    1.30    1.30
  -4   4   3    0.10    1.30
   3  -4  -3  806.02   13.20
   3  -4  -3  828.42   14.10
   3  -4  -3  842.72   14.30
   3  -4  -3  807.52   13.20
  -3   4   3  823.92   13.90
  -3   4   3  832.22   14.30
  -3   4   3  829.02   15.40
  -3   4   3  817.12   16.20
   2  -4  -3  631.44   11.60
   2  -4  -3  642.74   11.60
   2  -4  -3  630.04   10.80
   2  -4  -3  639.24   10.90
   2  -4  -3  650.13   12.30
  -2   4   3  643.44   11.50
  -2   4   3  647.54   13.40
  -2   4   3  633.24   11.60
  -2   4   3  639.94   11.20
  -2   4   3  627.44   13.20
   1  -4  -3   45.60    3.20
   1  -4  -3   47.50    2.90
   1  -4  -3   42.00    2.80
   1  -4  -3   44.50    2.20
  -1   4   3   40.60    3.50
  -1   4   3   42.10    4.00
  -1   4   3   45.60    2.70
  -1   4   3   47.40    3.10
  -1   4   3   52.09    2.60
  -1   4   3   43.80    2.80
   0  -4  -3  137.59    4.50
   0  -4  -3  133.79    5.20
   0  -4  -3  134.09    4.60
   0   4   3  133.69    4.10
   0   4   3  129.49    5.00
   0   4   3  138.59    4.50
   0   4   3  137.19    4.70
   0   4   3  137.69    6.40
   0   4   3  127.39    5.30
  -1  -4  -3    6.50    1.50
   1   4   3   10.50    3.20
   1   4   3    5.70    1.70
   1   4   3    8.10    2.20
   1   4   3    7.30    1.90
   1   4   3   10.70    2.40
   1   4   3    9.30    2.40
   1   4   3    8.00    1.60
  -2  -4  -3  371.66    8.30
   2   4   3  360.36    9.00
   2   4   3  384.46    9.10
   2   4   3  369.26    8.10
   2   4   3  385.16   11.60
   2   4   3  381.96   10.10
   2   4   3  371.46   10.40
   3   4   3   47.70    4.60
   3   4   3   58.09    6.10
   3   4   3   52.19    4.20
   3   4   3   51.69    5.30
   3   4   3   43.70    3.40
   4   4   3    0.90    3.00
   4   4   3   -1.30    3.60
   4   4   3    1.80    1.90
   4   4   3    2.30    2.20
   5   4   3  113.99    5.50
   5   4   3  125.79    8.90
   5   4   3  115.09    8.90
   5   4   3  126.59    6.20
   6   4   3  198.78   10.90
   6   4   3  176.48    7.60
   6   4   3  183.78    7.20
   6   4   3  183.08   11.00
   7   4   3    1.40    4.20
   7   4   3   -2.50    5.40
   7   4   3   -1.90    2.80
   7   4   3    1.30    2.80
   8   4   3    9.50    5.50
   8   4   3   -2.10    6.20
   8   4   3    0.60    3.20
  12  -5  -3    6.60    2.70
 -12   5   3   12.70    4.40
  11  -5  -3    1.60    2.20
 -11   5   3    2.90    3.30
  10  -5  -3  247.18    7.30
 -10   5   3  241.88    9.90
   9  -5  -3   61.89    4.10
   9  -5  -3   62.69    3.90
   9  -5  -3   57.39    5.50
  -9   5   3   59.49    5.40
   8  -5  -3  182.68    6.20
   8  -5  -3  189.88    5.70
   8  -5  -3  186.18    7.10
  -8   5   3  181.48    7.50
   7  -5  -3    1.50    1.40
   7  -5  -3   -0.90    1.50
   7  -5  -3   -1.70    1.80
  -7   5   3   -0.10    1.90
   6  -5  -3   99.89    3.90
   6  -5  -3   99.99    4.40
   6  -5  -3   94.79    4.50
  -6   5   3   97.09    5.80
  -6   5   3   99.09    4.90
   5  -5  -3  229.18    6.80
   5  -5  -3  229.28    6.40
   5  -5  -3  227.88    6.10
   5  -5  -3  221.08    5.60
  -5   5   3  224.78    6.80
  -5   5   3  240.88    6.60
  -5   5   3  232.08    8.30
   4  -5  -3   46.70    2.90
   4  -5  -3   45.80    3.20
   4  -5  -3   44.70    2.60
   4  -5  -3   48.50    3.30
  -4   5   3   44.60    3.20
  -4   5   3   43.30    4.30
  -4   5   3   38.60    3.40
  -4   5   3   45.40    2.90
   3  -5  -3    9.20    1.80
   3  -5  -3   11.00    1.50
   3  -5  -3   11.00    1.70
   3  -5  -3   12.30    1.90
  -3   5   3   11.10    1.80
  -3   5   3   11.00    2.70
  -3   5   3   15.00    2.80
  -3   5   3   12.50    2.10
   2  -5  -3  130.39    4.70
   2  -5  -3  131.49    4.80
   2  -5  -3  132.49    4.00
  -2   5   3  130.39    4.50
  -2   5   3  126.09    6.10
  -2   5   3  129.99    6.20
  -2   5   3  132.79    4.70
  -2   5   3  150.78    5.00
  -2   5   3  129.89    4.40
   1  -5  -3 2113.69   32.50
   1  -5  -3 2131.29   32.90
   1  -5  -3 2183.78   32.40
  -1   5   3 2145.29   32.80
  -1   5   3 2161.18   35.50
  -1   5   3 2137.89   32.70
  -1   5   3 2135.99   34.70
  -1   5   3 2124.89   32.20
  -1   5   3 2120.99   31.50
   0  -5  -3  369.16    8.50
   0  -5  -3  361.66    8.50
   0   5   3  368.26    9.90
   0   5   3  375.76   11.10
   0   5   3  375.06    8.00
   0   5   3  372.96    9.30
   0   5   3  366.46    8.30
   0   5   3  362.86    8.80
  -1  -5  -3  410.96    9.20
   1   5   3  415.56    8.90
   1   5   3  406.36   10.70
   1   5   3  424.06   12.50
   1   5   3  412.56    9.90
   1   5   3  405.56   10.50
   2   5   3    2.90    3.40
   2   5   3    3.10    2.30
   2   5   3    0.10    1.60
   2   5   3    4.50    2.30
   2   5   3    1.50    2.00
   2   5   3    3.50    2.60
   3   5   3   68.69    6.30
   3   5   3   64.89    4.20
   3   5   3   70.09    5.00
   3   5   3   60.69    7.00
   3   5   3   70.69    5.40
   4   5   3   17.20    5.20
   4   5   3   25.90    5.00
   4   5   3   18.90    3.30
   4   5   3   17.80    2.90
   5   5   3  160.88   10.80
   5   5   3  173.98    7.60
   5   5   3  171.78   10.40
   5   5   3  177.48    7.00
   6   5   3   -4.30    2.70
   6   5   3    4.30    5.10
   6   5   3   -4.40    5.10
   6   5   3    4.60    2.90
   7   5   3   87.59    6.90
   7   5   3   92.79    6.40
   7   5   3   68.39   10.70
   7   5   3  103.39    9.00
   8   5   3    3.00    5.20
   8   5   3   -9.10    6.10
   8   5   3    3.70    3.50
  12  -6  -3   65.79    5.50
 -12   6   3   55.89    7.10
  11  -6  -3   72.99    5.10
 -11   6   3   65.79    6.70
  10  -6  -3   35.50    4.10
  10  -6  -3   32.70    4.20
 -10   6   3   31.30    5.00
   9  -6  -3  319.27   10.20
   9  -6  -3  337.07    8.70
   9  -6  -3  320.57    9.10
  -9   6   3  326.17   10.80
   8  -6  -3  204.28    6.50
   8  -6  -3  205.28    7.00
   8  -6  -3  208.78    7.60
  -8   6   3  218.48    8.20
   7  -6  -3   35.40    3.80
   7  -6  -3   35.30    3.20
   7  -6  -3   29.20    3.50
  -7   6   3   31.50    4.50
  -7   6   3   30.90    3.80
   6  -6  -3  257.57    7.60
   6  -6  -3  259.57    6.80
   6  -6  -3  261.47    7.40
  -6   6   3  261.87    8.00
  -6   6   3  274.77    9.90
   5  -6  -3  634.34   12.00
   5  -6  -3  655.63   12.60
  -5   6   3  637.54   13.30
  -5   6   3  653.23   16.00
  -5   6   3  662.13   13.50
  -5   6   3  665.23   13.50
   4  -6  -3   91.09    4.10
   4  -6  -3   97.89    4.50
   4  -6  -3   92.79    4.70
   4  -6  -3   98.69    3.90
  -4   6   3   89.49    5.10
  -4   6   3   97.69    6.20
  -4   6   3   96.69    4.20
  -4   6   3   95.29    4.50
   3  -6  -3  245.68    6.80
   3  -6  -3  242.88    6.10
   3  -6  -3  245.28    7.10
   3  -6  -3  257.67    6.60
  -3   6   3  238.98    8.60
  -3   6   3  243.08    6.90
   2  -6  -3  229.88    6.80
   2  -6  -3  241.78    6.60
   2  -6  -3  240.18    6.00
  -2   6   3  239.38    9.00
  -2   6   3  219.48    6.70
  -2   6   3  238.18    8.80
  -2   6   3  230.28    6.40
  -2   6   3  236.78    7.30
   1  -6  -3  175.88    5.80
   1  -6  -3  166.38    5.80
  -1   6   3  157.08    5.10
  -1   6   3  170.98    6.10
  -1   6   3  169.18    8.10
  -1   6   3  165.88    6.00
  -1   6   3  175.98    6.40
  -1   6   3  163.18    7.20
   0  -6  -3  302.57    8.00
   0   6   3  291.57    9.50
   0   6   3  299.37    8.80
   0   6   3  298.27    7.40
   0   6   3  282.07   10.40
   0   6   3  283.07    8.30
  -1  -6  -3    6.30    1.90
   1   6   3    8.10    2.90
   1   6   3    8.30    3.00
   1   6   3    5.80    1.90
   1   6   3    7.80    2.50
   1   6   3    7.10    3.90
   2   6   3  289.47   11.60
   2   6   3  279.57   10.20
   2   6   3  285.87    8.90
   2   6   3  268.87    7.70
   2   6   3  299.37    9.70
   3   6   3  137.69    6.70
   3   6   3  128.49    5.80
   3   6   3  136.79    9.70
   3   6   3  129.09    8.20
   4   6   3   22.00    5.20
   4   6   3   13.40    3.00
   4   6   3   15.00    3.40
   4   6   3   11.90    5.60
   5   6   3   53.09    5.30
   5   6   3   47.90    8.50
   5   6   3   54.99    5.80
   5   6   3   49.30    9.20
   6   6   3  175.78   12.80
   6   6   3  166.08   12.70
   6   6   3  174.38    8.10
   6   6   3  163.58    8.40
   7   6   3    3.80    6.40
   7   6   3   14.00    4.00
   7   6   3    7.80    3.70
   7   6   3   10.00    5.30
  12  -7  -3   19.30    3.50
 -12   7   3   20.00    4.70
  11  -7  -3   14.70    3.20
 -11   7   3   12.00    3.90
  10  -7  -3    3.90    2.50
  10  -7  -3    7.80    2.60
 -10   7   3    4.70    2.90
   9  -7  -3  153.88    6.90
   9  -7  -3  147.29    6.30
  -9   7   3  148.09    7.50
   8  -7  -3    1.70    2.20
   8  -7  -3    4.80    2.50
   8  -7  -3    4.80    2.10
  -8   7   3    9.70    2.80
   7  -7  -3   49.99    4.50
   7  -7  -3   51.49    4.50
  -7   7   3   45.90    4.30
  -7   7   3   45.90    5.60
   6  -7  -3  135.59    5.70
   6  -7  -3  136.99    5.20
  -6   7   3  140.29    7.80
  -6   7   3  131.49    5.80
   5  -7  -3  290.87    7.50
   5  -7  -3  306.97    8.10
   5  -7  -3  297.47    8.80
  -5   7   3  293.97    8.00
  -5   7   3  291.47   11.00
  -5   7   3  304.27    8.50
  -5   7   3  295.07    8.80
   4  -7  -3  537.35   11.00
   4  -7  -3  551.34   11.50
   4  -7  -3  527.35   12.20
  -4   7   3  541.25   15.00
  -4   7   3  552.24   11.90
  -4   7   3  560.84   12.10
  -4   7   3  550.14   13.70
   3  -7  -3  138.69    4.80
   3  -7  -3  136.09    5.70
   3  -7  -3  128.49    5.30
  -3   7   3  140.49    5.70
  -3   7   3  129.69    7.40
  -3   7   3  130.59    7.30
   2  -7  -3  718.83   14.00
   2  -7  -3  707.83   14.60
  -2   7   3  727.43   17.40
  -2   7   3  733.93   17.40
  -2   7   3  721.03   14.80
  -2   7   3  743.73   14.60
   1  -7  -3    3.60    1.80
   1  -7  -3    1.00    1.90
  -1   7   3    9.60    2.50
  -1   7   3    3.80    2.40
  -1   7   3    7.20    3.80
  -1   7   3    6.50    3.30
   0  -7  -3   19.20    3.20
   0   7   3   19.40    4.70
   0   7   3   14.50    3.20
   0   7   3   14.50    3.00
   0   7   3    9.60    3.50
   0   7   3   16.90    2.50
   1   7   3  173.58    8.10
   1   7   3  172.08    8.30
   1   7   3  171.48    7.30
   1   7   3  169.88    6.20
   1   7   3  173.28   10.10
   2   7   3  538.35   14.40
   2   7   3  538.75   15.20
   2   7   3  536.35   12.20
   2   7   3  541.85   13.60
   2   7   3  558.84   17.40
   3   7   3    7.10    3.10
   3   7   3    9.40    2.80
   3   7   3   15.80    5.90
   3   7   3    9.40    4.40
   4   7   3  136.39   11.90
   4   7   3  126.49   10.30
   4   7   3  125.99    6.70
   4   7   3  116.19    7.30
   5   7   3    2.20    5.30
   5   7   3   -5.50    6.30
   5   7   3    0.70    3.40
   5   7   3    8.00    3.20
   6   7   3    5.20    6.50
   6   7   3    0.80    3.70
   6   7   3    9.80    3.60
   6   7   3    7.70    6.90
  11  -8  -3    7.20    3.00
  11  -8  -3    9.80    3.40
  10  -8  -3    8.40    2.90
 -10   8   3    7.80    3.10
  -9   8   3   18.40    3.60
  -8   8   3  247.88    9.00
  -8   8   3  251.77   11.10
   7  -8  -3    5.70    2.20
   7  -8  -3    7.10    2.60
   7  -8  -3    3.00    2.30
  -7   8   3    4.50    3.50
  -7   8   3    7.20    2.40
   6  -8  -3  237.38    8.50
   6  -8  -3  234.48    7.60
   6  -8  -3  232.68    7.30
  -6   8   3  228.58   10.40
  -6   8   3  226.98    7.80
   5  -8  -3  152.58    6.00
   5  -8  -3  142.69    6.60
   5  -8  -3  138.99    5.50
  -5   8   3  128.29    5.80
  -5   8   3  154.58    6.20
  -5   8   3  143.59    8.00
  -5   8   3  145.99    8.80
   4  -8  -3   25.40    3.40
   4  -8  -3   18.90    3.10
  -4   8   3   20.40    3.00
  -4   8   3   23.40    3.50
  -4   8   3   30.60    5.10
  -4   8   3   20.20    4.50
   3  -8  -3   36.10    4.20
  -3   8   3   47.20    4.30
  -3   8   3   54.99    6.50
  -3   8   3   43.60    6.30
   2  -8  -3   29.60    3.90
  -2   8   3   35.80    6.00
  -2   8   3   24.50    4.00
  -2   8   3   33.90    6.30
   1  -8  -3  247.28    8.30
  -1   8   3  248.58    8.60
  -1   8   3  249.08   11.10
  -1   8   3  256.07   10.80
  -1   8   3  263.97    8.90
   0  -8  -3  136.99    6.20
   0   8   3  140.19    8.60
   0   8   3  127.49    7.10
   0   8   3  140.49    5.90
   0   8   3  127.59    9.50
   0   8   3  133.19    6.90
   1   8   3   44.90    7.60
   1   8   3   41.60    5.30
   1   8   3   29.10    4.30
   1   8   3   30.00    5.70
   1   8   3   33.90    6.20
   2   8   3   30.50    6.50
   2   8   3   19.90    5.10
   2   8   3   22.50    4.00
   2   8   3   13.20    3.10
   2   8   3   32.80    7.00
   3   8   3  273.87    9.30
   3   8   3  281.47   10.70
   3   8   3  266.47   14.50
   3   8   3  286.17   13.10
   4   8   3    5.30    7.00
   4   8   3   -0.80    2.90
   4   8   3    3.70    3.50
   4   8   3   12.90    5.80
   5   8   3   -6.70    6.70
   5   8   3    3.30    6.10
   5   8   3    5.90    3.90
   5   8   3    8.00    3.50
  11  -9  -3   -2.70    2.40
  11  -9  -3   -3.70    2.90
  10  -9  -3   13.30    3.20
  10  -9  -3   13.70    3.70
   9  -9  -3  128.89    7.60
   9  -9  -3  125.29    6.70
   8  -9  -3   46.70    5.60
   8  -9  -3   38.80    4.50
  -8   9   3   41.80    6.70
   7  -9  -3  119.69    7.20
   7  -9  -3  119.89    5.90
  -7   9   3  128.69    9.00
   6  -9  -3    8.80    2.40
   6  -9  -3    7.90    2.90
   6  -9  -3   10.00    2.60
  -6   9   3    8.40    2.50
  -6   9   3    6.10    4.10
   5  -9  -3  281.67    8.90
   5  -9  -3  289.27    9.90
  -5   9   3  283.67   12.50
  -5   9   3  267.37    9.00
  -5   9   3  288.77    8.80
   4  -9  -3   61.69    5.30
  -4   9   3   61.49    6.70
  -4   9   3   47.80    6.80
  -4   9   3   58.29    4.60
  -4   9   3   51.19    5.00
   3  -9  -3    9.80    3.00
  -3   9   3   11.50    4.50
  -3   9   3    8.70    2.90
  -3   9   3   11.70    4.50
   2  -9  -3  102.89    6.00
  -2   9   3   93.99    6.50
  -2   9   3  106.69    8.70
  -2   9   3   91.79    7.90
   1  -9  -3  172.78    7.50
  -1   9   3  174.48    8.10
  -1   9   3  160.38   10.50
  -1   9   3  174.18   10.20
   0   9   3   57.59    6.10
   0   9   3   54.09    6.30
   0   9   3   60.39    7.70
   0   9   3   48.30    8.50
   1   9   3   22.80    4.20
   1   9   3   27.00    5.60
   1   9   3   30.80    5.60
   1   9   3   25.20    6.80
   2   9   3    6.30    3.60
   2   9   3   18.80    7.10
   2   9   3    8.30    4.90
   2   9   3    9.50    3.10
   3   9   3    0.40    5.40
   3   9   3    9.50    4.30
   3   9   3   -4.10    6.80
   3   9   3   10.00    3.30
   4   9   3   76.19   10.70
   4   9   3   79.59    7.90
   4   9   3   80.29    6.80
   4   9   3   85.09   13.10
  10 -10  -3   43.30    5.50
  10 -10  -3   38.70    6.20
   9 -10  -3  229.18   10.10
   9 -10  -3  219.28    8.70
   8 -10  -3   97.99    7.30
   8 -10  -3  101.49    6.20
  -8  10   3   91.39    8.80
   7 -10  -3   74.59    6.60
  -7  10   3   73.69    8.60
   6 -10  -3  110.79    7.40
  -6  10   3   87.79    9.20
   5 -10  -3   21.70    3.90
  -5  10   3   18.30    3.60
  -5  10   3   20.20    5.50
   4 -10  -3  329.17   11.00
  -4  10   3  338.67   13.00
  -4  10   3  333.37   10.90
  -4  10   3  357.46   14.70
   3 -10  -3   86.29    6.20
  -3  10   3   98.19    8.70
  -3  10   3   98.89    6.90
  -3  10   3   95.89    8.90
   2 -10  -3   81.39    6.20
  -2  10   3   78.19    8.30
  -2  10   3   87.89    6.90
  -2  10   3   99.69    9.40
  -1  10   3   18.00    4.00
  -1  10   3   19.30    5.70
  -1  10   3   14.10    5.90
   0  10   3  228.38   12.00
   0  10   3  226.18   13.50
   0  10   3  233.98   10.30
   1  10   3    5.00    3.90
   1  10   3    8.20    4.90
   1  10   3   15.30    6.80
   1  10   3   11.90    4.80
   2  10   3   13.00    7.70
   2  10   3   10.90    5.70
   2  10   3   21.80    4.90
   3  10   3   48.00    7.40
   3  10   3   37.20    7.30
   3  10   3   44.30    9.50
   9 -11  -3    5.80    3.90
   8 -11  -3  169.58    9.60
  -8  11   3  190.98   12.00
   7 -11  -3    5.40    3.60
  -7  11   3   22.50    6.20
   6 -11  -3   -0.10    3.00
  -6  11   3   -3.10    4.20
   5 -11  -3  147.89    8.60
  -5  11   3  175.58   12.20
   4 -11  -3   82.99    6.70
  -4  11   3   76.29    9.10
  -4  11   3   79.69    9.20
  -4  11   3   79.99    6.90
   3 -11  -3    2.30    3.00
  -3  11   3    9.50    5.30
  -3  11   3    9.00    5.40
  -3  11   3   -1.30    3.00
   2 -11  -3   19.40    3.90
  -2  11   3   14.20    6.30
  -2  11   3   15.80    4.10
  -2  11   3   15.70    5.70
  -1  11   3  242.98   14.20
  -1  11   3  246.78   10.80
  -1  11   3  237.78   13.10
   0  11   3   74.99   11.10
   0  11   3   82.19    9.50
   0  11   3   68.39    7.50
   1  11   3   60.89   11.30
   1  11   3   81.89    8.00
   1  11   3  113.99   11.50
   2  11   3   39.50    7.70
   2  11   3   78.09   12.20
   2  11   3   56.79    7.90
   8 -12  -3    0.20    3.60
  -8  12   3   13.40    5.60
   7 -12  -3   71.39    7.60
  -7  12   3   72.69    9.90
   6 -12  -3    2.10    3.50
  -6  12   3    3.30    5.20
   5 -12  -3   77.19    7.30
  -5  12   3   62.59    9.90
   4 -12  -3    0.10    3.10
  -4  12   3    1.90    5.40
  -4  12   3    1.40    3.40
   3 -12  -3   18.20    4.30
  -3  12   3   25.10    6.70
  -3  12   3   32.60    5.40
  -3  12   3   36.50    7.30
  -2  12   3   49.70    9.20
  -2  12   3   42.40    7.80
  -2  12   3   26.80    5.10
  -1  12   3   55.49   10.60
  -1  12   3   58.69    7.50
  -1  12   3   53.19    9.40
   0  12   3   66.49    9.20
   0  12   3   32.30    5.70
   0  12   3   40.40    8.80
   6 -13  -3    3.70    3.80
  -6  13   3   -1.70    5.00
   5 -13  -3    9.10    4.10
  -5  13   3   10.50    6.20
   4 -13  -3  217.18   10.40
  -4  13   3  209.38   10.60
  -4  13   3  241.08   14.60
  -3  13   3   38.90    7.90
  -3  13   3   28.30    5.40
  -2  13   3   53.39    9.90
  -2  13   3   57.29    7.70
  -2  13   3   59.79   10.00
   0  14  -4   12.90    4.30
   0  14  -4   22.10    8.30
  -1  14  -4   67.89    7.70
  -1  14  -4   82.59   12.40
   1 -14   4   74.79    7.80
  -2  14  -4   40.30    5.70
  -2  14  -4   64.39   12.20
  -3  14  -4   24.10    4.70
  -3  14  -4   25.10    7.90
  -4  14  -4  108.89   11.60
  -4  14  -4   79.59    7.40
   2  13  -4   -5.10    6.60
   2  13  -4    2.80    3.90
   2  13  -4   -2.20    6.70
   1  13  -4    2.00    3.80
   1  13  -4   11.40    7.50
   1  13  -4    4.70    6.70
  -1 -13   4    2.60    4.40
   0  13  -4  165.38    9.20
   0  13  -4  154.48   12.20
   0  13  -4  177.28   13.70
   0 -13   4  147.29    9.20
  -1  13  -4   24.30    7.70
  -1  13  -4   20.90    4.60
  -2  13  -4    3.70    6.60
  -2  13  -4    0.50    3.40
  -3  13  -4    9.90    3.90
  -3  13  -4   11.40    6.60
  -4  13  -4  191.08   13.00
  -4  13  -4  158.08    9.10
  -5  13  -4   32.20    6.90
   5 -13   4   22.00    5.00
   6 -13   4   33.60    5.70
   4  12  -4   64.89   11.60
   4  12  -4   93.49   11.90
   4  12  -4  106.39    8.00
   4  12  -4   84.09    6.80
   3  12  -4   36.20    5.60
   3  12  -4   33.70    5.30
   3  12  -4   32.00    8.10
   3  12  -4   52.99    8.90
   2  12  -4   17.70    4.40
   2  12  -4   10.30    6.30
   2  12  -4    9.90    7.20
   2  12  -4   18.70    3.60
  -2 -12   4   18.80    4.40
   1  12  -4    2.20    5.40
   1  12  -4    6.20    3.70
   1  12  -4    6.90    6.60
  -1 -12   4    7.50    3.60
   0  12  -4   24.40    6.10
   0  12  -4   20.60    7.10
   0  12  -4   24.20    4.40
   0 -12   4   25.00    4.80
  -1  12  -4   45.90    6.10
  -1  12  -4   27.80    7.30
  -2  12  -4   18.40    6.60
  -2  12  -4   11.50    3.60
  -3  12  -4   99.59    7.30
  -3  12  -4   80.09   10.30
   3 -12   4   92.19    7.30
   3 -12   4   96.59    8.00
  -4  12  -4    0.10    5.50
  -4  12  -4    0.80    2.90
   4 -12   4    0.60    3.50
   4 -12   4   -0.70    3.50
  -5  12  -4  197.98   11.50
  -5  12  -4  176.78   11.60
   5 -12   4  173.98    9.40
   5 -12   4  164.78    9.60
   6 -12   4    7.60    4.40
  -7  12  -4   47.60    7.80
   7 -12   4   38.70    5.80
   5  11  -4    4.00    3.50
   5  11  -4   -0.70    6.90
   5  11  -4    3.00    3.10
   5  11  -4    6.20    6.80
   4  11  -4   59.19   10.70
   4  11  -4   77.19   11.10
   4  11  -4   75.89    6.80
   4  11  -4   68.09    5.90
   3  11  -4  233.08   13.60
   3  11  -4  249.08   13.70
   3  11  -4  243.18    9.80
   3  11  -4  257.87    9.10
  -3 -11   4  246.38   10.50
   2  11  -4    8.70    2.80
   2  11  -4   13.20    5.30
   2  11  -4    5.30    3.30
   2  11  -4   18.80    6.50
  -2 -11   4   16.10    4.00
   1  11  -4   51.09    5.80
   1  11  -4   53.79    7.20
   1  11  -4   45.30    7.70
   1  11  -4   51.89    4.80
  -1 -11   4   45.90    6.00
   0  11  -4   -0.40    5.00
   0  11  -4    9.30    4.20
   0  11  -4    7.70    3.00
  -1  11  -4  210.48    9.00
  -1  11  -4  204.58   10.30
  -1  11  -4  218.68   12.80
  -2  11  -4   31.70    4.50
  -2  11  -4   26.90    6.70
   2 -11   4   29.50    4.50
   2 -11   4   35.20    5.30
  -3  11  -4    9.00    5.90
  -3  11  -4   13.10    3.40
   3 -11   4    6.90    3.50
   3 -11   4   11.30    3.90
   3 -11   4   13.90    3.70
  -4  11  -4  172.88   11.10
  -4  11  -4  189.88    8.50
   4 -11   4  183.68    9.20
   4 -11   4  173.18    8.70
   4 -11   4  180.98    8.80
  -5  11  -4    2.30    2.50
  -5  11  -4    8.90    4.60
   5 -11   4   -1.40    3.30
   5 -11   4    2.00    3.40
   5 -11   4    0.80    3.40
   6 -11   4   32.50    5.20
   6 -11   4   22.40    4.70
  -7  11  -4   -0.20    4.10
   7 -11   4    2.20    4.00
  -8  11  -4  221.68   12.00
   8 -11   4  227.98   11.20
   6  10  -4   25.60    4.00
   6  10  -4   36.10    8.60
   5  10  -4   13.10    3.20
   5  10  -4   17.10    6.90
   5  10  -4   14.90    6.80
   5  10  -4   10.70    3.50
   4  10  -4   65.29    5.50
   4  10  -4   73.09    6.00
   4  10  -4   80.39    9.50
   4  10  -4   67.79   10.10
  -4 -10   4   69.79    6.60
   3  10  -4   23.30    6.50
   3  10  -4   26.70    6.10
   3  10  -4   22.50    3.70
   3  10  -4   26.40    3.60
  -3 -10   4   30.20    5.00
   2  10  -4   43.90    8.40
   2  10  -4   52.39    5.40
   2  10  -4   58.79    7.40
   2  10  -4   57.09    4.80
  -2 -10   4   62.09    6.00
   1  10  -4   99.69    9.10
   1  10  -4   96.79    7.60
   1  10  -4   96.09    6.30
   1  10  -4  107.39    5.50
  -1 -10   4  106.19    7.00
   0  10  -4  415.36   11.50
   0  10  -4  404.06   10.30
   0  10  -4  415.36   15.30
   0  10  -4  420.96   13.30
  -1  10  -4   13.50    3.60
  -1  10  -4    7.50    4.80
  -1  10  -4   12.50    3.00
   1 -10   4   10.20    2.70
   1 -10   4   17.50    3.50
  -2  10  -4  401.36   14.90
  -2  10  -4  395.66   11.30
   2 -10   4  396.86   12.10
   2 -10   4  415.06   12.10
   2 -10   4  403.26   11.40
  -3  10  -4    3.90    4.40
  -3  10  -4   12.90    3.00
   3 -10   4    3.70    3.10
   3 -10   4    6.00    2.90
   3 -10   4    6.60    3.30
  -4  10  -4  170.98    7.40
  -4  10  -4  170.28   10.40
   4 -10   4  167.68    8.20
   4 -10   4  168.28    8.20
   4 -10   4  167.38    8.50
  -5  10  -4  120.49    6.60
   5 -10   4  113.39    7.40
   5 -10   4  116.29    7.60
   5 -10   4  120.89    7.90
   6 -10   4   40.10    6.20
   6 -10   4   39.90    6.00
   6 -10   4   44.00    6.30
  -7  10  -4  129.49    9.10
   7 -10   4  138.49    8.60
   7 -10   4  137.69    8.80
  -8  10  -4   -1.80    3.80
   8 -10   4   -0.30    3.70
   9 -10   4  214.48   11.10
   7   9  -4   15.40    3.60
   7   9  -4   19.50    7.40
   6   9  -4  101.39    6.00
   6   9  -4  112.89   11.30
   6   9  -4   92.79   10.60
   5   9  -4   12.90    5.80
   5   9  -4   29.10    3.50
   5   9  -4   30.30    4.70
   5   9  -4   30.00    6.60
  -5  -9   4   21.40    4.20
   4   9  -4  213.78    7.30
   4   9  -4  210.08   11.50
   4   9  -4  212.38   11.70
   4   9  -4  212.08    7.90
  -4  -9   4  213.78    9.40
   3   9  -4    0.80    2.00
   3   9  -4    2.40    4.20
   3   9  -4   -2.10    3.30
   3   9  -4    1.90    2.30
  -3  -9   4   -1.90    2.30
   2   9  -4  132.79    6.40
   2   9  -4  142.19    8.50
   2   9  -4  141.09    9.30
   2   9  -4  147.29    5.80
  -2  -9   4  139.19    7.30
   1   9  -4    2.90    2.20
   1   9  -4    6.60    4.10
   1   9  -4    1.40    1.70
   1   9  -4    0.90    3.00
   0   9  -4   19.70    3.70
   0   9  -4   20.00    3.10
   0   9  -4   19.40    4.90
   0   9  -4   25.60    3.30
  -1   9  -4  243.28   11.00
  -1   9  -4  238.38    7.00
  -1   9  -4  250.87    8.20
  -1   9  -4  242.78    8.80
   1  -9   4  239.18    8.90
   1  -9   4  226.58    8.40
   1  -9   4  238.88    7.80
  -2   9  -4   25.00    5.10
  -2   9  -4   15.90    2.80
   2  -9   4   13.90    3.30
   2  -9   4   16.10    3.00
   2  -9   4   11.10    3.00
  -3   9  -4    1.30    1.80
  -3   9  -4    6.80    4.30
   3  -9   4    2.00    2.50
   3  -9   4    5.50    2.60
   3  -9   4   -0.20    2.40
  -4   9  -4   22.90    3.40
  -4   9  -4   19.20    4.70
   4  -9   4   20.90    3.80
   4  -9   4   15.50    3.40
   4  -9   4   14.70    3.50
  -5   9  -4  727.23   15.90
   5  -9   4  703.33   16.60
   5  -9   4  740.33   17.50
   5  -9   4  713.53   17.30
   6  -9   4    3.00    3.00
   6  -9   4    8.20    3.50
   6  -9   4    5.20    3.40
  -7   9  -4    0.20    3.60
   7  -9   4    0.80    3.60
   7  -9   4    3.10    3.30
   7  -9   4    5.30    3.40
  -8   9  -4  197.18   10.40
   8  -9   4  196.48    9.80
   8  -9   4  216.88   10.60
   9  -9   4   26.90    5.20
   8   8  -4   -1.50    6.10
   8   8  -4    4.80    2.90
   7   8  -4   90.39   10.30
   7   8  -4   95.19    5.60
   6   8  -4    1.10    5.10
   6   8  -4   -0.40    2.20
   6   8  -4   -1.80    4.60
  -6  -8   4    5.80    3.20
   5   8  -4   36.40    4.00
   5   8  -4   42.20    7.30
   5   8  -4   29.90    6.00
   5   8  -4   30.50    4.10
  -5  -8   4   33.10    5.30
   4   8  -4   50.29    7.30
   4   8  -4   49.00    4.00
   4   8  -4   50.09    4.40
   4   8  -4   59.29    6.60
  -4  -8   4   61.39    5.70
   3   8  -4  434.06   14.00
   3   8  -4  409.26   13.40
   3   8  -4  409.16    9.40
   3   8  -4  434.26   10.40
  -3  -8   4  411.46   12.00
   2   8  -4    0.60    1.60
   2   8  -4    1.50    3.30
   2   8  -4    5.00    2.10
  -2  -8   4    6.60    2.50
   1   8  -4   66.79    4.40
   1   8  -4   69.89    3.90
   1   8  -4   76.49    6.70
   0   8  -4   15.80    4.00
   0   8  -4   13.30    2.40
   0   8  -4   11.50    2.00
   0  -8   4   11.90    2.80
   0  -8   4   12.50    2.20
   0  -8   4   11.70    3.00
  -1   8  -4  372.46   10.10
  -1   8  -4  353.16    9.40
  -1   8  -4  382.46    8.60
  -1   8  -4  376.16   12.30
   1  -8   4  370.46   10.50
   1  -8   4  371.76    9.50
   1  -8   4  373.36   10.20
  -2   8  -4   67.69    4.40
  -2   8  -4   90.89    7.10
  -2   8  -4   76.39    6.70
   2  -8   4   74.59    4.70
   2  -8   4   70.29    5.10
   2  -8   4   75.59    5.10
  -3   8  -4   17.80    4.10
  -3   8  -4   22.50    3.40
   3  -8   4   14.10    3.20
   3  -8   4   24.10    4.10
   3  -8   4   25.80    4.00
  -4   8  -4  364.36   11.60
  -4   8  -4  367.76    9.80
   4  -8   4  366.36   10.40
   4  -8   4  365.66   10.90
   4  -8   4  350.36   10.70
  -5   8  -4   21.70    3.50
   5  -8   4   13.80    3.20
   5  -8   4   14.00    4.00
   5  -8   4   20.10    3.90
   5  -8   4   19.00    3.80
   6  -8   4   96.59    7.10
   6  -8   4  107.19    6.70
   6  -8   4   88.89    6.80
   6  -8   4  104.39    5.80
  -7   8  -4    9.20    3.60
   7  -8   4    1.50    2.40
   7  -8   4    7.90    4.00
   7  -8   4    1.10    2.80
   7  -8   4    9.20    3.90
   8  -8   4  107.69    6.70
   8  -8   4  100.39    7.40
   8  -8   4  105.29    8.30
   9  -8   4    2.90    4.10
   9  -8   4    1.90    3.00
   9  -8   4   -1.30    3.40
  10  -8   4   22.10    4.80
  10  -8   4   11.80    4.00
   9   7  -4   50.99   10.50
   9   7  -4   88.59    9.50
   9   7  -4   70.89    5.50
   8   7  -4   47.20    9.50
   8   7  -4   56.39    4.80
   7   7  -4   75.39    4.60
   7   7  -4   80.59    9.10
  -7  -7   4   70.89    6.50
   6   7  -4   89.39    4.50
   6   7  -4  101.39    8.50
   6   7  -4   91.99    8.30
  -6  -7   4   94.69    6.70
   5   7  -4   78.89    4.30
   5   7  -4   84.79    4.10
   5   7  -4   80.39    7.30
   5   7  -4   74.39    7.00
  -5  -7   4   71.69    5.70
   4   7  -4   22.30    2.70
   4   7  -4   24.80    4.70
   4   7  -4   21.00    2.90
  -4  -7   4   22.40    3.70
   3   7  -4   12.50    2.20
   3   7  -4   14.20    3.60
   3   7  -4   19.70    2.70
  -3  -7   4   11.00    2.90
   2   7  -4  405.16   12.20
   2   7  -4  391.56    9.20
   2   7  -4  391.56    8.40
  -2  -7   4  413.96   10.90
   1   7  -4   44.00    3.50
   1   7  -4   41.90    2.90
   1   7  -4   44.40    4.90
   0   7  -4    6.60    1.50
   0   7  -4    5.40    1.80
   0   7  -4    6.80    3.10
   0  -7   4    9.70    1.90
   0  -7   4    5.60    2.10
   0  -7   4    7.30    2.40
  -1   7  -4  298.87    8.00
  -1   7  -4  307.07    7.10
  -1   7  -4  306.17   10.10
   1  -7   4  303.87    7.90
   1  -7   4  297.37    8.70
   1  -7   4  311.77    8.60
  -2   7  -4  785.62   15.10
  -2   7  -4  767.02   17.30
   2  -7   4  795.62   15.80
   2  -7   4  799.22   16.10
   2  -7   4  794.72   15.30
  -3   7  -4    9.60    2.10
  -3   7  -4    8.80    3.20
   3  -7   4   17.70    2.60
   3  -7   4   10.60    2.80
   3  -7   4    9.70    2.70
   3  -7   4   11.90    2.60
   3  -7   4    8.90    2.20
  -4   7  -4   35.60    3.50
  -4   7  -4   25.20    4.50
   4  -7   4   35.20    3.40
   4  -7   4   30.90    3.00
   4  -7   4   33.80    4.50
   4  -7   4   26.10    3.90
   4  -7   4   40.10    3.60
   4  -7   4   30.50    4.30
  -5   7  -4  460.95   10.80
   5  -7   4  429.26   12.30
   5  -7   4  444.26   10.20
   5  -7   4  424.56   11.40
   5  -7   4  429.76   12.10
   6  -7   4   45.40    5.80
   6  -7   4   36.90    4.10
   6  -7   4   36.50    4.90
   6  -7   4   44.10    5.60
  -7   7  -4    2.70    3.10
   7  -7   4   -1.70    3.50
   7  -7   4    3.20    3.40
   7  -7   4    1.50    2.80
   7  -7   4    0.50    2.40
   8  -7   4    2.30    3.20
   8  -7   4   -0.80    2.70
   8  -7   4    0.20    3.80
   8  -7   4    3.00    3.90
   9  -7   4  155.48    7.90
   9  -7   4  156.38   10.30
   9  -7   4  124.49    8.20
  10  -7   4    8.60    4.00
  10  -7   4   14.20    3.80
  10  -7   4   22.60    5.60
   9   6  -4    8.00    6.20
   9   6  -4   12.10    2.70
   8   6  -4    5.40    2.20
   8   6  -4   -1.70    4.60
  -8  -6   4   -0.40    2.90
   7   6  -4   38.90    3.40
   7   6  -4   34.70    6.80
   7   6  -4   49.40    7.30
  -7  -6   4   34.70    5.10
   6   6  -4  359.46    7.80
   6   6  -4  370.46   12.40
   6   6  -4  350.36   12.60
  -6  -6   4  344.27   11.30
   5   6  -4   26.30    2.60
   5   6  -4   18.40    4.10
   5   6  -4   23.50    2.80
  -5  -6   4   23.30    4.20
   4   6  -4    7.80    3.10
   4   6  -4    8.50    1.60
   4   6  -4   13.10    2.00
  -4  -6   4   12.20    2.90
   3   6  -4  235.98    6.20
   3   6  -4  250.77    8.90
   3   6  -4  234.38    5.50
  -3  -6   4  234.58    7.90
   2   6  -4  522.95   10.50
   2   6  -4  532.75   13.20
   2   6  -4  525.75    9.70
  -2  -6   4  539.55   12.40
   1   6  -4  252.97    5.90
   1   6  -4  254.57    6.70
   1   6  -4  275.57    8.70
  -1  -6   4  267.37    6.30
  -1  -6   4  258.97    7.70
  -1  -6   4  251.97    7.20
   0   6  -4    5.40    1.30
   0   6  -4    5.40    1.60
   0   6  -4    7.00    2.40
   0  -6   4    7.50    1.70
   0  -6   4    6.10    2.00
   0  -6   4    3.00    1.80
  -1   6  -4  726.43   12.70
  -1   6  -4  716.83   15.40
  -1   6  -4  697.33   13.50
   1  -6   4  716.53   12.20
   1  -6   4  748.83   13.60
   1  -6   4  746.73   14.10
   1  -6   4  740.83   11.40
   1  -6   4  726.33   14.40
  -2   6  -4   14.20    2.90
  -2   6  -4   12.60    2.00
  -2   6  -4   16.30    2.00
   2  -6   4   13.20    2.50
   2  -6   4   12.40    2.20
   2  -6   4   14.80    1.90
   2  -6   4   13.90    2.10
   2  -6   4   17.40    2.30
   2  -6   4   17.40    2.60
  -3   6  -4  159.38    6.40
  -3   6  -4  154.18    5.40
   3  -6   4  144.79    6.20
   3  -6   4  158.18    5.80
   3  -6   4  152.08    5.60
   3  -6   4  154.18    5.20
   3  -6   4  151.38    6.30
  -4   6  -4  169.98    5.90
   4  -6   4  153.28    6.30
   4  -6   4  175.58    6.60
   4  -6   4  162.78    6.90
   4  -6   4  168.38    7.10
   4  -6   4  181.88    6.60
   4  -6   4  173.48    5.60
   5  -6   4  408.36   11.60
   5  -6   4  389.56   11.20
   5  -6   4  401.16    9.40
   5  -6   4  393.26   11.30
   5  -6   4  403.06   10.50
  -6   6  -4  100.49    6.40
   6  -6   4   97.99    6.00
   6  -6   4   93.39    6.80
   6  -6   4  101.09    7.20
   6  -6   4   95.59    5.10
  -7   6  -4   54.79    5.60
   7  -6   4   58.29    6.50
   7  -6   4   45.40    5.40
   7  -6   4   52.19    4.70
   7  -6   4   45.10    6.50
   8  -6   4   14.20    4.80
   8  -6   4   13.70    4.60
   8  -6   4   10.50    3.40
   8  -6   4   21.40    3.50
   9  -6   4    8.60    5.00
   9  -6   4   -3.50    2.70
   9  -6   4   -3.00    3.00
  10  -6   4  144.69    8.10
  10  -6   4  149.88   10.60
  10  -6   4  131.19    8.30
  10   5  -4   28.00    6.10
   9   5  -4   74.89    8.70
   9   5  -4   75.39    4.30
  -9  -5   4   71.69    7.10
   8   5  -4    9.30    4.60
   8   5  -4    7.00    1.80
  -8  -5   4    7.50    3.40
   7   5  -4  124.59    8.00
   7   5  -4  128.19    7.60
   7   5  -4  116.89    4.00
  -7  -5   4  119.89    7.10
   6   5  -4  121.09    3.60
   6   5  -4  120.99    7.20
  -6  -5   4  108.29    6.50
   5   5  -4  161.18    4.10
   5   5  -4  161.48    4.60
   5   5  -4  159.68    7.40
  -5  -5   4  172.78    6.40
  -5  -5   4  170.68    7.10
   4   5  -4    6.80    2.60
   4   5  -4    9.50    1.30
   4   5  -4    8.70    1.50
  -4  -5   4   10.30    2.50
  -4  -5   4    5.40    1.70
   3   5  -4  209.78    7.50
   3   5  -4  217.88    5.30
   3   5  -4  206.18    4.70
  -3  -5   4  212.88    7.00
  -3  -5   4  205.48    5.40
   2   5  -4  329.47    9.20
   2   5  -4  318.57    6.40
   2   5  -4  322.87    7.00
  -2  -5   4  334.57    8.70
   1   5  -4  331.27    7.20
   1   5  -4  322.87    6.50
   1   5  -4  330.57    8.90
  -1  -5   4  327.37    6.80
  -1  -5   4  324.07    8.10
  -1  -5   4  318.47    7.50
   0   5  -4   38.20    2.60
   0   5  -4   39.20    3.40
   0   5  -4   38.80    2.30
   0  -5   4   39.80    3.00
   0  -5   4   38.80    2.70
   0  -5   4   38.90    3.20
  -1   5  -4  834.12   16.20
  -1   5  -4  861.91   14.10
  -1   5  -4  873.91   15.00
   1  -5   4  867.01   15.70
   1  -5   4  877.31   13.90
   1  -5   4  864.01   15.30
   1  -5   4  862.61   14.30
   1  -5   4  851.71   14.80
  -2   5  -4  717.33   12.10
  -2   5  -4  656.13   13.80
  -2   5  -4  697.73   13.00
   2  -5   4  705.73   12.10
   2  -5   4  709.73   13.60
   2  -5   4  715.53   13.10
   2  -5   4  716.63   13.20
   2  -5   4  697.43   12.90
   2  -5   4  709.23   14.00
  -3   5  -4  231.88    6.40
  -3   5  -4  232.38    6.90
   3  -5   4  236.98    7.60
   3  -5   4  243.08    7.40
   3  -5   4  231.18    6.00
   3  -5   4  231.58    7.00
   3  -5   4  240.38    6.80
   3  -5   4  235.38    6.40
  -4   5  -4  227.88    6.40
   4  -5   4  217.58    7.70
   4  -5   4  217.38    6.40
   4  -5   4  218.78    7.00
   4  -5   4  223.58    7.50
   4  -5   4  229.28    6.20
   4  -5   4  228.58    8.00
   5  -5   4   28.00    3.90
   5  -5   4   18.90    3.40
   5  -5   4   19.10    2.50
   5  -5   4   18.70    3.70
   5  -5   4   13.30    2.70
  -6   5  -4  308.27   10.00
   6  -5   4  310.67   11.00
   6  -5   4  300.77    8.30
   6  -5   4  320.77   10.50
   6  -5   4  304.27    9.30
   7  -5   4   -0.10    3.10
   7  -5   4    1.10    2.50
   7  -5   4    3.00    2.20
   7  -5   4    2.50    3.80
   8  -5   4    9.10    2.80
   8  -5   4    8.60    3.10
   8  -5   4    7.40    4.70
   8  -5   4    9.20    4.20
   9  -5   4   35.70    4.40
   9  -5   4   26.70    6.30
   9  -5   4   46.40    6.20
  10  -5   4  219.08   12.20
  10  -5   4  195.58    8.90
  10  -5   4  188.68    9.10
  10   4  -4   59.39    7.80
 -10  -4   4   48.70    7.10
  -9  -4   4   66.29    6.90
   8   4  -4    6.20    3.60
  -8  -4   4    1.00    2.80
   7   4  -4   25.50    4.80
  -7  -4   4   29.20    4.10
  -7  -4   4   29.30    4.70
   6   4  -4  275.87    9.10
  -6  -4   4  249.78    8.20
  -6  -4   4  251.17    9.00
   5   4  -4   96.79    3.10
  -5  -4   4  103.99    5.60
  -5  -4   4   99.69    4.70
   4   4  -4  367.46    6.50
   4   4  -4  360.46    6.90
   4   4  -4  355.46    6.80
   4   4  -4  356.46    6.00
  -4  -4   4  353.66    8.10
  -4  -4   4  363.16    9.60
   3   4  -4   32.30    1.70
   3   4  -4   30.70    2.00
  -3  -4   4   34.80    2.20
  -3  -4   4   33.70    3.20
   2   4  -4  273.27    5.90
   2   4  -4  284.87    5.40
  -2  -4   4  282.77    7.50
   1   4  -4  351.16    6.50
   1   4  -4  344.87    7.00
  -1  -4   4  340.57    7.20
  -1  -4   4  337.57    6.70
  -1  -4   4  335.97    7.80
   0   4  -4    0.10    0.70
   0   4  -4    0.60    0.90
   0   4  -4    1.60    1.40
   0   4  -4    1.10    0.80
   0  -4   4    2.60    1.20
   0  -4   4    0.50    1.20
   0  -4   4    0.50    0.80
   0  -4   4    0.80    1.30
   0  -4   4   -0.20    0.90
   0  -4   4    0.70    1.30
  -1   4  -4 1122.99   19.20
  -1   4  -4 1164.88   17.60
  -1   4  -4 1135.99   17.80
  -1   4  -4 1149.39   18.40
   1  -4   4 1137.09   18.70
   1  -4   4 1158.88   18.60
   1  -4   4 1149.48   17.40
   1  -4   4 1147.09   18.40
   1  -4   4 1141.29   18.40
   1  -4   4 1130.29   19.10
  -2   4  -4 1596.04   25.50
  -2   4  -4 1598.84   24.20
  -2   4  -4 1676.73   25.50
  -2   4  -4 1639.04   25.30
   2  -4   4 1673.23   24.50
   2  -4   4 1645.54   26.30
   2  -4   4 1628.64   25.40
   2  -4   4 1625.54   25.90
   2  -4   4 1625.94   25.40
   2  -4   4 1665.93   25.70
  -3   4  -4   56.19    3.10
  -3   4  -4   59.59    3.20
   3  -4   4   56.19    4.30
   3  -4   4   60.19    4.00
   3  -4   4   55.49    3.00
   3  -4   4   60.49    3.50
   3  -4   4   71.09    4.20
   3  -4   4   57.29    3.60
  -4   4  -4   -0.80    1.20
   4  -4   4   -0.60    1.90
   4  -4   4    3.40    1.80
   4  -4   4    0.90    1.50
   4  -4   4    0.10    1.60
   4  -4   4   -4.30    2.20
   4  -4   4    3.40    2.20
   5  -4   4   60.29    5.70
   5  -4   4   69.69    4.60
   5  -4   4   77.09    4.10
   5  -4   4   72.59    4.60
   5  -4   4   79.19    5.50
   5  -4   4   68.39    5.30
  -6   4  -4  100.39    5.70
   6  -4   4   87.59    6.30
   6  -4   4   86.39    4.70
   6  -4   4   93.49    7.10
   6  -4   4   87.59    5.30
   7  -4   4    6.20    3.70
   7  -4   4    3.90    2.30
   7  -4   4    7.50    4.50
   7  -4   4    5.00    2.60
   8  -4   4   -2.00    4.50
   8  -4   4   -1.50    3.50
   8  -4   4   -6.70    2.30
   8  -4   4    0.10    2.50
   9  -4   4  163.48    8.30
   9  -4   4  186.88    8.10
   9  -4   4  155.38   11.10
  10  -4   4    7.40    5.60
  10  -4   4    9.00    3.50
  10  -4   4   10.00    3.80
  10   3  -4  212.48   11.00
 -10  -3   4  201.18   10.50
  -9  -3   4   53.69    6.10
  -9  -3   4   59.39    6.60
  -8  -3   4   94.79    6.50
  -8  -3   4  100.69    6.90
  -7  -3   4   89.89    6.10
  -7  -3   4   84.39    5.40
   6   3  -4  295.57   10.50
  -6  -3   4  269.27    8.90
  -6  -3   4  277.57    8.20
   5   3  -4  401.86    6.70
   5   3  -4  402.86    7.90
   5   3  -4  398.76    8.50
  -5  -3   4  396.16   10.30
  -5  -3   4  409.56    9.50
   4   3  -4   35.50    2.00
   4   3  -4   29.90    1.60
   4   3  -4   31.80    2.10
  -4  -3   4   39.60    3.30
  -4  -3   4   30.20    2.50
   3   3  -4   22.10    1.60
   3   3  -4   20.30    1.40
   3   3  -4   22.10    1.20
   3   3  -4   21.80    1.60
  -3  -3   4   22.00    2.00
  -3  -3   4   31.10    3.00
   2   3  -4  619.64    9.50
   2   3  -4  620.24    9.70
   2   3  -4  616.94   10.20
  -2  -3   4  613.34   11.30
  -2  -3   4  639.74   12.00
   1   3  -4 1014.00   15.20
   1   3  -4 1020.00   15.60
   1   3  -4  987.00   15.00
  -1  -3   4 1001.30   15.60
  -1  -3   4 1019.20   16.40
  -1  -3   4 1000.10   14.50
  -1  -3   4  999.20   15.40
   0   3  -4   92.89    3.20
   0   3  -4  101.29    3.10
   0   3  -4   97.59    3.00
   0  -3   4   93.79    3.30
   0  -3   4   94.69    3.70
   0  -3   4  103.79    3.80
   0  -3   4   99.89    3.30
   0  -3   4   97.79    3.00
   0  -3   4   95.19    3.30
  -1   3  -4  215.38    5.30
  -1   3  -4  203.18    5.30
  -1   3  -4  215.48    4.70
  -1   3  -4  213.38    5.30
   1  -3   4  219.58    5.80
   1  -3   4  211.38    5.60
   1  -3   4  216.38    5.40
   1  -3   4  203.08    5.30
   1  -3   4  213.28    5.80
   1  -3   4  210.98    4.70
  -2   3  -4  695.63   11.90
  -2   3  -4  699.23   12.40
  -2   3  -4  738.53   13.20
   2  -3   4  700.93   12.70
   2  -3   4  701.13   13.50
   2  -3   4  705.23   13.40
   2  -3   4  707.83   12.60
   2  -3   4  684.43   11.70
   2  -3   4  704.93   12.80
  -3   3  -4  201.48    5.40
   3  -3   4  198.38    6.80
   3  -3   4  187.18    6.00
   3  -3   4  193.68    6.70
   3  -3   4  195.28    6.10
   3  -3   4  196.68    5.10
   3  -3   4  192.88    5.80
  -4   3  -4  103.79    4.00
   4  -3   4  108.09    5.90
   4  -3   4  108.09    4.20
   4  -3   4  108.69    5.30
   4  -3   4  112.09    4.90
   4  -3   4  114.89    5.90
   4  -3   4  112.29    5.20
  -5   3  -4   17.50    2.70
   5  -3   4   33.40    4.50
   5  -3   4   29.20    3.60
   5  -3   4   19.20    2.90
   5  -3   4   21.60    3.90
   5  -3   4   20.40    3.80
   5  -3   4   24.00    3.90
   6  -3   4  133.29    6.10
   6  -3   4  124.89    7.70
   6  -3   4  129.59    6.50
   6  -3   4  133.89    5.50
   6  -3   4  134.29    7.20
   7  -3   4  264.97    8.10
   7  -3   4  275.57   10.40
   7  -3   4  252.67    8.80
   7  -3   4  258.17   11.20
   8  -3   4   -4.90    4.20
   8  -3   4   -4.50    3.00
   8  -3   4   -1.90    2.40
   8  -3   4    1.40    2.60
   9  -3   4   -0.80    5.40
   9  -3   4    1.20    2.90
   9  -3   4   -1.70    2.90
  10  -3   4  142.59    8.10
  10  -3   4  166.78    8.10
  10  -3   4  133.39   11.60
 -11  -2   4   24.00    5.80
  10   2  -4   30.70    5.30
 -10  -2   4   36.60    6.30
 -10  -2   4   38.50    6.20
  -9  -2   4  258.87   10.40
  -9  -2   4  261.77   10.90
  -8  -2   4  102.39    7.00
  -8  -2   4  117.29    6.50
   7   2  -4   -0.10    1.50
   7   2  -4    3.60    1.80
  -7  -2   4    0.60    2.20
  -7  -2   4   -0.70    1.80
   6   2  -4    6.00    1.50
   6   2  -4    7.00    1.90
  -6  -2   4    9.20    2.20
  -6  -2   4    8.50    2.50
   5   2  -4  572.94   11.30
   5   2  -4  588.54   10.70
  -5  -2   4  604.84   12.00
  -5  -2   4  589.44   13.00
   4   2  -4   56.99    1.70
   4   2  -4   55.99    2.80
   4   2  -4   61.59    2.50
  -4  -2   4   59.29    3.10
  -4  -2   4   60.59    3.70
   3   2  -4   92.19    2.70
   3   2  -4   95.29    2.50
  -3  -2   4   91.29    4.00
  -3  -2   4   93.89    3.30
   2   2  -4 4313.67   58.89
   2   2  -4 4325.07   58.59
   2   2  -4 4327.87   59.09
   2   2  -4 4293.07   58.29
  -2  -2   4 4228.68   59.79
  -2  -2   4 4363.96   59.29
  -2  -2   4 4268.57   60.59
  -2  -2   4 4312.07   58.69
   1   2  -4 4331.57   60.09
   1   2  -4 4466.45   61.99
   1   2  -4 4468.55   60.09
   1   2  -4 4427.56   60.59
  -1  -2   4 4383.46   60.99
  -1  -2   4 4437.26   60.29
  -1  -2   4 4356.06   59.99
  -1  -2   4 4378.56   61.49
  -1  -2   4 4343.87   59.99
   0   2  -4    4.10    1.10
   0   2  -4    5.40    1.00
   0   2  -4    5.20    1.40
   0  -2   4    6.50    1.20
   0  -2   4    6.80    1.60
   0  -2   4    5.30    1.20
   0  -2   4    7.00    1.30
   0  -2   4    3.80    1.40
   0  -2   4    4.10    1.40
  -1   2  -4   65.59    2.80
  -1   2  -4   56.59    2.30
  -1   2  -4   53.09    2.90
   1  -2   4   60.69    2.90
   1  -2   4   62.39    2.80
   1  -2   4   58.59    3.40
   1  -2   4   60.59    2.40
   1  -2   4   62.39    3.20
   1  -2   4   59.19    3.20
  -2   2  -4  830.72   14.00
  -2   2  -4  806.72   15.10
   2  -2   4  817.02   14.10
   2  -2   4  819.02   14.30
   2  -2   4  820.32   13.30
   2  -2   4  826.02   15.00
   2  -2   4  837.72   15.60
   2  -2   4  812.32   14.60
   2  -2   4  844.62   13.60
  -3   2  -4  316.57    7.20
   3  -2   4  315.37    7.90
   3  -2   4  311.57    8.90
   3  -2   4  322.77    6.60
   3  -2   4  316.37    8.50
   3  -2   4  324.47    8.30
   3  -2   4  323.17    7.60
   3  -2   4  324.97    6.90
  -4   2  -4   46.40    3.30
  -4   2  -4   43.20    2.70
   4  -2   4   37.50    4.40
   4  -2   4   40.90    4.30
   4  -2   4   38.90    4.40
   4  -2   4   43.60    3.10
   4  -2   4   40.10    3.40
   4  -2   4   43.50    4.00
   5  -2   4    1.50    2.20
   5  -2   4    3.10    2.80
   5  -2   4    4.20    1.80
   5  -2   4    1.90    2.80
   5  -2   4    2.10    2.00
   6  -2   4  278.87    9.60
   6  -2   4  260.57    8.20
   6  -2   4  253.17    7.40
   6  -2   4  264.77    9.50
   6  -2   4  299.57   10.80
   7  -2   4  160.18    8.50
   7  -2   4  154.98    7.10
   7  -2   4  140.99    8.10
   7  -2   4  154.18    9.50
   7  -2   4  154.98    6.30
   8  -2   4  165.78   10.70
   8  -2   4  145.39    8.80
   8  -2   4  146.99    7.40
   8  -2   4  148.59    6.80
   9  -2   4   25.30    6.60
   9  -2   4   18.80    3.80
   9  -2   4   21.90    3.80
  10  -2   4   38.40    5.90
  10  -2   4   30.10    7.50
 -11  -1   4    2.00    3.70
  10   1  -4   15.50    3.70
 -10  -1   4    9.80    3.90
 -10  -1   4   13.70    4.40
   9   1  -4  133.09    7.00
  -9  -1   4  128.79    8.10
  -9  -1   4  135.89    7.50
  -8  -1   4   77.29    5.40
  -8  -1   4   83.09    6.20
   7   1  -4   31.20    3.40
  -7  -1   4   36.80    3.80
  -7  -1   4   39.80    4.60
   6   1  -4  107.89    4.70
   6   1  -4  105.19    4.20
  -6  -1   4  107.99    4.90
  -6  -1   4  103.89    5.60
   5   1  -4  243.68    6.00
   5   1  -4  245.48    6.60
  -5  -1   4  250.67    7.50
  -5  -1   4  232.48    6.60
   4   1  -4  256.87    5.70
   4   1  -4  256.87    4.40
  -4  -1   4  253.17    7.00
  -4  -1   4  243.28    6.20
   3   1  -4    1.80    0.70
   3   1  -4    1.80    0.80
  -3  -1   4    1.30    0.80
  -3  -1   4    0.60    1.00
  -3  -1   4    2.30    1.20
   2   1  -4 1279.37   18.10
   2   1  -4 1270.97   18.90
   2   1  -4 1293.47   18.80
  -2  -1   4 1290.47   19.20
  -2  -1   4 1292.17   19.90
  -2  -1   4 1284.27   18.90
  -2  -1   4 1289.77   18.90
  -2  -1   4 1247.38   19.70
   1   1  -4  720.63   11.00
   1   1  -4  720.03   11.50
   1   1  -4  715.23   11.40
   1   1  -4  714.03   11.90
  -1  -1   4  701.53   11.30
  -1  -1   4  706.93   11.40
  -1  -1   4  706.83   11.20
  -1  -1   4  699.33   10.40
  -1  -1   4  699.73   12.00
  -1  -1   4  697.13   11.60
   0   1  -4  149.59    4.10
   0   1  -4  137.49    4.60
   0   1  -4  153.98    3.70
   0  -1   4  142.59    3.90
   0  -1   4  154.48    4.20
   0  -1   4  145.09    4.70
   0  -1   4  142.59    4.40
   0  -1   4  140.09    4.10
   0  -1   4  147.29    3.50
   0  -1   4  146.79    4.50
  -1   1  -4   72.39    3.00
  -1   1  -4   76.69    3.60
   1  -1   4   73.29    3.50
   1  -1   4   75.29    3.40
   1  -1   4   69.09    2.90
   1  -1   4   71.29    3.70
   1  -1   4   70.09    2.70
   1  -1   4   68.69    3.00
   1  -1   4   75.19    3.90
   1  -1   4   70.09    3.20
  -2   1  -4  273.27    6.30
  -2   1  -4  260.27    7.30
   2  -1   4  274.97    5.90
   2  -1   4  267.47    6.50
   2  -1   4  273.37    6.40
   2  -1   4  271.37    7.20
   2  -1   4  270.87    7.60
   2  -1   4  273.77    7.30
   2  -1   4  271.27    6.50
  -3   1  -4  464.35    9.30
   3  -1   4  469.85    9.80
   3  -1   4  469.65   10.90
   3  -1   4  474.45    9.00
   3  -1   4  473.65   11.60
   3  -1   4  465.45   10.10
   3  -1   4  470.15    9.50
   3  -1   4  485.55   11.00
   4  -1   4  684.33   13.30
   4  -1   4  693.43   14.70
   4  -1   4  675.53   15.60
   4  -1   4  683.13   14.10
   4  -1   4  680.23   14.90
   4  -1   4  678.23   12.40
   5  -1   4  189.88    8.10
   5  -1   4  186.88    5.80
   5  -1   4  190.38    6.50
   5  -1   4  187.58    8.20
   5  -1   4  174.08    7.10
   6  -1   4   15.90    2.50
   6  -1   4   18.10    4.20
   6  -1   4   23.10    3.80
   6  -1   4   19.50    4.50
   6  -1   4   19.90    3.00
   7  -1   4  455.45   11.00
   7  -1   4  480.15   14.20
   7  -1   4  462.65   14.90
   7  -1   4  472.75   13.80
   7  -1   4  474.95   12.00
   8  -1   4   10.10    3.40
   8  -1   4   15.30    4.30
   8  -1   4   16.30    3.40
   8  -1   4   21.00    5.20
   8  -1   4    9.40    5.20
   9  -1   4  101.09   10.20
   9  -1   4  102.29    7.10
   9  -1   4   98.49    6.60
 -12   0   4  136.09   10.10
 -11   0   4   44.80    7.00
  10   0  -4   46.20    5.70
 -10   0   4   51.79    6.20
 -10   0   4   52.29    7.00
   9   0  -4   -3.80    2.00
  -9   0   4   -0.80    2.50
  -9   0   4    2.60    3.10
   8   0  -4  199.08    7.20
  -8   0   4  191.68    7.80
  -8   0   4  209.88    8.90
   7   0  -4   82.09    4.80
   7   0  -4   77.59    4.20
  -7   0   4   74.79    5.50
  -7   0   4   75.69    4.70
   6   0  -4   68.99    4.20
   6   0  -4   71.99    3.60
  -6   0   4   70.59    4.10
  -6   0   4   75.19    4.90
   5   0  -4 1039.90   15.00
   5   0  -4 1066.89   17.50
  -5   0   4 1051.09   19.10
  -5   0   4 1046.30   18.20
   4   0  -4  249.68    5.80
   4   0  -4  249.78    4.50
  -4   0   4  248.68    6.70
  -4   0   4  238.28    6.10
  -4   0   4  236.98    5.70
   3   0  -4    5.00    0.90
   3   0  -4    5.10    0.80
   3   0  -4    6.20    1.10
  -3   0   4    4.70    1.40
  -3   0   4    4.90    1.10
  -3   0   4    3.50    1.20
   2   0  -4    2.50    0.90
   2   0  -4    3.40    0.70
   2   0  -4    3.40    1.00
  -2   0   4    2.20    1.10
  -2   0   4    4.50    1.00
  -2   0   4    3.90    1.40
  -2   0   4    2.80    1.10
   1   0  -4 1592.44   23.20
   1   0  -4 1573.24   23.20
   1   0  -4 1563.64   23.80
   1   0  -4 1595.64   22.50
  -1   0   4 1548.84   23.60
  -1   0   4 1564.34   22.90
  -1   0   4 1514.55   24.30
  -1   0   4 1573.94   23.20
  -1   0   4 1592.94   22.60
   0   0  -4  449.36    8.50
   0   0  -4  449.86    9.30
   0   0  -4  453.85    7.90
   0   0   4  453.25    8.40
   0   0   4  446.66    8.40
   0   0   4  449.56    9.40
   0   0   4  449.06    7.60
   0   0   4  442.56    7.70
   0   0   4  440.16    8.60
   0   0   4  458.75    9.30
  -1   0  -4  653.03   11.30
  -1   0  -4  648.84   12.60
   1   0   4  630.24   10.90
   1   0   4  650.33   12.10
   1   0   4  638.24   11.80
   1   0   4  628.34   12.20
   1   0   4  633.54   11.30
   1   0   4  632.44   11.70
   1   0   4  633.44   10.60
   1   0   4  632.54   12.60
  -2   0  -4  227.78    5.70
   2   0   4  212.28    6.30
   2   0   4  221.08    5.20
   2   0   4  209.28    6.30
   2   0   4  219.98    6.10
   2   0   4  217.78    7.00
   2   0   4  208.88    6.80
   2   0   4  214.68    5.80
  -3   0  -4  119.09    4.10
   3   0   4  112.59    4.80
   3   0   4  113.69    4.00
   3   0   4  118.49    5.80
   3   0   4  115.69    5.90
   3   0   4  118.59    5.00
   3   0   4  121.99    4.70
   3   0   4  109.79    5.40
   4   0   4  200.08    6.40
   4   0   4  192.08    5.70
   4   0   4  199.68    6.70
   4   0   4  204.48    7.70
   4   0   4  204.28    7.00
   4   0   4  191.38    7.70
   4   0   4  192.58    8.10
   5   0   4    6.70    2.00
   5   0   4    4.80    3.30
   5   0   4    3.40    2.40
   5   0   4    9.80    2.30
   5   0   4    5.30    3.10
   6   0   4   99.99    6.50
   6   0   4  102.29    7.80
   6   0   4   98.49    7.40
   6   0   4   99.69    5.10
   6   0   4  103.49    5.60
   7   0   4  100.59    8.40
   7   0   4  112.49    5.80
   7   0   4  113.19    7.60
   7   0   4  115.29    9.00
   7   0   4  111.19    6.10
   8   0   4   59.19   10.00
   8   0   4   68.39    9.40
   8   0   4   49.80    5.40
   8   0   4   56.79    5.80
   8   0   4   43.50    8.00
   9   0   4    3.00    6.10
   9   0   4    8.00    3.20
   9   0   4    9.60    3.70
 -12   1   4   93.29    8.80
 -11   1   4   15.00    4.30
  10  -1  -4   13.60    3.60
 -10   1   4   10.90    3.60
   9  -1  -4  378.36   10.70
  -9   1   4  382.36   13.00
  -9   1   4  364.26   11.70
   8  -1  -4    9.40    2.30
  -8   1   4    8.40    2.60
  -8   1   4    3.40    2.90
   7  -1  -4  174.98    5.80
   7  -1  -4  169.58    6.80
  -7   1   4  164.48    6.60
  -7   1   4  182.18    7.60
   6  -1  -4   37.40    2.70
   6  -1  -4   36.30    3.00
  -6   1   4   33.40    3.20
  -6   1   4   42.90    4.10
   5  -1  -4 1151.98   18.90
   5  -1  -4 1150.38   17.60
   5  -1  -4 1136.49   16.70
  -5   1   4 1105.59   19.30
  -5   1   4 1145.19   20.30
   4  -1  -4  307.77    5.60
   4  -1  -4  303.37    4.90
   4  -1  -4  323.07    5.50
   4  -1  -4  307.57    5.70
   4  -1  -4  301.27    6.80
  -4   1   4  310.57    7.60
  -4   1   4  308.07    6.90
  -4   1   4  303.47    7.20
   3  -1  -4  217.78    5.30
   3  -1  -4  225.18    4.10
   3  -1  -4  226.68    4.70
  -3   1   4  219.48    5.60
  -3   1   4  224.08    5.30
  -3   1   4  216.18    4.90
  -3   1   4  210.68    5.90
  -3   1   4  219.28    5.50
   2  -1  -4  977.00   15.10
   2  -1  -4  985.10   15.50
   2  -1  -4  958.90   14.40
  -2   1   4  964.80   15.00
  -2   1   4  968.90   16.70
  -2   1   4  956.30   15.50
  -2   1   4  957.50   15.20
  -2   1   4 1012.50   15.90
   1  -1  -4   19.60    2.30
   1  -1  -4   16.70    2.00
   1  -1  -4   13.10    1.70
   1  -1  -4   18.40    1.50
  -1   1   4   18.60    2.00
  -1   1   4   14.30    2.40
  -1   1   4   18.30    1.90
  -1   1   4   13.40    2.30
   0  -1  -4 1105.09   16.80
   0  -1  -4 1102.29   17.90
   0  -1  -4 1121.59   18.70
   0  -1  -4 1098.29   17.70
   0   1   4 1117.49   18.00
   0   1   4 1135.39   17.50
   0   1   4 1138.39   19.10
   0   1   4 1134.99   16.90
   0   1   4 1117.89   18.50
   0   1   4 1104.79   19.00
   0   1   4 1087.49   17.60
  -1  -1  -4  242.88    5.90
  -1  -1  -4  239.28    6.90
   1   1   4  241.78    7.00
   1   1   4  229.18    5.90
   1   1   4  241.08    5.40
   1   1   4  238.28    6.20
   1   1   4  238.98    7.10
   1   1   4  221.78    6.20
  -2  -1  -4  200.88    5.40
   2   1   4  192.68    6.80
   2   1   4  206.28    6.80
   2   1   4  203.98    7.00
   2   1   4  195.78    6.20
   2   1   4  202.28    6.10
   2   1   4  211.08    5.20
   2   1   4  208.88    5.80
  -3  -1  -4   43.90    2.80
   3   1   4   48.60    4.50
   3   1   4   43.40    4.20
   3   1   4   45.60    4.10
   3   1   4   44.60    4.80
   3   1   4   41.00    2.90
   3   1   4   42.80    3.40
   4   1   4  424.96    9.10
   4   1   4  420.86   11.90
   4   1   4  418.36   11.80
   4   1   4  419.06   11.50
   4   1   4  443.36   11.10
   4   1   4  434.36   10.10
   5   1   4    0.40    1.90
   5   1   4    0.90    1.90
   5   1   4   -3.40    3.10
   5   1   4    3.80    2.90
   6   1   4  192.98    8.60
   6   1   4  190.98    9.70
   6   1   4  191.38   10.00
   6   1   4  189.78    7.20
   6   1   4  187.98    6.80
   7   1   4   76.89    8.40
   7   1   4   79.39    8.40
   7   1   4   77.19    5.50
   7   1   4   79.39    6.90
   7   1   4   83.79    5.80
   8   1   4   30.70    4.20
   8   1   4   24.40    6.40
   8   1   4   23.50    6.30
   8   1   4   31.40    4.10
   9   1   4   -4.70    5.50
   9   1   4    1.30    5.60
   9   1   4    3.40    3.20
  12  -2  -4    4.20    2.00
 -12   2   4   11.50    4.60
  11  -2  -4   46.60    3.40
 -11   2   4   58.29    6.80
  10  -2  -4   -1.80    1.30
 -10   2   4    0.00    2.80
   9  -2  -4  112.09    3.40
   9  -2  -4  118.19    6.20
  -9   2   4  122.39    8.00
  -9   2   4  114.69    6.70
   8  -2  -4  213.28    7.00
   8  -2  -4  208.18    4.40
  -8   2   4  205.28    7.80
  -8   2   4  200.28    8.90
   7  -2  -4    1.00    0.80
   7  -2  -4   -0.90    1.80
   7  -2  -4    0.80    1.60
   7  -2  -4    0.90    1.00
  -7   2   4   -1.60    2.00
  -7   2   4    4.10    1.90
   6  -2  -4  160.48    4.80
   6  -2  -4  167.88    5.70
   6  -2  -4  158.48    3.40
  -6   2   4  152.88    5.80
  -6   2   4  154.28    6.40
   5  -2  -4   53.39    1.90
   5  -2  -4   50.79    2.50
   5  -2  -4   55.19    3.20
   5  -2  -4   46.40    2.30
  -5   2   4   51.59    3.40
  -5   2   4   54.29    3.10
  -5   2   4   51.29    3.60
   4  -2  -4 2880.11   39.50
   4  -2  -4 2838.62   39.40
   4  -2  -4 2857.51   40.20
   4  -2  -4 2882.31   41.50
  -4   2   4 2811.02   42.00
  -4   2   4 2819.62   42.10
  -4   2   4 2859.31   41.90
  -4   2   4 2840.32   41.50
   3  -2  -4  767.02   12.40
   3  -2  -4  755.12   13.00
   3  -2  -4  746.13   11.70
   3  -2  -4  747.23   11.00
  -3   2   4  759.52   14.50
  -3   2   4  733.83   13.00
  -3   2   4  746.73   13.00
  -3   2   4  755.22   12.20
  -3   2   4  752.02   12.00
  -3   2   4  766.12   14.00
   2  -2  -4  364.66    8.10
   2  -2  -4  358.86    7.50
   2  -2  -4  358.76    6.60
   2  -2  -4  357.16    7.20
  -2   2   4  357.46    7.10
  -2   2   4  366.46    7.20
  -2   2   4  358.66    8.60
  -2   2   4  364.26    7.50
  -2   2   4  348.27    8.40
   1  -2  -4   48.50    3.10
   1  -2  -4   51.09    2.80
   1  -2  -4   53.69    2.60
   1  -2  -4   54.19    2.20
  -1   2   4   55.29    3.30
  -1   2   4   50.49    3.60
  -1   2   4   51.09    2.80
  -1   2   4   51.49    3.00
  -1   2   4   46.50    2.70
  -1   2   4   50.29    2.20
   0  -2  -4  343.37    7.50
   0  -2  -4  357.26    8.50
   0  -2  -4  347.17    7.80
   0  -2  -4  354.26    6.70
   0   2   4  360.46    7.00
   0   2   4  368.06    8.80
   0   2   4  355.56    8.40
   0   2   4  357.26    7.80
   0   2   4  355.56    9.00
   0   2   4  349.47    7.60
   0   2   4  356.36    7.90
  -1  -2  -4    5.00    1.40
   1   2   4    3.60    1.20
   1   2   4    5.90    2.20
   1   2   4    6.00    1.40
   1   2   4    5.10    2.20
   1   2   4    5.70    2.40
   1   2   4    3.40    1.40
   1   2   4    5.00    1.60
  -2  -2  -4    6.50    1.50
   2   2   4    6.10    1.80
   2   2   4    5.10    1.50
   2   2   4    7.60    2.80
   2   2   4   12.60    2.80
   2   2   4   12.00    2.80
   3   2   4  819.82   15.30
   3   2   4  803.12   14.20
   3   2   4  825.52   17.20
   3   2   4  798.62   16.90
   3   2   4  826.42   17.30
   4   2   4  177.48    8.30
   4   2   4  184.78    5.90
   4   2   4  175.98    6.40
   4   2   4  181.68    8.10
   5   2   4  150.38    6.50
   5   2   4  146.09    5.80
   5   2   4  160.18    8.20
   5   2   4  160.38    8.20
   5   2   4  151.88    8.90
   6   2   4   67.79    7.10
   6   2   4   50.19    7.70
   6   2   4   60.69    4.90
   6   2   4   58.89    5.20
   7   2   4  401.36   15.40
   7   2   4  398.96   14.90
   7   2   4  422.36   11.00
   7   2   4  433.36   13.80
   7   2   4  421.46   11.70
   8   2   4   -6.50    4.90
   8   2   4    1.60    3.00
   8   2   4    0.70    3.10
   8   2   4   -4.20    5.30
   9   2   4    2.20    6.40
   9   2   4   -6.90    5.60
   9   2   4    2.30    3.50
  12  -3  -4  181.08    6.10
 -12   3   4  182.98   10.50
  11  -3  -4    1.10    1.80
 -11   3   4   -7.00    2.80
  10  -3  -4   -0.90    1.40
 -10   3   4    5.70    3.10
   9  -3  -4   -1.70    1.20
   9  -3  -4   -0.30    2.20
  -9   3   4    0.70    2.40
   8  -3  -4  492.05    8.90
   8  -3  -4  498.75   11.30
   8  -3  -4  488.95    9.50
  -8   3   4  480.05   12.70
   7  -3  -4    0.70    1.20
   7  -3  -4    4.60    1.20
   7  -3  -4    2.50    1.70
  -7   3   4    4.20    2.70
  -7   3   4    3.60    2.00
   6  -3  -4   54.79    2.40
   6  -3  -4   49.60    3.10
   6  -3  -4   46.60    3.50
  -6   3   4   51.79    3.80
  -6   3   4   56.09    4.60
   5  -3  -4  598.24   11.90
   5  -3  -4  579.74   10.60
   5  -3  -4  595.04    9.80
   5  -3  -4  595.94   10.30
  -5   3   4  594.04   12.20
  -5   3   4  574.54   12.60
  -5   3   4  580.14   11.80
   4  -3  -4   43.50    2.10
   4  -3  -4   38.80    2.40
   4  -3  -4   44.40    2.90
   4  -3  -4   43.00    2.10
  -4   3   4   45.60    3.60
  -4   3   4   39.00    2.70
  -4   3   4   40.00    3.10
  -4   3   4   37.90    3.00
  -4   3   4   44.00    3.10
  -4   3   4   39.30    2.30
   3  -3  -4   64.39    2.10
   3  -3  -4   60.99    3.20
   3  -3  -4   61.59    2.50
   3  -3  -4   63.79    2.90
  -3   3   4   63.29    4.00
  -3   3   4   62.69    3.10
  -3   3   4   58.09    3.70
  -3   3   4   55.49    2.80
  -3   3   4   61.89    2.40
   2  -3  -4   91.69    3.70
   2  -3  -4   87.79    4.00
   2  -3  -4   94.79    3.60
  -2   3   4   90.19    3.60
  -2   3   4   90.49    4.40
  -2   3   4   95.19    3.80
  -2   3   4   95.89    3.60
  -2   3   4  101.89    4.90
   1  -3  -4  453.85   10.00
   1  -3  -4  456.05    9.10
   1  -3  -4  443.96    8.30
   1  -3  -4  464.55    9.30
  -1   3   4  458.65    9.30
  -1   3   4  451.65   10.10
  -1   3   4  460.55    9.70
  -1   3   4  446.86   10.90
  -1   3   4  451.95    9.20
  -1   3   4  456.05    8.40
   0  -3  -4  321.87    7.70
   0  -3  -4  331.57    7.50
   0  -3  -4  314.57    7.40
   0   3   4  334.47    6.90
   0   3   4  325.57    8.50
   0   3   4  324.27    9.40
   0   3   4  318.37    7.60
   0   3   4  312.17    7.60
   0   3   4  321.77    8.00
   0   3   4  327.37    8.30
  -1  -3  -4  197.88    5.70
   1   3   4  199.68    5.90
   1   3   4  203.38    7.70
   1   3   4  207.48    6.20
   1   3   4  199.68    6.20
   1   3   4  198.18    5.30
   1   3   4  200.48    7.00
   1   3   4  190.38    7.10
  -2  -3  -4   85.29    3.90
   2   3   4   98.69    5.90
   2   3   4   99.89    6.20
   2   3   4   90.39    4.60
   2   3   4   88.09    3.90
   2   3   4   87.29    5.50
   3   3   4  385.46   11.10
   3   3   4  396.46   11.60
   3   3   4  395.56    8.90
   3   3   4  411.06   12.00
   3   3   4  387.86    9.80
   4   3   4  367.06    9.80
   4   3   4  374.56   12.10
   4   3   4  368.06   12.20
   4   3   4  357.36    8.80
   5   3   4   34.20    6.50
   5   3   4   29.60    5.00
   5   3   4   32.10    5.60
   5   3   4   33.00    4.50
   5   3   4   37.60    4.30
   6   3   4   97.89    6.30
   6   3   4   97.29    8.20
   6   3   4   99.79    9.20
   6   3   4  102.39    6.00
   7   3   4   54.49    6.00
   7   3   4   54.59    8.70
   7   3   4   57.89    5.80
   7   3   4   58.79    9.40
   8   3   4  102.39    6.80
   8   3   4  110.19    7.20
   8   3   4  102.39   10.60
   8   3   4   86.59   11.10
  12  -4  -4    6.30    2.40
 -12   4   4   13.60    4.50
  11  -4  -4  100.89    4.80
 -11   4   4   88.39    7.20
  10  -4  -4   18.70    2.50
 -10   4   4   16.70    3.90
   9  -4  -4   84.89    3.90
  -9   4   4   82.99    5.90
   8  -4  -4  125.19    5.70
   8  -4  -4  129.49    4.40
   8  -4  -4  122.09    4.60
  -8   4   4  120.19    6.30
   7  -4  -4  932.61   15.30
   7  -4  -4  934.21   16.50
  -7   4   4  905.81   18.50
   6  -4  -4   75.69    3.10
   6  -4  -4   74.39    3.70
  -6   4   4   84.09    4.60
   5  -4  -4   62.39    3.80
   5  -4  -4   72.49    3.20
   5  -4  -4   63.29    3.30
  -5   4   4   68.29    4.00
  -5   4   4   67.69    4.70
  -5   4   4   68.39    3.80
   4  -4  -4  144.79    4.80
   4  -4  -4  146.19    4.00
   4  -4  -4  148.19    4.20
   4  -4  -4  160.08    5.20
  -4   4   4  142.69    5.30
  -4   4   4  142.19    6.20
  -4   4   4  146.79    5.60
  -4   4   4  149.09    4.50
   3  -4  -4  105.19    4.20
   3  -4  -4  114.69    3.60
   3  -4  -4  117.29    4.40
   3  -4  -4  107.99    3.30
  -3   4   4  111.29    4.20
  -3   4   4  110.69    3.60
  -3   4   4  109.49    5.40
  -3   4   4  106.59    5.20
  -3   4   4  110.09    4.00
   2  -4  -4  171.38    5.30
   2  -4  -4  159.98    5.20
   2  -4  -4  160.48    4.40
  -2   4   4  163.18    5.10
  -2   4   4  165.78    5.30
  -2   4   4  161.18    6.70
  -2   4   4  173.28    5.20
  -2   4   4  159.28    6.30
   1  -4  -4  418.16    9.10
   1  -4  -4  397.76    8.80
   1  -4  -4  401.96    7.90
  -1   4   4  414.26    9.50
  -1   4   4  416.46    8.10
  -1   4   4  402.86    8.90
  -1   4   4  404.96   11.00
  -1   4   4  391.46    9.90
  -1   4   4  400.96    9.00
   0  -4  -4  659.33   13.00
   0  -4  -4  659.63   12.70
   0   4   4  649.24   13.50
   0   4   4  664.33   13.70
   0   4   4  655.73   13.00
   0   4   4  670.63   15.30
   0   4   4  671.83   11.90
   0   4   4  663.63   13.00
  -1  -4  -4   73.49    3.90
   1   4   4   82.69    5.40
   1   4   4   65.19    4.80
   1   4   4   78.59    4.30
   1   4   4   75.59    6.40
   1   4   4   71.79    3.70
   1   4   4   64.39    4.10
  -2  -4  -4    8.90    1.90
   2   4   4    9.00    2.00
   2   4   4    9.60    3.00
   2   4   4    6.40    2.30
   2   4   4    7.20    3.70
   2   4   4    8.10    3.10
   3   4   4    0.60    3.50
   3   4   4    2.70    3.20
   3   4   4    3.60    2.30
   3   4   4   -1.00    1.60
   4   4   4  305.77    8.50
   4   4   4  285.17   11.40
   4   4   4  296.97    9.30
   4   4   4  288.37   11.80
   5   4   4    2.70    4.40
   5   4   4    9.20    2.90
   5   4   4    5.50    4.90
   5   4   4   -0.10    2.40
   6   4   4  178.58   11.70
   6   4   4  178.58   10.40
   6   4   4  175.78    8.20
   6   4   4  194.18    7.80
   7   4   4   48.70    8.50
   7   4   4   57.89    8.80
   7   4   4   52.49    6.00
   7   4   4   54.59    6.40
   8   4   4   46.30    8.40
   8   4   4   50.39    8.20
   8   4   4   46.20    5.90
  12  -5  -4   15.20    2.90
 -12   5   4   18.70    4.90
  11  -5  -4  225.78    7.30
 -11   5   4  214.88   10.30
  10  -5  -4    8.00    2.20
 -10   5   4    5.00    3.10
   9  -5  -4   22.20    3.00
  -9   5   4   15.80    3.60
   8  -5  -4  485.15   13.80
   8  -5  -4  472.35   10.00
  -8   5   4  480.55   13.00
   7  -5  -4    1.00    1.30
   7  -5  -4    2.80    1.90
  -7   5   4   -2.20    1.90
   6  -5  -4   53.39    3.50
   6  -5  -4   54.39    3.60
  -6   5   4   53.09    4.10
  -6   5   4   52.69    3.50
  -6   5   4   55.69    5.00
   5  -5  -4    2.00    1.50
   5  -5  -4    0.10    1.30
   5  -5  -4    2.20    1.30
  -5   5   4    3.10    1.80
  -5   5   4    0.60    2.20
  -5   5   4    3.00    1.80
   4  -5  -4  431.16    9.60
   4  -5  -4  409.56    9.50
   4  -5  -4  422.26    8.40
   4  -5  -4  429.76    8.60
  -4   5   4  420.46    9.10
  -4   5   4  443.06   10.90
  -4   5   4  395.56   11.40
  -4   5   4  424.56   10.00
   3  -5  -4    2.40    1.50
   3  -5  -4    5.90    1.80
   3  -5  -4    5.50    1.30
  -3   5   4    4.40    1.60
  -3   5   4    5.60    2.70
  -3   5   4    4.00    2.50
  -3   5   4    5.90    1.80
   2  -5  -4  196.98    6.00
   2  -5  -4  191.88    6.00
   2  -5  -4  191.18    5.10
  -2   5   4  180.78    7.80
  -2   5   4  183.58    6.00
  -2   5   4  188.28    6.00
  -2   5   4  183.28    7.30
   1  -5  -4  190.98    6.30
   1  -5  -4  177.28    5.90
  -1   5   4  182.78    5.20
  -1   5   4  183.68    8.30
  -1   5   4  177.08    7.10
  -1   5   4  189.18    6.60
  -1   5   4  181.28    6.20
   0  -5  -4  126.29    5.20
   0   5   4  137.09    4.80
   0   5   4  123.19    6.10
   0   5   4  138.39    6.20
   0   5   4  141.09    5.70
   0   5   4  130.89    7.40
  -1  -5  -4  828.22   15.80
   1   5   4  824.02   16.40
   1   5   4  823.22   19.10
   1   5   4  842.82   16.90
   1   5   4  830.82   15.00
   1   5   4  843.92   17.60
   2   5   4    8.90    2.60
   2   5   4   11.40    2.30
   2   5   4   10.90    3.60
   2   5   4    9.60    4.10
   3   5   4  197.88    6.80
   3   5   4  196.68    7.80
   3   5   4  198.58    9.40
   3   5   4  212.68   10.70
   4   5   4   16.40    4.80
   4   5   4   19.90    3.60
   4   5   4   18.30    3.20
   4   5   4   13.00    5.40
   5   5   4  124.79    6.70
   5   5   4  138.29   10.70
   5   5   4  119.19    7.20
   5   5   4  128.59   10.60
   6   5   4  106.79    9.30
   6   5   4   97.99    7.50
   6   5   4   95.49    6.70
   6   5   4   89.59   10.60
   7   5   4  149.99   11.00
   7   5   4  145.59    7.70
   7   5   4  131.29   12.70
   7   5   4  145.09    8.30
  12  -6  -4  132.39    6.50
 -12   6   4  121.19    8.80
  11  -6  -4   15.80    3.00
 -11   6   4   19.20    4.50
  10  -6  -4  120.79    5.70
  10  -6  -4  109.09    5.60
 -10   6   4  119.19    7.50
   9  -6  -4  101.09    5.00
  -9   6   4  103.79    6.60
   8  -6  -4  219.58    6.60
  -8   6   4  207.38    8.30
   7  -6  -4   71.69    4.50
   7  -6  -4   71.59    4.60
  -7   6   4   76.49    5.20
   6  -6  -4   88.09    4.80
   6  -6  -4   86.99    4.10
   6  -6  -4   84.79    4.20
  -6   6   4   87.39    5.10
  -6   6   4   93.09    6.60
   5  -6  -4  423.96    9.10
   5  -6  -4  413.96    9.10
   5  -6  -4  424.36   10.30
  -5   6   4  436.46   11.10
  -5   6   4  431.36   10.70
  -5   6   4  410.26   12.60
   4  -6  -4  318.37    8.50
   4  -6  -4  322.77    7.50
   4  -6  -4  324.47    7.60
  -4   6   4  297.17   10.50
  -4   6   4  317.87    9.90
  -4   6   4  331.37    8.30
   3  -6  -4  496.85   10.00
   3  -6  -4  508.75   11.30
   3  -6  -4  508.55   11.20
  -3   6   4  511.95   11.20
  -3   6   4  494.95   13.40
  -3   6   4  506.05   13.60
   2  -6  -4   57.09    4.00
   2  -6  -4   66.79    4.20
  -2   6   4   58.39    5.10
  -2   6   4   65.99    4.40
  -2   6   4   61.19    4.20
  -2   6   4   63.99    6.00
   1  -6  -4   75.59    4.40
   1  -6  -4   78.49    4.50
  -1   6   4   75.79    6.60
  -1   6   4   83.49    5.20
  -1   6   4   74.69    5.50
  -1   6   4   78.39    4.80
   0  -6  -4   22.30    3.30
   0   6   4   20.50    3.10
   0   6   4   21.90    4.70
   0   6   4   33.30    4.60
   0   6   4   25.30    3.20
   0   6   4   23.10    3.70
  -1  -6  -4  386.46    9.70
   1   6   4  376.86   11.50
   1   6   4  352.96   10.20
   1   6   4  379.76   11.00
   1   6   4  360.16    9.00
   1   6   4  368.56   13.20
   2   6   4   16.30    5.10
   2   6   4    6.10    2.80
   2   6   4    4.60    2.20
   2   6   4    1.10    3.40
   3   6   4  147.49    6.50
   3   6   4  149.19    7.40
   3   6   4  137.39   10.30
   3   6   4  146.29    9.20
   4   6   4  244.98    8.60
   4   6   4  246.98    9.70
   4   6   4  247.38   12.30
   4   6   4  257.47   13.30
   5   6   4   31.00    4.70
   5   6   4   33.60    4.50
   5   6   4   38.10    7.60
   5   6   4   34.10    7.40
   6   6   4    5.00    3.70
   6   6   4   13.40    6.90
   6   6   4    6.80    3.30
   6   6   4   10.20    4.80
  12  -7  -4    4.60    2.80
 -12   7   4   14.50    4.30
  11  -7  -4  126.99    6.50
  11  -7  -4  124.49    9.30
 -11   7   4  118.59    8.00
  10  -7  -4    6.20    2.70
  10  -7  -4    3.40    2.40
 -10   7   4    0.80    2.60
   9  -7  -4    1.10    2.30
  -9   7   4    5.00    2.70
   8  -7  -4   25.90    3.60
   8  -7  -4   20.10    3.30
  -8   7   4   24.20    4.30
   7  -7  -4  266.87    7.70
   7  -7  -4  274.27    8.70
  -7   7   4  266.27    9.10
  -7   7   4  274.57   11.30
   6  -7  -4    6.90    2.30
   6  -7  -4    7.90    2.00
   6  -7  -4    8.90    2.30
  -6   7   4   13.50    3.70
  -6   7   4   13.50    2.80
   5  -7  -4   27.80    3.90
   5  -7  -4   15.40    2.30
   5  -7  -4   18.50    2.80
  -5   7   4   20.10    4.10
  -5   7   4   22.60    3.50
  -5   7   4   24.10    4.00
  -5   7   4   16.40    3.20
   4  -7  -4   82.89    4.00
   4  -7  -4   89.89    5.20
  -4   7   4   87.29    6.70
  -4   7   4   85.49    4.80
  -4   7   4   83.39    6.30
   3  -7  -4  271.37    8.30
  -3   7   4  277.37    8.40
  -3   7   4  276.87   10.40
  -3   7   4  264.07   10.30
   2  -7  -4   87.79    5.10
  -2   7   4   91.39    6.70
  -2   7   4   99.59    5.50
  -2   7   4  100.69    6.80
  -2   7   4   85.89    7.00
   1  -7  -4   15.50    2.70
  -1   7   4   19.90    3.50
  -1   7   4   16.80    3.90
  -1   7   4   16.20    3.00
  -1   7   4   20.00    4.80
   0  -7  -4  524.95   12.30
   0   7   4  515.35   14.20
   0   7   4  509.65   13.30
   0   7   4  508.55   12.90
   0   7   4  518.85   11.40
   0   7   4  506.25   15.90
   1   7   4   23.60    3.70
   1   7   4   20.00    5.50
   1   7   4   18.90    3.00
   1   7   4   24.30    4.40
   1   7   4   19.20    4.30
   2   7   4   33.80    4.60
   2   7   4   36.00    5.80
   2   7   4   43.40    8.10
   2   7   4   33.80    4.40
   3   7   4  147.59    7.00
   3   7   4  145.39    8.00
   3   7   4  160.98   10.30
   3   7   4  152.58   11.80
   4   7   4  400.46   12.90
   4   7   4  401.26   11.70
   4   7   4  410.66   17.40
   5   7   4    0.50    5.70
   5   7   4   14.80    7.00
   5   7   4    2.90    3.30
   5   7   4    0.50    3.70
   6   7   4    9.30    4.60
   6   7   4   -1.00    3.80
   6   7   4   -0.90    6.40
   6   7   4    2.40    3.30
  11  -8  -4   72.39    6.20
  11  -8  -4   67.79    5.60
 -11   8   4   63.79    6.50
  10  -8  -4   55.29    5.20
  10  -8  -4   56.49    5.60
 -10   8   4   65.79    6.00
   9  -8  -4   10.70    3.00
   9  -8  -4   14.90    3.00
  -9   8   4   14.00    3.40
   8  -8  -4   71.09    5.00
   8  -8  -4   87.29    6.00
  -8   8   4   69.59    5.60
   7  -8  -4    2.90    1.90
   7  -8  -4   -2.50    2.20
  -7   8   4    0.00    3.30
  -7   8   4    2.90    2.40
   6  -8  -4  121.89    5.50
   6  -8  -4  132.29    6.70
  -6   8   4  129.29    6.30
  -6   8   4  121.29    8.40
   5  -8  -4    4.60    2.40
   5  -8  -4    2.60    1.70
   5  -8  -4   -3.60    1.90
  -5   8   4   -2.20    2.00
  -5   8   4   -2.20    3.10
  -5   8   4    5.30    2.90
  -5   8   4    5.00    3.20
   4  -8  -4  128.59    6.40
  -4   8   4  116.59    7.70
  -4   8   4  112.29    8.30
  -4   8   4  118.59    6.00
   3  -8  -4   85.79    5.60
  -3   8   4   73.99    6.90
  -3   8   4   85.69    5.60
  -3   8   4   86.19    7.60
   2  -8  -4  205.28    7.90
  -2   8   4  224.88   10.90
  -2   8   4  217.98   10.20
  -2   8   4  216.78    8.30
   1  -8  -4    9.20    2.70
  -1   8   4    5.90    3.80
  -1   8   4    5.00    3.20
  -1   8   4    7.90    3.00
  -1   8   4   10.70    4.70
   0  -8  -4  129.99    7.30
   0   8   4  118.29    7.60
   0   8   4  121.09    8.10
   0   8   4  129.79    7.30
   0   8   4  122.99    9.80
   1   8   4  180.98   11.80
   1   8   4  174.48    9.30
   1   8   4  182.88    9.10
   1   8   4  175.58    8.50
   2   8   4   -1.30    2.40
   2   8   4    5.80    5.90
   2   8   4    1.00    4.50
   2   8   4    1.30    3.20
   3   8   4   43.10    7.60
   3   8   4   40.30    8.50
   3   8   4   55.49    6.70
   3   8   4   48.70    5.50
   4   8   4    1.60    3.30
   4   8   4    3.20    4.00
   4   8   4    4.70    6.10
   4   8   4    3.60    6.90
   5   8   4   83.59   11.60
   5   8   4   71.89   11.80
   5   8   4   68.89    7.00
   5   8   4   66.69    8.00
  11  -9  -4  108.79    6.70
  11  -9  -4   87.49    7.00
  10  -9  -4  232.28    8.90
  10  -9  -4  235.48    9.80
   9  -9  -4   22.70    4.10
   9  -9  -4   17.00    3.40
  -9   9   4   25.70    5.20
   8  -9  -4   44.10    4.70
   8  -9  -4   34.70    5.30
  -8   9   4   39.20    6.80
  -8   9   4   34.70    4.90
   7  -9  -4   87.89    5.40
   7  -9  -4   90.49    6.40
  -7   9   4  103.89    9.20
  -7   9   4  104.09    6.20
   6  -9  -4  185.58    8.20
  -6   9   4  190.38   10.80
  -6   9   4  205.38    7.90
   5  -9  -4   -0.60    2.40
  -5   9   4    7.60    3.60
  -5   9   4    2.00    2.40
  -5   9   4    1.40    3.90
   4  -9  -4    4.00    2.60
  -4   9   4    5.80    2.60
  -4   9   4    6.40    4.30
  -4   9   4    6.20    2.80
  -4   9   4    9.80    4.30
   3  -9  -4  349.37   10.80
  -3   9   4  356.56   11.10
  -3   9   4  355.56   13.50
  -3   9   4  336.67   13.60
   2  -9  -4   86.29    6.10
  -2   9   4   67.79    7.70
  -2   9   4   80.39    6.30
  -2   9   4   80.09    8.60
   1  -9  -4   44.30    5.00
  -1   9   4   35.60    6.80
  -1   9   4   31.40    5.30
  -1   9   4   36.20    6.80
   0   9   4  103.79    7.30
   0   9   4   95.49    7.90
   0   9   4   99.19    8.10
   0   9   4  103.99   10.30
   1   9   4  205.48   13.20
   1   9   4  203.18   10.90
   1   9   4  201.88    9.80
   1   9   4  208.78   10.70
   2   9   4   -7.20    4.60
   2   9   4   -4.40    6.10
   2   9   4   -0.30    3.50
   3   9   4    0.00    5.60
   3   9   4   -4.40    3.40
   3   9   4   -2.90    6.70
   4   9   4   89.29   11.60
   4   9   4   96.39    8.60
   4   9   4  113.49   13.30
  10 -10  -4    0.60    2.60
  10 -10  -4   -6.40    2.90
   9 -10  -4   11.80    3.30
   9 -10  -4   10.20    3.80
   8 -10  -4    8.80    3.60
  -8  10   4   12.80    5.30
   7 -10  -4  302.67   11.20
  -7  10   4  289.67   14.30
   6 -10  -4   60.29    6.40
  -6  10   4   59.99    8.50
   5 -10  -4  260.57   10.10
  -5  10   4  264.87   13.10
   4 -10  -4  195.18    8.60
  -4  10   4  189.88   11.60
  -4  10   4  185.18    8.60
  -4  10   4  188.38   10.70
   3 -10  -4  120.69    7.30
  -3  10   4  132.79    7.80
  -3  10   4  146.29   10.10
  -3  10   4  133.39   10.30
   2 -10  -4  120.89    7.00
  -2  10   4  131.79    9.50
  -2  10   4  128.69    8.00
  -2  10   4  121.69   10.90
  -1  10   4   15.60    5.30
  -1  10   4   13.10    3.80
  -1  10   4   12.80    6.10
   0  10   4  323.77   13.70
   0  10   4  341.87   12.60
   0  10   4  321.37   15.80
   1  10   4   -3.10    4.90
   1  10   4   -1.40    3.30
   1  10   4   -2.00    6.20
   2  10   4  132.59   13.40
   2  10   4  115.39   11.00
   2  10   4  117.79    9.10
   3  10   4   57.69   10.10
   3  10   4   43.70    6.40
   3  10   4   30.50    7.60
   9 -11  -4   38.20    5.50
   8 -11  -4   59.29    7.10
  -8  11   4   55.69    8.90
   7 -11  -4   24.60    4.90
  -7  11   4   30.60    7.00
   6 -11  -4   83.19    7.30
  -6  11   4   71.89    9.10
   5 -11  -4   95.69    7.40
  -5  11   4   96.09   10.10
   4 -11  -4    4.30    3.20
  -4  11   4    7.10    4.70
  -4  11   4    4.20    5.00
  -4  11   4    2.50    3.20
   3 -11  -4   46.20    6.00
  -3  11   4   60.69    9.30
  -3  11   4   48.30    8.40
  -3  11   4   54.39    6.70
  -2  11   4  152.28   12.10
  -2  11   4  122.09    8.50
  -2  11   4  139.29   11.10
  -1  11   4   14.30    4.50
  -1  11   4   20.80    6.80
  -1  11   4   13.20    5.60
   0  11   4    7.20    6.50
   0  11   4    5.20    4.80
   0  11   4   10.00    4.40
   1  11   4  288.07   16.80
   1  11   4  284.17   12.30
   8 -12  -4   54.69    7.40
  -8  12   4   84.69   10.10
   7 -12  -4  112.69    8.60
  -7  12   4  124.99   11.60
   6 -12  -4   29.40    5.00
  -6  12   4   48.00    9.30
   5 -12  -4   15.10    4.30
  -5  12   4   26.80    6.50
   4 -12  -4   -2.00    3.30
  -4  12   4   14.20    6.00
  -4  12   4    0.70    3.60
   3 -12  -4  246.38   13.80
  -3  12   4  258.67   11.50
  -3  12   4  271.37   14.70
  -3  12   4  293.47   14.50
  -2  12   4    9.30    5.80
  -2  12   4    0.40    3.80
  -2  12   4    0.00    5.10
  -1  12   4   12.50    5.60
  -1  12   4   14.50    6.80
  -1  12   4   11.80    4.70
  -5  13   4  101.59   12.80
  -4  13   4    8.20    6.60
   0  14  -5   81.69   13.20
   0  14  -5   61.59    7.70
   0 -14   5   44.90    7.20
  -1  14  -5  176.48   14.50
  -1  14  -5  161.18    9.70
   1 -14   5  146.59    9.90
  -2  14  -5    2.50    3.60
  -2  14  -5   19.10    7.80
  -3  14  -5   20.00    4.70
  -3  14  -5   21.00    7.50
  -4  14  -5   74.19    7.50
  -4  14  -5  100.59   11.30
   2  13  -5   82.59    7.80
   2  13  -5   85.39   12.40
   2  13  -5   66.79   10.60
  -2 -13   5   64.09    7.50
   1  13  -5   37.20    5.60
   1  13  -5   32.00    8.80
   1  13  -5   31.50    7.90
  -1 -13   5   41.20    6.30
   0  13  -5    0.50    3.70
   0  13  -5    5.70    7.10
   0 -13   5    4.20    3.90
  -1  13  -5   12.10    7.00
  -1  13  -5   17.50    4.60
  -2  13  -5   66.59   11.50
  -2  13  -5   82.89    7.50
  -3  13  -5   13.00    6.80
  -3  13  -5   17.20    4.10
  -4  13  -5   29.90    4.90
  -4  13  -5   50.69    9.60
   4 -13   5   27.40    5.20
   5 -13   5   86.29   12.20
   5 -13   5   51.69    7.80
   6 -13   5  174.08   10.60
   4  12  -5   32.60    8.60
   4  12  -5   23.10    4.00
   4  12  -5   35.40    5.20
   4  12  -5   30.10    8.50
   3  12  -5   32.50    4.40
   3  12  -5   29.90    7.80
   3  12  -5   25.60    8.10
   3  12  -5   32.60    5.10
  -3 -12   5   20.70    4.80
   2  12  -5  120.19    7.10
   2  12  -5  120.89   11.10
   2  12  -5  127.39   12.20
   2  12  -5  129.09    8.30
  -2 -12   5  114.99    8.30
   1  12  -5   51.49   10.50
   1  12  -5   43.70    8.40
   1  12  -5   50.09    6.70
  -1 -12   5   44.10    6.70
   0  12  -5    6.70    3.40
   0  12  -5   15.10    6.70
   0  12  -5   -3.10    4.10
   0 -12   5   -2.40    3.40
  -1  12  -5   74.99    6.70
  -1  12  -5   74.29   10.70
  -2  12  -5  139.39    8.40
  -2  12  -5  162.48   12.20
   2 -12   5  138.59   11.90
  -3  12  -5   10.00    3.70
  -3  12  -5   18.10    6.60
   3 -12   5   11.10    3.90
   3 -12   5    8.70    4.30
  -4  12  -5    5.10    5.50
  -4  12  -5   -0.60    2.90
   4 -12   5    8.00    3.70
   4 -12   5   -0.60    3.90
   5 -12   5   25.30    5.40
   5 -12   5   24.30    4.90
   6 -12   5   10.90    4.60
   6 -12   5    7.70    4.80
  -7  12  -5   50.19    7.30
   7 -12   5   32.60    5.90
   5  11  -5  117.39   12.50
   5  11  -5  145.59    8.00
   5  11  -5  129.19    7.20
   5  11  -5  120.39   12.10
   4  11  -5   60.49    9.60
   4  11  -5   60.99    5.80
   4  11  -5   49.10    6.40
   4  11  -5   58.99   10.80
  -4 -11   5   57.59    7.00
   3  11  -5   25.40    7.30
   3  11  -5   33.80    4.60
   3  11  -5   27.50    3.90
   3  11  -5   27.90    6.40
  -3 -11   5   35.70    5.30
   2  11  -5   -2.60    2.50
   2  11  -5   -3.00    2.20
   2  11  -5   -4.60    5.40
   2  11  -5   -5.00    3.70
  -2 -11   5    3.60    3.10
   1  11  -5  214.68   12.60
   1  11  -5  229.48    9.20
   1  11  -5  223.98    8.00
   1  11  -5  212.58   10.90
  -1 -11   5  208.08    9.90
   0  11  -5   28.00    5.20
   0  11  -5   29.70    6.80
   0  11  -5   30.50    4.90
  -1  11  -5  125.69   10.90
  -1  11  -5  122.99    7.10
   1 -11   5  126.29    7.70
  -2  11  -5  138.89   11.00
  -2  11  -5  134.59    7.50
   2 -11   5  143.59    8.70
   2 -11   5  140.09    7.60
   2 -11   5  133.29    8.10
  -3  11  -5  206.18   11.90
  -3  11  -5  203.18    8.80
   3 -11   5  204.68    9.60
   3 -11   5  195.68    9.00
   3 -11   5  188.68    9.20
  -4  11  -5    1.90    4.60
  -4  11  -5    1.70    2.60
   4 -11   5    3.70    3.20
   4 -11   5    9.10    3.50
   4 -11   5   -0.60    3.50
  -5  11  -5    2.60    3.00
   5 -11   5    6.60    4.10
   5 -11   5    0.70    3.30
   5 -11   5    5.50    5.80
   6 -11   5   41.80    5.80
   6 -11   5   47.50    7.00
  -7  11  -5   35.10    6.20
   7 -11   5   39.60    7.20
   7 -11   5   29.50    5.50
  -8  11  -5   -0.80    4.30
   8 -11   5   -1.70    4.20
   6  10  -5   -2.80    6.20
   6  10  -5    4.50    2.80
   6  10  -5    2.30    6.20
   5  10  -5  128.09    6.70
   5  10  -5  129.19    7.20
   5  10  -5  123.39   11.20
   5  10  -5  115.89   11.30
  -5 -10   5  112.69    8.10
   4  10  -5   19.50    6.10
   4  10  -5   26.30    4.00
   4  10  -5   30.20    4.60
   4  10  -5   15.50    6.30
  -4 -10   5   18.10    4.10
   3  10  -5    6.10    4.30
   3  10  -5    6.80    5.30
   3  10  -5    4.50    2.50
   3  10  -5    7.10    2.80
  -3 -10   5   -0.90    2.90
   2  10  -5  239.18    7.90
   2  10  -5  248.78   11.50
   2  10  -5  235.38    8.80
   2  10  -5  238.98   12.60
  -2 -10   5  221.58    9.90
   1  10  -5  148.79    8.80
   1  10  -5  145.09    9.90
   1  10  -5  143.09    6.20
   1  10  -5  149.49    7.10
  -1 -10   5  162.08    8.50
   0  10  -5    5.40    4.50
   0  10  -5    0.20    2.30
   0  10  -5    0.60    2.70
   0  10  -5    9.70    2.40
  -1  10  -5    8.70    3.30
  -1  10  -5    8.30    2.80
  -1  10  -5    8.20    4.70
   1 -10   5   10.80    2.90
   1 -10   5    3.60    3.10
   1 -10   5    3.20    2.90
  -2  10  -5  246.78    9.00
  -2  10  -5  254.57   12.20
   2 -10   5  241.88    9.00
   2 -10   5  248.28   10.00
   2 -10   5  250.67    9.50
  -3  10  -5    6.60    2.70
  -3  10  -5    5.10    4.70
   3 -10   5   10.90    3.40
   3 -10   5    6.20    3.60
   3 -10   5    3.00    3.00
  -4  10  -5  107.29    6.40
  -4  10  -5  111.29    8.70
   4 -10   5  112.99    7.60
   4 -10   5  114.49    7.20
   4 -10   5  115.49    7.60
  -5  10  -5   79.39    5.90
   5 -10   5   94.89    7.40
   5 -10   5   90.99    7.30
   5 -10   5   97.49    7.40
   6 -10   5  287.57   11.90
   6 -10   5  280.37   11.60
   6 -10   5  278.57   11.20
  -7  10  -5   34.50    6.00
   7 -10   5   34.30    5.40
   7 -10   5   55.89    7.80
  -8  10  -5   95.09    8.40
   8 -10   5   93.09    8.80
   8 -10   5   95.39    8.80
   7   9  -5   14.90    6.80
   7   9  -5    6.40    3.00
   6   9  -5   76.69   10.20
   6   9  -5   89.09    5.70
   6   9  -5   88.79   10.50
  -6  -9   5   81.49    7.40
   5   9  -5   -4.60    4.10
   5   9  -5   -3.80    2.10
   5   9  -5    3.40    5.20
   5   9  -5    0.60    2.40
  -5  -9   5    0.30    2.80
   4   9  -5  113.59    5.60
   4   9  -5  102.89    9.40
   4   9  -5  109.19    6.00
   4   9  -5  120.59    9.20
  -4  -9   5  110.59    7.40
   3   9  -5    5.80    3.80
   3   9  -5    5.90    2.50
   3   9  -5    6.20    2.20
   3   9  -5    1.00    4.20
  -3  -9   5    5.20    3.00
   2   9  -5  269.17    8.60
   2   9  -5  256.27   10.50
   2   9  -5  265.47   11.60
   2   9  -5  264.07    7.70
  -2  -9   5  265.17   10.10
   1   9  -5   36.00    4.20
   1   9  -5   33.20    6.20
   1   9  -5   36.80    3.70
   1   9  -5   40.60    5.00
   0   9  -5   37.70    4.40
   0   9  -5   32.80    4.00
   0   9  -5   38.70    3.50
   0   9  -5   45.10    6.70
   0  -9   5   31.80    4.50
  -1   9  -5   93.59    7.80
  -1   9  -5   84.49    5.40
  -1   9  -5   88.99    5.60
  -1   9  -5  102.29    5.90
   1  -9   5   86.59    5.80
   1  -9   5   85.89    5.10
   1  -9   5   84.99    6.20
  -2   9  -5  140.09    9.20
  -2   9  -5  133.39    6.30
   2  -9   5  122.69    7.10
   2  -9   5  142.49    7.10
   2  -9   5  136.29    6.70
  -3   9  -5   72.59    7.30
  -3   9  -5   73.69    5.10
   3  -9   5   77.39    6.10
   3  -9   5   83.69    5.80
   3  -9   5   72.69    5.90
  -4   9  -5    2.40    3.70
  -4   9  -5    4.00    2.20
   4  -9   5    7.60    3.40
   4  -9   5    2.70    2.80
   4  -9   5    6.90    3.30
  -5   9  -5    6.50    2.60
   5  -9   5    5.40    3.10
   5  -9   5   -6.90    2.60
   5  -9   5   -0.60    3.20
   6  -9   5    1.60    3.40
   6  -9   5   -1.60    3.00
   6  -9   5    2.90    3.40
  -7   9  -5  239.68   11.10
   7  -9   5  247.18   10.70
   7  -9   5  254.67   11.50
  -8   9  -5   -0.50    3.60
   8  -9   5   -4.60    4.00
   8  -9   5    0.30    3.70
   9  -9   5   16.40    4.90
   9  -9   5   23.30    5.60
   8   8  -5   76.09    5.40
   8   8  -5   85.29   10.60
   7   8  -5   14.00    2.90
   7   8  -5   26.00    6.90
   7   8  -5    7.40    5.60
  -7  -8   5   15.00    4.20
   6   8  -5    0.50    4.60
   6   8  -5    2.30    4.60
   6   8  -5    4.60    2.30
  -6  -8   5    2.00    3.00
   5   8  -5  414.46   14.70
   5   8  -5  417.76   14.90
   5   8  -5  399.66   10.10
   5   8  -5  398.26    9.50
  -5  -8   5  383.46   12.70
   4   8  -5   13.70    4.60
   4   8  -5   23.00    3.70
   4   8  -5   25.10    3.50
  -4  -8   5   17.40    3.70
   3   8  -5   -4.10    2.90
   3   8  -5   -2.60    1.80
   3   8  -5    0.30    1.70
  -3  -8   5    1.60    2.40
   2   8  -5   -3.20    2.70
   2   8  -5   -0.30    1.50
   2   8  -5   -1.70    1.60
  -2  -8   5   -0.80    2.40
   1   8  -5  370.26    8.60
   1   8  -5  375.16   12.40
   1   8  -5  367.26    9.50
   0   8  -5    2.40    1.80
   0   8  -5    1.20    1.30
   0   8  -5    0.50    3.10
   0  -8   5   -0.30    1.70
   0  -8   5    0.80    2.50
   0  -8   5    0.20    2.10
  -1   8  -5   42.40    3.20
  -1   8  -5   38.80    3.90
  -1   8  -5   35.40    5.60
   1  -8   5   44.50    4.00
   1  -8   5   37.70    4.60
   1  -8   5   46.20    4.60
  -2   8  -5  142.49    8.10
  -2   8  -5  151.88    6.20
   2  -8   5  149.19    6.80
   2  -8   5  141.19    7.00
   2  -8   5  141.99    6.20
  -3   8  -5  202.58    9.00
  -3   8  -5  191.58    7.10
   3  -8   5  209.48    7.80
   3  -8   5  197.78    8.30
   3  -8   5  197.88    8.00
  -4   8  -5   87.59    5.20
   4  -8   5   85.59    6.30
   4  -8   5   77.59    6.20
   4  -8   5   83.09    5.80
  -5   8  -5   -0.40    2.00
   5  -8   5    7.60    3.40
   5  -8   5    3.30    2.90
   5  -8   5    9.40    3.70
   6  -8   5  216.68    9.90
   6  -8   5  216.38    9.30
   6  -8   5  229.08   10.00
  -7   8  -5  161.88    9.00
   7  -8   5  174.48    8.90
   7  -8   5  178.88    9.90
   7  -8   5  167.68    9.70
   8  -8   5   -4.10    3.40
   8  -8   5    1.40    4.10
   8  -8   5    1.30    3.90
   9  -8   5   10.70    4.30
   9  -8   5    9.40    5.10
   9   7  -5  156.98    6.40
   9   7  -5  155.08   11.90
   8   7  -5    4.50    5.40
   8   7  -5    5.50    2.40
  -8  -7   5    3.90    3.50
   7   7  -5   67.09    8.00
   7   7  -5   75.09    4.40
   7   7  -5   63.99    8.30
  -7  -7   5   72.29    6.80
   6   7  -5   22.50    3.40
   6   7  -5   21.70    5.20
  -6  -7   5   23.40    4.20
   5   7  -5  159.88    5.30
   5   7  -5  139.69    8.80
   5   7  -5  150.18    5.50
  -5  -7   5  154.78    7.90
   4   7  -5   84.69    6.80
   4   7  -5   88.29    4.00
   4   7  -5   92.19    4.40
  -4  -7   5   88.49    6.10
   3   7  -5   35.50    3.40
   3   7  -5   32.80    5.50
   3   7  -5   35.10    2.90
  -3  -7   5   35.60    4.60
   2   7  -5  474.25   10.60
   2   7  -5  497.95   13.60
   2   7  -5  473.85    9.60
  -2  -7   5  488.35   12.60
   1   7  -5   73.29    4.10
   1   7  -5   81.59    5.90
   1   7  -5   75.99    3.60
  -1  -7   5   74.29    5.10
  -1  -7   5   80.09    4.60
   0   7  -5  418.26   12.10
   0   7  -5  429.16    9.90
   0   7  -5  425.56    9.00
   0  -7   5  432.96    9.60
   0  -7   5  425.96   11.10
   0  -7   5  425.16   10.30
  -1   7  -5    0.70    1.60
  -1   7  -5    0.30    2.40
  -1   7  -5    1.30    1.30
   1  -7   5   -2.90    2.00
   1  -7   5    4.40    1.90
   1  -7   5    4.30    2.20
  -2   7  -5   -0.70    2.40
  -2   7  -5    2.70    1.70
   2  -7   5    0.90    2.20
   2  -7   5    1.00    2.30
   2  -7   5    0.50    2.00
  -3   7  -5   48.80    5.20
  -3   7  -5   40.00    3.60
   3  -7   5   37.40    4.50
   3  -7   5   38.20    4.70
   3  -7   5   31.90    4.10
  -4   7  -5  282.77    8.40
   4  -7   5  298.37    9.20
   4  -7   5  302.27    9.80
   4  -7   5  297.57   10.00
   5  -7   5   -1.60    1.80
   5  -7   5    3.50    3.10
   5  -7   5   -1.10    2.40
   5  -7   5    3.00    3.10
   6  -7   5   50.79    5.70
   6  -7   5   57.39    6.50
   6  -7   5   54.39    6.60
   6  -7   5   53.59    4.70
  -7   7  -5  529.55   15.20
   7  -7   5  491.05   15.20
   7  -7   5  534.15   14.50
   7  -7   5  520.85   15.90
   7  -7   5  518.15   12.90
   8  -7   5  126.09    8.20
   8  -7   5  121.09    7.20
   8  -7   5  133.09    9.80
   9  -7   5   11.80    5.30
   9  -7   5   10.30    4.10
   9  -7   5    6.60    3.30
   9   6  -5    2.80    2.20
   9   6  -5   11.40    5.90
  -9  -6   5    7.50    4.00
   8   6  -5  265.37   12.60
   8   6  -5  246.08    6.60
  -8  -6   5  250.37   10.80
   7   6  -5   11.10    2.00
   7   6  -5   10.40    4.30
  -7  -6   5   12.90    3.70
   6   6  -5  130.49    4.40
   6   6  -5  149.29    8.50
  -6  -6   5  136.19    7.60
   5   6  -5   15.50    3.80
   5   6  -5   13.30    2.00
   5   6  -5   10.60    1.70
  -5  -6   5   14.10    3.20
   4   6  -5  441.46   12.70
   4   6  -5  434.76    9.10
   4   6  -5  434.46    8.50
  -4  -6   5  439.46   12.00
   3   6  -5  110.89    4.20
   3   6  -5  112.19    6.30
   3   6  -5  102.29    3.70
  -3  -6   5  117.29    5.90
   2   6  -5   36.20    3.10
   2   6  -5   39.30    2.60
   2   6  -5   38.40    4.40
  -2  -6   5   43.20    4.30
   1   6  -5  326.87    7.90
   1   6  -5  326.67    7.10
   1   6  -5  322.07    9.80
  -1  -6   5  338.07    7.50
  -1  -6   5  327.47    8.30
  -1  -6   5  330.47    9.00
   0   6  -5  141.69    5.00
   0   6  -5  136.59    6.20
   0  -6   5  132.69    5.70
   0  -6   5  134.99    5.30
   0  -6   5  149.79    5.00
  -1   6  -5   73.29    4.90
  -1   6  -5   79.59    4.00
  -1   6  -5   82.49    3.40
   1  -6   5   76.39    3.60
   1  -6   5   72.79    4.00
   1  -6   5   75.29    4.50
   1  -6   5   72.09    4.60
  -2   6  -5   31.10    3.10
  -2   6  -5   21.20    3.80
   2  -6   5   29.70    3.30
   2  -6   5   31.00    4.00
   2  -6   5   29.60    3.40
   2  -6   5   29.40    3.80
   2  -6   5   29.50    3.20
  -3   6  -5  944.51   17.50
  -3   6  -5  981.90   18.30
   3  -6   5  959.60   17.40
   3  -6   5  944.41   17.80
   3  -6   5  940.81   18.30
   3  -6   5  934.61   18.00
   3  -6   5  926.61   18.80
   3  -6   5  960.40   16.40
  -4   6  -5  329.67    8.80
   4  -6   5  330.67   10.30
   4  -6   5  325.37    9.40
   4  -6   5  332.97    8.70
   4  -6   5  325.07    8.20
   4  -6   5  330.67   10.00
   4  -6   5  329.97    9.80
   5  -6   5    9.60    2.80
   5  -6   5    7.10    2.20
   5  -6   5   10.10    3.30
   5  -6   5   11.40    3.60
  -6   6  -5   42.20    5.00
   6  -6   5   33.90    4.20
   6  -6   5   50.69    6.50
   6  -6   5   32.50    4.90
   6  -6   5   37.50    5.60
  -7   6  -5  198.88    9.00
   7  -6   5  216.78   10.70
   7  -6   5  225.88   10.20
   7  -6   5  234.28    8.30
   7  -6   5  228.78    9.30
   8  -6   5  108.19    6.70
   8  -6   5   90.69    7.40
   8  -6   5   93.19    8.80
   9  -6   5    1.40    3.20
   9  -6   5    0.70    4.90
   9  -6   5    1.70    3.70
  10   5  -5   19.00    4.90
 -10  -5   5    6.10    3.90
   9   5  -5   12.50    5.30
  -9  -5   5   12.90    4.30
   8   5  -5   21.90    2.70
  -8  -5   5   20.70    4.30
   7   5  -5   89.69    3.20
   7   5  -5  101.29    7.10
  -7  -5   5   93.99    6.90
  -7  -5   5   82.49    5.80
   6   5  -5    1.20    2.90
   6   5  -5    3.20    1.20
  -6  -5   5    0.90    2.00
  -6  -5   5    5.60    2.70
   5   5  -5  623.24   11.00
   5   5  -5  619.84   15.30
   5   5  -5  619.74   10.40
  -5  -5   5  632.94   15.00
  -5  -5   5  638.84   13.00
   4   5  -5   75.79    2.80
   4   5  -5   74.69    3.20
  -4  -5   5   63.79    4.70
  -4  -5   5   78.09    3.70
   3   5  -5  172.58    4.90
   3   5  -5  171.88    4.40
  -3  -5   5  172.88    6.80
  -3  -5   5  180.48    5.60
   2   5  -5    1.50    1.90
   2   5  -5    5.70    1.20
   2   5  -5    6.90    1.50
  -2  -5   5    6.70    2.10
  -2  -5   5    5.50    2.00
   1   5  -5  192.68    6.80
   1   5  -5  193.58    5.30
  -1  -5   5  187.38    6.20
  -1  -5   5  175.58    5.40
  -1  -5   5  182.88    5.00
   0   5  -5   29.30    1.70
   0   5  -5   26.60    3.10
   0   5  -5   26.80    2.50
   0   5  -5   26.50    2.10
   0  -5   5   27.20    2.60
   0  -5   5   26.50    2.00
   0  -5   5   25.60    3.00
   0  -5   5   25.30    2.80
   0  -5   5   28.80    1.80
  -1   5  -5   22.50    3.00
  -1   5  -5   19.00    1.90
  -1   5  -5   22.10    2.50
  -1   5  -5   14.40    1.90
   1  -5   5   15.50    2.30
   1  -5   5   18.90    2.50
   1  -5   5   17.30    2.70
   1  -5   5   19.40    2.70
   1  -5   5   20.10    3.00
   1  -5   5   17.30    2.60
  -2   5  -5   52.99    3.40
  -2   5  -5   59.29    3.30
  -2   5  -5   62.09    3.90
   2  -5   5   58.59    4.00
   2  -5   5   51.79    3.70
   2  -5   5   52.89    3.00
   2  -5   5   64.89    4.20
   2  -5   5   55.99    3.80
   2  -5   5   51.09    4.30
  -3   5  -5  504.65   10.80
   3  -5   5  502.75   10.10
   3  -5   5  502.45   11.80
   3  -5   5  502.25   11.20
   3  -5   5  479.75   12.10
   3  -5   5  513.25   11.00
   3  -5   5  492.15   11.60
  -4   5  -5  753.32   14.70
   4  -5   5  761.72   16.60
   4  -5   5  760.22   16.10
   4  -5   5  750.52   16.60
   4  -5   5  748.83   15.40
   4  -5   5  749.62   14.80
   4  -5   5  771.72   14.10
   5  -5   5   92.29    4.70
   5  -5   5   82.29    5.50
   5  -5   5   89.99    5.20
   5  -5   5   78.99    6.50
   5  -5   5   77.39    6.00
  -6   5  -5  177.78    7.80
   6  -5   5  175.28    6.70
   6  -5   5  182.48    9.40
   6  -5   5  167.88    8.60
   6  -5   5  168.58    7.50
   7  -5   5   45.30    4.90
   7  -5   5   42.10    5.50
   7  -5   5   33.10    5.20
   7  -5   5   46.90    7.50
   8  -5   5   57.79    8.70
   8  -5   5   57.19    5.60
   8  -5   5   54.59    6.30
   8  -5   5   52.19    7.70
   9  -5   5   22.70    3.90
   9  -5   5   19.40    4.60
   9  -5   5   15.40    5.90
 -11  -4   5  121.59   13.90
 -10  -4   5    2.80    3.70
   9   4  -5  113.19    8.00
  -9  -4   5  110.59    8.00
  -9  -4   5  107.79    8.30
   8   4  -5   20.10    4.00
  -8  -4   5   13.80    3.40
  -8  -4   5   22.00    4.40
  -7  -4   5  173.88    7.30
  -7  -4   5  162.28    8.10
  -6  -4   5   28.50    3.60
  -6  -4   5   27.40    4.50
   5   4  -5   47.50    2.40
  -5  -4   5   43.70    3.40
  -5  -4   5   58.49    4.80
   4   4  -5  264.77    5.10
   4   4  -5  273.57    5.60
   4   4  -5  263.07    5.70
  -4  -4   5  278.27    8.40
  -4  -4   5  274.37    6.70
   3   4  -5    6.00    1.10
   3   4  -5    6.20    1.30
  -3  -4   5    4.20    1.90
  -3  -4   5    6.70    1.30
   2   4  -5  274.67    6.10
   2   4  -5  265.27    5.60
  -2  -4   5  298.77    7.10
  -2  -4   5  273.07    7.20
  -2  -4   5  277.77    7.70
   1   4  -5    0.30    1.00
   1   4  -5   -0.20    0.70
   1   4  -5    1.30    0.90
  -1  -4   5   -0.30    1.10
  -1  -4   5    1.50    1.10
  -1  -4   5   -0.50    1.40
   0   4  -5 1301.47   20.20
   0   4  -5 1353.96   20.10
   0   4  -5 1305.07   20.80
   0  -4   5 1301.27   21.70
   0  -4   5 1343.17   19.70
   0  -4   5 1332.77   20.30
   0  -4   5 1325.77   21.80
   0  -4   5 1301.67   20.70
   0  -4   5 1308.27   20.70
  -1   4  -5   63.99    2.80
  -1   4  -5   62.59    3.50
  -1   4  -5   65.09    3.30
  -1   4  -5   69.29    3.10
   1  -4   5   62.89    4.00
   1  -4   5   70.49    3.80
   1  -4   5   70.99    3.80
   1  -4   5   65.99    3.50
   1  -4   5   67.09    3.20
   1  -4   5   68.29    2.80
   1  -4   5   64.69    3.70
  -2   4  -5    6.50    1.60
  -2   4  -5    5.80    1.70
  -2   4  -5    5.70    1.70
   2  -4   5    5.40    2.30
   2  -4   5    3.70    1.70
   2  -4   5    3.20    1.80
   2  -4   5    4.90    1.40
   2  -4   5    3.40    1.90
   2  -4   5    5.60    2.20
  -3   4  -5  190.48    5.90
   3  -4   5  191.88    5.50
   3  -4   5  189.48    7.20
   3  -4   5  183.78    6.20
   3  -4   5  185.08    6.30
   3  -4   5  180.78    6.50
   3  -4   5  193.18    7.20
  -4   4  -5  429.96    9.70
   4  -4   5  407.46    9.20
   4  -4   5  408.86   10.30
   4  -4   5  410.76   10.20
   4  -4   5  433.46   11.70
   4  -4   5  409.66   10.70
   4  -4   5  413.26   11.50
   5  -4   5   84.39    6.70
   5  -4   5   70.39    4.40
   5  -4   5   88.79    5.30
   5  -4   5   72.99    5.10
   5  -4   5   82.59    5.90
  -6   4  -5  111.69    6.10
   6  -4   5  120.19    6.50
   6  -4   5  122.39    5.70
   6  -4   5  110.89    7.00
   6  -4   5  114.89    6.40
   6  -4   5  108.09    8.00
   7  -4   5  146.19    7.40
   7  -4   5  142.99    9.80
   7  -4   5  139.89    8.60
   7  -4   5  148.39    6.80
   8  -4   5   49.80    7.20
   8  -4   5   47.20    6.10
   8  -4   5   48.30    8.80
   8  -4   5   56.69    5.60
   9  -4   5    4.80    3.70
   9  -4   5    5.60    5.80
   9  -4   5    4.70    3.20
 -11  -3   5   34.20    6.20
 -10  -3   5   12.00    4.30
 -10  -3   5   15.70    4.60
  -9  -3   5   13.60    3.90
  -9  -3   5   16.80    4.30
  -8  -3   5  628.34   16.80
  -8  -3   5  664.33   15.80
  -7  -3   5   48.30    4.50
  -7  -3   5   58.69    5.50
  -6  -3   5   12.00    3.00
  -6  -3   5   11.20    2.40
   5   3  -5  188.78    4.80
   5   3  -5  183.28    5.20
   5   3  -5  182.68    4.00
  -5  -3   5  191.98    7.20
  -5  -3   5  180.68    5.90
   4   3  -5  922.61   14.20
   4   3  -5  893.71   12.90
   4   3  -5  902.61   14.70
   4   3  -5  916.11   14.00
  -4  -3   5  914.61   17.40
  -4  -3   5  899.31   15.50
   3   3  -5   25.30    1.60
   3   3  -5   24.10    1.80
   3   3  -5   25.10    1.70
   3   3  -5   24.60    1.60
  -3  -3   5   27.00    2.90
  -3  -3   5   24.20    2.00
   2   3  -5    3.20    0.90
   2   3  -5    4.00    0.90
   2   3  -5    1.20    0.90
   2   3  -5    4.70    1.20
  -2  -3   5    2.20    1.30
  -2  -3   5    3.40    0.80
  -2  -3   5    2.40    0.90
  -2  -3   5    3.70    1.60
   1   3  -5   88.19    3.30
   1   3  -5   80.89    3.10
   1   3  -5   85.69    2.90
  -1  -3   5   87.59    3.20
  -1  -3   5   85.99    2.60
  -1  -3   5   80.79    3.80
  -1  -3   5   89.19    3.00
  -1  -3   5   84.99    3.70
   0   3  -5  311.17    6.40
   0   3  -5  305.67    6.90
   0   3  -5  316.97    7.00
   0  -3   5  318.27    6.60
   0  -3   5  309.17    6.90
   0  -3   5  327.37    6.70
   0  -3   5  309.97    7.10
   0  -3   5  314.17    7.40
   0  -3   5  316.47    7.60
  -1   3  -5 1496.55   23.80
  -1   3  -5 1528.15   24.30
   1  -3   5 1520.05   24.50
   1  -3   5 1528.35   23.90
   1  -3   5 1539.55   23.60
   1  -3   5 1538.35   23.60
   1  -3   5 1560.54   22.90
   1  -3   5 1551.44   24.70
   1  -3   5 1523.35   24.60
  -2   3  -5   33.30    2.20
  -2   3  -5   33.90    2.70
   2  -3   5   34.40    4.20
   2  -3   5   36.90    3.20
   2  -3   5   31.30    3.30
   2  -3   5   27.90    2.90
   2  -3   5   32.10    2.50
   2  -3   5   36.60    3.80
  -3   3  -5  458.45    9.80
   3  -3   5  444.06   10.10
   3  -3   5  453.15    9.20
   3  -3   5  447.96   10.50
   3  -3   5  455.95   11.60
   3  -3   5  454.95   11.40
   3  -3   5  461.15   10.40
  -4   3  -5    8.50    1.80
   4  -3   5   12.60    3.20
   4  -3   5   10.50    3.30
   4  -3   5   11.30    2.00
   4  -3   5   10.20    2.60
   4  -3   5   10.40    2.80
   4  -3   5   13.50    2.60
  -5   3  -5  112.89    5.50
   5  -3   5  107.69    6.20
   5  -3   5  115.79    6.30
   5  -3   5  111.29    5.00
   5  -3   5  107.09    7.20
   5  -3   5  103.59    5.80
   6  -3   5    3.10    3.10
   6  -3   5    8.10    2.50
   6  -3   5    1.30    2.50
   6  -3   5    2.70    3.80
   6  -3   5    6.00    3.40
   7  -3   5   80.19    8.60
   7  -3   5   74.39    6.90
   7  -3   5   67.89    5.30
   7  -3   5   70.69    6.10
   8  -3   5  122.89    9.60
   8  -3   5  108.89   10.30
   8  -3   5  128.19    6.90
   8  -3   5  123.89    7.50
   9  -3   5   30.70    7.30
   9  -3   5   35.10    5.00
   9  -3   5   29.30    4.30
 -11  -2   5   22.50    5.50
 -11  -2   5   19.30    5.10
 -10  -2   5   15.60    4.50
 -10  -2   5   16.20    4.30
  -9  -2   5   31.30    5.20
  -9  -2   5   41.60    6.00
  -8  -2   5  140.59    6.90
  -8  -2   5  132.49    7.50
   7   2  -5  113.79    6.90
  -7  -2   5  104.69    5.50
  -7  -2   5  104.19    6.40
   6   2  -5   13.70    2.50
   6   2  -5   10.60    1.70
  -6  -2   5   12.30    2.80
  -6  -2   5    7.60    2.20
   5   2  -5   38.40    1.60
   5   2  -5   39.20    2.80
   5   2  -5   37.60    2.50
  -5  -2   5   36.60    3.10
  -5  -2   5   39.10    3.70
   4   2  -5    8.80    1.30
   4   2  -5   10.40    1.30
  -4  -2   5    7.20    1.90
  -4  -2   5    6.70    1.50
   3   2  -5 1497.15   21.80
   3   2  -5 1476.65   21.70
   3   2  -5 1487.35   20.90
  -3  -2   5 1468.65   24.10
  -3  -2   5 1468.45   22.50
  -3  -2   5 1485.95   21.90
   2   2  -5   72.99    2.50
   2   2  -5   82.99    3.00
   2   2  -5   77.99    2.90
   2   2  -5   76.29    2.70
  -2  -2   5   82.39    2.80
  -2  -2   5   74.49    3.50
  -2  -2   5   83.79    3.70
  -2  -2   5   84.09    3.20
  -2  -2   5   80.09    2.70
   1   2  -5  291.37    5.90
   1   2  -5  295.97    6.10
   1   2  -5  286.97    6.30
   1   2  -5  302.17    6.60
  -1  -2   5  287.77    7.00
  -1  -2   5  290.77    6.10
  -1  -2   5  287.87    6.50
  -1  -2   5  287.67    5.50
  -1  -2   5  288.67    5.90
  -1  -2   5  287.57    6.70
   0   2  -5  730.73   12.70
   0   2  -5  742.73   12.10
   0   2  -5  735.63   13.40
   0  -2   5  743.73   13.00
   0  -2   5  723.73   13.40
   0  -2   5  732.13   12.60
   0  -2   5  725.73   13.30
   0  -2   5  741.23   12.00
   0  -2   5  745.63   12.60
  -1   2  -5 2061.39   30.80
  -1   2  -5 2039.70   29.80
  -1   2  -5 2049.59   31.80
   1  -2   5 2051.29   30.80
   1  -2   5 2016.20   31.30
   1  -2   5 1999.90   30.80
   1  -2   5 2068.59   30.90
   1  -2   5 2079.89   29.80
   1  -2   5 2061.09   30.30
   1  -2   5 2075.19   31.60
   1  -2   5 2067.09   32.00
  -2   2  -5  117.69    4.30
   2  -2   5  102.99    4.90
   2  -2   5  126.39    4.30
   2  -2   5  121.79    4.60
   2  -2   5  110.49    5.30
   2  -2   5  120.99    5.30
   2  -2   5  113.39    3.90
   2  -2   5  111.99    4.40
   2  -2   5  108.19    5.60
  -3   2  -5  221.08    6.20
   3  -2   5  232.38    8.10
   3  -2   5  234.88    6.00
   3  -2   5  226.28    6.80
   3  -2   5  233.58    6.20
   3  -2   5  211.98    7.60
   3  -2   5  216.48    7.40
   3  -2   5  224.28    6.90
  -4   2  -5  824.82   15.40
   4  -2   5  824.92   15.90
   4  -2   5  824.12   17.00
   4  -2   5  815.52   14.70
   4  -2   5  832.72   16.50
   4  -2   5  829.82   17.50
   4  -2   5  803.22   18.00
   5  -2   5   78.09    6.60
   5  -2   5   76.19    6.20
   5  -2   5   76.69    4.40
   5  -2   5   86.39    5.70
   5  -2   5   71.99    5.10
   6  -2   5    9.70    3.30
   6  -2   5   22.40    4.60
   6  -2   5   19.90    3.00
   6  -2   5   27.80    4.50
   6  -2   5   23.30    4.90
   7  -2   5   12.70    3.50
   7  -2   5   23.30    4.90
   7  -2   5   22.80    5.70
   7  -2   5   12.10    4.00
   7  -2   5   20.20    3.40
   8  -2   5  176.88    8.60
   8  -2   5  169.38   11.50
   8  -2   5  170.08    7.80
   9  -2   5   -0.40    5.80
   9  -2   5    6.00    3.20
   9  -2   5    0.20    3.30
 -12  -1   5    2.40    4.50
 -11  -1   5  165.08   10.90
 -11  -1   5  161.28    9.60
 -10  -1   5   -5.00    2.60
 -10  -1   5   -0.10    3.40
   9   1  -5   11.70    2.80
  -9  -1   5   21.50    4.30
  -9  -1   5   19.20    3.70
   8   1  -5   88.89    4.90
  -8  -1   5   95.59    6.80
  -8  -1   5   86.19    5.60
   7   1  -5  412.96   10.40
   7   1  -5  408.96   13.00
  -7  -1   5  420.16   12.00
  -7  -1   5  389.86   10.60
   6   1  -5   -0.10    1.10
   6   1  -5    0.60    1.50
  -6  -1   5    0.50    1.90
  -6  -1   5    2.10    1.60
   5   1  -5   68.89    3.20
   5   1  -5   71.89    2.20
  -5  -1   5   68.49    4.40
  -5  -1   5   67.99    3.70
   4   1  -5    7.60    1.10
   4   1  -5   10.20    1.70
  -4  -1   5    7.10    1.60
  -4  -1   5    6.40    1.20
  -4  -1   5    4.30    1.60
   3   1  -5   35.10    2.10
  -3  -1   5   37.70    2.30
  -3  -1   5   34.40    2.80
  -3  -1   5   34.40    2.10
   2   1  -5  303.17    6.30
   2   1  -5  297.27    6.60
   2   1  -5  299.17    5.50
   2   1  -5  298.87    6.20
  -2  -1   5  292.77    6.70
  -2  -1   5  307.47    6.10
  -2  -1   5  296.07    6.10
  -2  -1   5  303.27    5.90
  -2  -1   5  293.77    6.90
   1   1  -5   93.99    3.70
   1   1  -5   92.79    3.40
   1   1  -5   95.19    3.40
   1   1  -5   97.49    3.00
  -1  -1   5   92.69    3.30
  -1  -1   5   98.69    3.40
  -1  -1   5   88.19    2.40
  -1  -1   5   92.39    3.30
  -1  -1   5   86.09    3.70
  -1  -1   5   89.49    4.00
  -1  -1   5   98.39    3.30
   0   1  -5 2083.69   31.20
   0   1  -5 2108.79   30.40
   0   1  -5 2125.09   32.40
   0  -1   5 2055.59   31.80
   0  -1   5 2047.60   30.90
   0  -1   5 2059.49   31.90
   0  -1   5 2074.99   31.20
   0  -1   5 2107.79   31.10
   0  -1   5 2096.69   32.30
   0  -1   5 2233.88   30.80
   0  -1   5 2142.29   30.00
  -1   1  -5   36.40    2.20
  -1   1  -5   42.90    2.80
  -1   1  -5   37.50    3.10
   1  -1   5   35.90    3.60
   1  -1   5   35.30    2.60
   1  -1   5   35.80    2.40
   1  -1   5   39.80    3.50
   1  -1   5   39.60    2.90
   1  -1   5   37.90    3.00
   1  -1   5   34.20    2.90
   1  -1   5   37.40    3.20
  -2   1  -5   78.09    3.60
   2  -1   5   75.09    3.30
   2  -1   5   64.79    5.10
   2  -1   5   60.69    4.30
   2  -1   5   83.19    4.00
   2  -1   5   80.99    5.00
   2  -1   5   79.49    4.00
   2  -1   5   75.79    4.60
   2  -1   5   81.09    3.90
  -3   1  -5   72.59    3.60
   3  -1   5   81.69    5.50
   3  -1   5   78.99    3.70
   3  -1   5   77.09    5.50
   3  -1   5   82.59    5.10
   3  -1   5   74.79    4.30
   3  -1   5   80.89    4.40
   3  -1   5   76.99    4.00
   4  -1   5  253.67    9.20
   4  -1   5  264.37    9.60
   4  -1   5  260.27    9.00
   4  -1   5  251.87    8.10
   4  -1   5  273.37    7.90
   4  -1   5  250.87    6.80
   5  -1   5   60.29    4.20
   5  -1   5   61.39    4.80
   5  -1   5   58.29    6.20
   5  -1   5   68.49    6.40
   5  -1   5   56.29    5.00
   6  -1   5    7.30    2.50
   6  -1   5    6.20    3.20
   6  -1   5    7.40    2.80
   6  -1   5    7.70    4.00
   6  -1   5    6.70    4.20
   7  -1   5  139.79    6.70
   7  -1   5  130.59    8.90
   7  -1   5  120.19    7.00
   7  -1   5  117.19    9.40
   7  -1   5  121.29    8.10
   8  -1   5   16.50    5.50
   8  -1   5    5.40    5.80
   8  -1   5   14.30    3.50
   8  -1   5   15.90    4.00
   9  -1   5  179.68    8.90
   9  -1   5  182.98   12.70
   9  -1   5  184.58    8.30
 -12   0   5   65.09    8.10
 -11   0   5   58.09    6.70
 -11   0   5   57.39    8.30
 -10   0   5   96.99    8.20
 -10   0   5   91.09    7.30
  -9   0   5   55.69    5.60
  -9   0   5   66.79    6.60
   8   0  -5  174.18    6.30
  -8   0   5  157.48    7.10
  -8   0   5  150.48    8.00
   7   0  -5   76.59    4.00
   7   0  -5   78.39    4.70
  -7   0   5   75.59    4.80
  -7   0   5   71.89    5.50
   6   0  -5  424.96    9.30
   6   0  -5  402.36    6.80
   6   0  -5  411.06    8.40
  -6   0   5  408.16   10.90
  -6   0   5  395.96   10.00
   5   0  -5   20.00    1.50
   5   0  -5   17.20    2.20
   5   0  -5   21.80    1.80
  -5   0   5   20.20    2.60
  -5   0   5   15.80    2.80
   4   0  -5  348.57    5.60
   4   0  -5  344.27    5.50
   4   0  -5  341.07    6.40
   4   0  -5  346.57    5.90
   4   0  -5  355.36    7.50
  -4   0   5  341.67    7.50
  -4   0   5  343.87    8.40
  -4   0   5  348.47    7.90
   3   0  -5  374.16    7.00
   3   0  -5  358.96    6.20
   3   0  -5  372.46    7.50
  -3   0   5  358.36    7.50
  -3   0   5  362.26    7.80
  -3   0   5  350.56    7.60
  -3   0   5  378.66    8.10
   2   0  -5 1001.80   16.60
   2   0  -5  983.90   14.90
   2   0  -5 1008.40   15.80
   2   0  -5 1008.40   15.90
  -2   0   5  996.50   15.80
  -2   0   5  958.20   16.20
  -2   0   5  968.00   15.80
  -2   0   5  977.10   14.80
  -2   0   5  990.60   15.30
  -2   0   5  966.70   17.30
   1   0  -5  145.29    4.40
   1   0  -5  146.99    4.40
   1   0  -5  147.79    3.80
   1   0  -5  149.69    4.80
  -1   0   5  151.78    3.00
  -1   0   5  149.39    4.40
  -1   0   5  141.09    4.70
  -1   0   5  146.99    4.20
  -1   0   5  152.68    4.00
  -1   0   5  141.99    5.20
   0   0  -5   51.99    2.40
   0   0  -5   56.59    3.00
   0   0  -5   60.09    3.60
   0   0   5   54.19    2.30
   0   0   5   51.19    3.50
   0   0   5   56.29    3.80
   0   0   5   56.79    3.00
   0   0   5   56.69    2.50
   0   0   5   57.39    3.20
   0   0   5   53.29    3.50
   0   0   5   54.69    3.20
  -1   0  -5 1283.37   20.40
   1   0   5 1235.38   22.00
   1   0   5 1262.27   19.70
   1   0   5 1267.27   21.40
   1   0   5 1254.67   21.60
   1   0   5 1266.07   20.80
   1   0   5 1242.08   20.40
   1   0   5 1277.67   19.50
   1   0   5 1251.27   20.90
  -2   0  -5   71.49    3.50
   2   0   5   66.19    4.40
   2   0   5   66.69    3.40
   2   0   5   64.49    3.70
   2   0   5   71.49    4.40
   2   0   5   65.59    4.70
   2   0   5   60.19    3.70
   2   0   5   68.49    5.10
  -3   0  -5  169.08    5.40
   3   0   5  160.78    6.10
   3   0   5  168.58    7.40
   3   0   5  167.98    6.80
   3   0   5  167.88    6.00
   3   0   5  165.58    5.30
   3   0   5  174.58    6.50
   4   0   5    4.00    2.00
   4   0   5    8.10    2.80
   4   0   5    4.70    3.00
   4   0   5    6.00    3.30
   4   0   5   -0.90    2.10
   4   0   5    1.10    2.00
   5   0   5  110.39    7.50
   5   0   5  122.19    6.50
   5   0   5  128.19    6.10
   5   0   5  126.09    5.50
   5   0   5  124.49    8.20
   6   0   5    8.50    2.60
   6   0   5   16.40    4.60
   6   0   5    7.80    2.90
   6   0   5   10.80    3.60
   6   0   5    8.90    4.50
   7   0   5    1.10    4.50
   7   0   5    3.10    2.90
   7   0   5   11.00    3.90
   7   0   5    4.60    4.80
   7   0   5    1.50    2.70
   8   0   5   46.00    8.50
   8   0   5   33.80    7.00
   8   0   5   41.00    6.10
   8   0   5   40.50    5.50
   9   0   5   16.80    3.80
   9   0   5   20.10    7.20
   9   0   5   20.20    4.40
 -12   1   5   39.40    6.40
 -11   1   5  113.79    8.00
 -10   1   5  264.97   11.90
 -10   1   5  223.58    9.90
  -9   1   5    1.20    3.00
  -9   1   5    2.20    2.50
   8  -1  -5    1.60    1.80
  -8   1   5    5.80    2.50
  -8   1   5    5.40    2.90
   7  -1  -5  155.18    6.60
   7  -1  -5  159.38    5.20
  -7   1   5  163.08    7.40
  -7   1   5  141.29    6.20
   6  -1  -5   27.60    1.80
   6  -1  -5   28.70    2.80
   6  -1  -5   26.80    2.30
  -6   1   5   23.40    3.00
  -6   1   5   33.00    3.90
   5  -1  -5   23.80    1.30
   5  -1  -5   18.90    1.70
   5  -1  -5   23.50    2.50
   5  -1  -5   25.70    2.10
   5  -1  -5   20.60    1.70
  -5   1   5   23.10    2.80
  -5   1   5   25.10    2.50
  -5   1   5   25.30    3.10
   4  -1  -5   95.49    2.60
   4  -1  -5   90.79    3.10
   4  -1  -5   92.09    3.70
  -4   1   5   94.89    4.10
  -4   1   5   93.69    3.70
  -4   1   5   92.99    4.00
   3  -1  -5 3841.52   52.59
   3  -1  -5 3891.31   54.09
   3  -1  -5 3780.02   53.39
  -3   1   5 3877.21   52.99
  -3   1   5 3827.62   53.69
  -3   1   5 3762.02   54.09
  -3   1   5 3736.73   55.69
  -3   1   5 3830.42   54.19
   2  -1  -5  210.18    4.60
   2  -1  -5  218.78    5.30
   2  -1  -5  212.18    6.00
   2  -1  -5  215.18    5.50
  -2   1   5  213.98    4.90
  -2   1   5  201.98    6.40
  -2   1   5  214.68    5.50
  -2   1   5  206.88    5.50
  -2   1   5  211.88    5.10
   1  -1  -5  376.96    7.10
   1  -1  -5  366.86    8.00
   1  -1  -5  373.96    7.90
  -1   1   5  373.76    8.10
  -1   1   5  380.46    8.50
  -1   1   5  368.86    9.20
  -1   1   5  392.26    7.20
  -1   1   5  370.26    7.80
   0  -1  -5  765.12   12.60
   0  -1  -5  760.52   13.60
   0   1   5  756.02   13.90
   0   1   5  757.02   15.00
   0   1   5  774.32   12.60
   0   1   5  717.73   14.80
   0   1   5  767.02   14.50
   0   1   5  777.12   13.30
   0   1   5  755.92   13.50
  -1  -1  -5  318.67    7.50
   1   1   5  312.17    7.80
   1   1   5  307.27    8.90
   1   1   5  302.47    6.80
   1   1   5  307.27    8.70
   1   1   5  311.77    7.60
   1   1   5  304.07    8.00
   1   1   5  300.77    8.60
  -2  -1  -5   15.40    2.40
   2   1   5   16.10    2.40
   2   1   5   11.40    2.00
   2   1   5   17.50    3.20
   2   1   5   21.30    3.60
   2   1   5   19.30    3.40
   2   1   5   15.10    2.60
  -3  -1  -5   23.20    2.60
   3   1   5   15.80    3.50
   3   1   5   13.90    3.50
   3   1   5   13.80    2.20
   3   1   5   14.60    3.10
   3   1   5   15.70    2.60
   3   1   5   18.90    3.50
   4   1   5  345.87    9.80
   4   1   5  351.46   10.30
   4   1   5  343.37    9.40
   4   1   5  353.26   10.90
   4   1   5  328.57   11.30
   4   1   5  338.07    8.50
   5   1   5    2.30    2.10
   5   1   5   -0.40    3.80
   5   1   5    5.30    2.60
   5   1   5    5.50    2.60
   5   1   5    4.20    3.50
   6   1   5  315.47   12.50
   6   1   5  335.87   12.90
   6   1   5  314.57   10.00
   6   1   5  324.47   11.30
   6   1   5  295.07    9.10
   7   1   5   55.59    5.80
   7   1   5   67.49    8.70
   7   1   5   58.49    6.50
   7   1   5   54.19    8.50
   7   1   5   61.69    5.60
   8   1   5   69.39    6.20
   8   1   5   48.40    7.80
   8   1   5   56.69    6.50
   8   1   5   55.89    9.80
  12  -2  -5    7.40    2.00
 -12   2   5   15.70    5.00
  11  -2  -5  161.98    4.90
 -11   2   5  177.88    9.50
  10  -2  -5    0.40    1.40
 -10   2   5    3.70    3.00
   9  -2  -5    3.60    1.30
  -9   2   5    1.70    3.30
  -9   2   5    4.20    2.80
   8  -2  -5   -0.20    0.90
  -8   2   5    0.40    2.00
  -8   2   5    4.30    2.80
   7  -2  -5  482.75    8.10
   7  -2  -5  485.15    9.80
   7  -2  -5  475.65    8.80
  -7   2   5  472.95   12.00
  -7   2   5  473.05   12.80
   6  -2  -5   31.20    1.80
   6  -2  -5   27.70    2.30
   6  -2  -5   28.50    3.00
   6  -2  -5   28.80    2.10
  -6   2   5   30.80    3.30
  -6   2   5   27.80    3.70
   5  -2  -5   72.79    2.90
   5  -2  -5   71.29    2.50
   5  -2  -5   70.49    3.70
  -5   2   5   76.59    4.10
  -5   2   5   66.79    4.10
   4  -2  -5  300.07    7.30
   4  -2  -5  301.77    5.90
   4  -2  -5  309.17    6.60
  -4   2   5  310.07    7.80
  -4   2   5  309.07    6.40
  -4   2   5  297.87    7.30
  -4   2   5  296.37    7.50
  -4   2   5  306.37    8.20
   3  -2  -5    0.60    1.10
   3  -2  -5   -0.40    1.00
   3  -2  -5    0.60    0.80
  -3   2   5    0.40    1.00
  -3   2   5   -1.60    1.40
  -3   2   5    1.50    1.00
  -3   2   5    0.30    1.10
  -3   2   5   -0.30    0.90
   2  -2  -5 1531.65   23.80
   2  -2  -5 1520.75   22.60
   2  -2  -5 1489.65   23.40
  -2   2   5 1507.35   23.40
  -2   2   5 1522.45   25.60
  -2   2   5 1533.65   23.70
  -2   2   5 1528.35   23.20
   1  -2  -5   19.00    2.50
   1  -2  -5   17.10    1.70
   1  -2  -5   20.40    2.30
  -1   2   5   17.70    3.40
  -1   2   5   17.50    2.10
  -1   2   5   22.70    2.50
  -1   2   5   20.40    2.10
  -1   2   5   21.80    2.70
  -1   2   5   20.10    2.40
  -1   2   5   17.10    3.10
   0  -2  -5  772.32   14.20
   0  -2  -5  790.02   13.10
   0   2   5  788.92   14.30
   0   2   5  784.02   15.30
   0   2   5  785.12   13.20
   0   2   5  779.22   14.20
   0   2   5  785.52   15.80
   0   2   5  772.62   13.70
   0   2   5  799.82   14.60
   0   2   5  790.02   16.20
  -1  -2  -5   63.99    3.60
   1   2   5   64.89    3.90
   1   2   5   62.79    4.80
   1   2   5   57.69    4.90
   1   2   5   67.29    3.30
   1   2   5   67.99    5.10
   1   2   5   61.19    3.80
   1   2   5   69.39    3.40
  -2  -2  -5  482.15   10.40
   2   2   5  486.25   11.00
   2   2   5  488.85    9.90
   2   2   5  473.05   11.30
   2   2   5  495.95   12.60
   2   2   5  511.25   12.60
   2   2   5  489.05   12.60
   3   2   5  257.07    9.30
   3   2   5  257.17    8.80
   3   2   5  258.97    7.10
   3   2   5  259.57    9.70
   3   2   5  264.17    8.00
   4   2   5   28.70    3.70
   4   2   5   20.50    4.00
   4   2   5   24.10    4.40
   4   2   5   20.80    3.20
   4   2   5   23.00    4.60
   5   2   5  288.07    9.30
   5   2   5  284.57   11.90
   5   2   5  274.77    8.50
   5   2   5  282.47   11.10
   6   2   5   56.49    5.40
   6   2   5   75.09    6.70
   6   2   5   72.19    6.00
   6   2   5   56.99    8.10
   6   2   5   71.89    8.60
   7   2   5    3.40    3.20
   7   2   5    8.40    5.50
   7   2   5    0.90    3.00
   7   2   5    7.70    5.80
   8   2   5   -2.10    5.60
   8   2   5   -0.40    3.00
   8   2   5   -2.60    3.20
   8   2   5    2.40    5.70
  12  -3  -5    2.30    2.00
 -12   3   5    6.50    4.10
  11  -3  -5   -0.20    1.60
 -11   3   5    2.00    3.30
  10  -3  -5  116.19    4.20
 -10   3   5  105.39    7.30
   9  -3  -5    1.20    1.40
  -9   3   5    0.40    2.40
   8  -3  -5   19.70    2.10
   8  -3  -5   16.10    2.20
  -8   3   5   14.90    3.10
   7  -3  -5   16.50    2.00
   7  -3  -5   15.50    2.20
  -7   3   5   16.90    3.10
  -7   3   5   18.30    3.50
   6  -3  -5 1036.40   16.00
   6  -3  -5 1023.80   16.40
   6  -3  -5 1015.90   16.80
  -6   3   5 1031.80   19.90
  -6   3   5 1004.50   19.30
   5  -3  -5   51.49    2.30
   5  -3  -5   52.09    2.90
   5  -3  -5   56.79    3.60
   5  -3  -5   51.09    2.50
  -5   3   5   46.00    3.80
  -5   3   5   57.69    3.80
  -5   3   5   50.09    3.70
   4  -3  -5   38.50    2.70
   4  -3  -5   40.60    3.00
   4  -3  -5   42.80    1.80
   4  -3  -5   38.50    2.30
  -4   3   5   40.90    3.50
  -4   3   5   42.30    3.40
  -4   3   5   42.80    3.20
  -4   3   5   42.90    2.20
  -4   3   5   45.00    2.60
   3  -3  -5  454.05    9.30
   3  -3  -5  449.66    8.50
   3  -3  -5  456.95    9.70
  -3   3   5  461.75    8.90
  -3   3   5  454.55   11.20
  -3   3   5  453.65   11.10
  -3   3   5  453.35    9.60
  -3   3   5  451.85    9.10
   2  -3  -5  312.87    7.60
   2  -3  -5  314.57    6.60
   2  -3  -5  306.87    7.40
  -2   3   5  314.67    7.60
  -2   3   5  313.97    8.80
  -2   3   5  312.67    7.40
  -2   3   5  317.77    7.70
  -2   3   5  306.87    9.20
   1  -3  -5  309.17    6.60
   1  -3  -5  317.87    7.90
   1  -3  -5  302.37    7.50
  -1   3   5  315.27    6.70
  -1   3   5  310.07    7.80
  -1   3   5  308.07    9.50
  -1   3   5  310.67    8.30
  -1   3   5  313.07    7.70
  -1   3   5  312.07    8.40
  -1   3   5  320.37    6.80
   0  -3  -5  438.76    9.60
   0   3   5  433.06   10.80
   0   3   5  424.66    8.70
   0   3   5  432.96    9.70
   0   3   5  430.56    9.90
   0   3   5  420.56   11.70
  -1  -3  -5  361.06    8.80
   1   3   5  374.46    8.20
   1   3   5  356.46    8.60
   1   3   5  366.96   10.50
   1   3   5  362.86    9.20
   1   3   5  359.16   10.50
   1   3   5  367.66   11.20
  -2  -3  -5    1.90    1.50
   2   3   5    2.00    3.10
   2   3   5    4.30    3.20
   2   3   5    0.90    1.60
   2   3   5   -0.40    2.00
   2   3   5    2.10    2.70
   3   3   5   56.69    6.30
   3   3   5   68.39    6.50
   3   3   5   59.39    4.30
   3   3   5   73.49    5.10
   3   3   5   61.99    5.50
   4   3   5   29.10    4.70
   4   3   5   42.50    6.30
   4   3   5   26.50    5.30
   4   3   5   30.70    4.10
   4   3   5   36.60    4.70
   5   3   5  136.99    9.00
   5   3   5  135.79    9.80
   5   3   5  144.69    8.80
   5   3   5  137.79    6.60
   5   3   5  128.59    7.10
   6   3   5    7.90    4.90
   6   3   5    0.90    2.90
   6   3   5    9.10    3.40
   6   3   5    8.50    3.30
   6   3   5    4.20    5.60
   7   3   5   21.30    4.00
   7   3   5    6.20    6.10
   7   3   5   18.70    6.20
   7   3   5   11.90    3.90
  12  -4  -5    2.60    2.30
 -12   4   5    5.40    4.10
  11  -4  -5   35.60    3.70
 -11   4   5   53.69    6.50
  10  -4  -5  115.69    4.70
 -10   4   5   95.59    7.10
   9  -4  -5   93.39    4.20
   9  -4  -5   84.89    4.00
  -9   4   5   85.09    6.30
   8  -4  -5    3.90    1.40
   8  -4  -5    1.50    1.50
  -8   4   5   -0.50    2.00
   7  -4  -5  150.18    5.10
   7  -4  -5  156.08    4.70
  -7   4   5  159.18    6.90
   6  -4  -5   61.79    3.00
   6  -4  -5   63.39    3.50
  -6   4   5   64.59    4.50
   5  -4  -5  687.23   12.90
   5  -4  -5  666.53   11.90
   5  -4  -5  686.83   11.50
  -5   4   5  657.23   14.20
  -5   4   5  690.93   14.30
  -5   4   5  675.93   15.90
   4  -4  -5    0.50    1.30
   4  -4  -5    0.20    1.40
   4  -4  -5   -0.70    1.00
   4  -4  -5    0.30    0.90
  -4   4   5   -1.40    1.90
  -4   4   5   -0.20    1.70
  -4   4   5   -1.00    1.10
   3  -4  -5  381.16    8.80
   3  -4  -5  388.96    8.00
   3  -4  -5  395.86    9.10
  -3   4   5  397.56    8.80
  -3   4   5  382.56   10.60
  -3   4   5  381.56    8.10
  -3   4   5  374.06   10.60
   2  -4  -5  580.64   11.60
   2  -4  -5  571.14   10.50
   2  -4  -5  566.34   11.70
  -2   4   5  545.75   12.90
  -2   4   5  565.44   11.60
  -2   4   5  558.94   11.50
  -2   4   5  548.15   13.80
   1  -4  -5  375.16    9.80
   1  -4  -5  351.96    8.80
   1  -4  -5  368.56    9.00
  -1   4   5  352.06    9.80
  -1   4   5  367.86    9.00
  -1   4   5  379.96    7.90
  -1   4   5  378.66   11.20
  -1   4   5  366.36    9.60
   0  -4  -5  421.16    9.80
   0   4   5  418.76   10.40
   0   4   5  430.26   10.20
   0   4   5  422.16    8.90
   0   4   5  407.26   11.00
   0   4   5  415.56   12.20
  -1  -4  -5  104.59    4.90
   1   4   5   97.69    7.00
   1   4   5  100.89    5.40
   1   4   5  103.69    5.80
   1   4   5   98.79    5.00
   1   4   5  106.69    4.50
   1   4   5  101.19    6.50
   2   4   5  164.38    8.20
   2   4   5  151.48    8.60
   2   4   5  153.78    5.70
   2   4   5  144.29    6.50
   3   4   5   12.20    4.30
   3   4   5   11.80    3.10
   3   4   5   10.80    2.60
   3   4   5   12.00    4.70
   4   4   5   29.70    4.20
   4   4   5   33.70    7.00
   4   4   5   28.50    4.40
   4   4   5   30.80    5.80
   4   4   5   27.40    4.70
   5   4   5   28.40    4.40
   5   4   5   19.60    5.00
   5   4   5   25.00    6.30
   5   4   5   30.10    3.90
   5   4   5   41.40    7.80
   6   4   5  151.68    7.80
   6   4   5  169.88   11.00
   6   4   5  154.28    8.20
   6   4   5  136.49   12.20
   7   4   5    8.10    3.90
   7   4   5    2.50    3.20
   7   4   5    8.30    6.70
   7   4   5    2.30    5.20
  12  -5  -5   30.80    4.20
 -12   5   5   38.00    6.60
  11  -5  -5   68.49    4.60
 -11   5   5   70.39    7.20
  10  -5  -5   10.40    2.30
 -10   5   5   11.20    3.40
   9  -5  -5  254.67    7.10
   9  -5  -5  248.68    7.50
  -9   5   5  259.07   10.00
   8  -5  -5    3.70    1.70
   8  -5  -5   -1.40    1.50
  -8   5   5    2.50    2.30
   7  -5  -5  118.99    5.20
   7  -5  -5  129.89    4.70
  -7   5   5  137.39    6.60
   6  -5  -5  719.33   14.20
   6  -5  -5  722.83   13.20
  -6   5   5  744.53   15.50
  -6   5   5  718.03   15.60
   5  -5  -5  228.98    7.00
   5  -5  -5  232.98    6.20
  -5   5   5  217.78    7.80
  -5   5   5  247.88    8.00
  -5   5   5  243.98    9.30
   4  -5  -5  151.48    5.60
   4  -5  -5  149.88    4.80
  -4   5   5  153.18    5.40
  -4   5   5  153.38    7.30
  -4   5   5  163.68    7.00
   3  -5  -5   37.70    2.70
   3  -5  -5   38.30    3.50
   3  -5  -5   35.50    3.60
  -3   5   5   38.70    3.30
  -3   5   5   30.60    4.60
  -3   5   5   31.90    4.20
  -3   5   5   34.20    3.40
   2  -5  -5  341.07    9.00
   2  -5  -5  360.66    7.90
   2  -5  -5  361.36    9.00
  -2   5   5  353.46    9.00
  -2   5   5  334.57   11.10
  -2   5   5  341.47   10.40
  -2   5   5  340.67    9.00
   1  -5  -5   49.90    3.90
  -1   5   5   42.80    5.70
  -1   5   5   46.20    4.50
  -1   5   5   49.50    4.80
  -1   5   5   49.40    4.00
   0  -5  -5    8.80    2.20
   0   5   5   10.00    2.60
   0   5   5   12.90    2.10
   0   5   5   14.40    3.10
   0   5   5    9.80    3.20
   0   5   5   11.00    3.90
  -1  -5  -5  132.59    5.70
   1   5   5  145.39    6.50
   1   5   5  143.19    6.60
   1   5   5  143.29    7.60
   1   5   5  152.08    5.60
   1   5   5  147.29    8.80
   2   5   5  136.39    5.90
   2   5   5  131.39    9.10
   2   5   5  121.79    6.70
   2   5   5  142.49    8.30
   3   5   5  128.09    9.30
   3   5   5  131.89    6.30
   3   5   5  121.19    9.50
   3   5   5  135.59    7.30
   4   5   5  101.59    6.30
   4   5   5  100.19    9.50
   4   5   5  103.69    9.80
   4   5   5   85.29    6.80
   5   5   5  278.87   13.60
   5   5   5  276.97   12.30
   5   5   5  273.97    9.60
   5   5   5  275.57   10.60
   5   5   5  262.97   14.30
   6   5   5   55.69    9.20
   6   5   5   72.69    9.20
   6   5   5   68.59    7.30
   6   5   5   52.89    6.30
 -12   6   5   10.30    4.10
 -11   6   5    5.50    3.50
  10  -6  -5  147.19    6.40
 -10   6   5  151.68    8.50
   9  -6  -5    7.80    2.40
  -9   6   5   14.30    3.60
   8  -6  -5   16.00    2.50
   8  -6  -5   13.20    2.70
  -8   6   5   13.10    3.30
   7  -6  -5   34.00    3.30
   7  -6  -5   38.20    3.90
  -7   6   5   30.10    4.10
   6  -6  -5  414.46    9.40
   6  -6  -5  404.66   10.30
  -6   6   5  426.56   11.30
  -6   6   5  396.36   10.90
  -6   6   5  404.16   13.20
   5  -6  -5  275.57    7.20
   5  -6  -5  279.27    8.30
  -5   6   5  288.47    9.50
  -5   6   5  260.87   10.40
  -5   6   5  282.07    8.70
   4  -6  -5   36.60    3.00
   4  -6  -5   38.60    3.80
  -4   6   5   35.00    4.80
  -4   6   5   30.30    4.70
  -4   6   5   34.70    3.40
   3  -6  -5  618.14   12.00
   3  -6  -5  627.44   13.40
  -3   6   5  594.34   15.70
  -3   6   5  615.64   15.70
  -3   6   5  600.04   13.10
   2  -6  -5  380.96    9.90
  -2   6   5  376.56   12.50
  -2   6   5  370.36    9.90
  -2   6   5  388.86   10.00
  -2   6   5  369.56   11.60
   1  -6  -5   25.60    3.60
  -1   6   5   20.30    3.70
  -1   6   5   21.60    4.20
  -1   6   5   21.30    4.60
  -1   6   5   23.60    3.80
   0  -6  -5   94.99    5.30
   0   6   5   99.09    8.10
   0   6   5   84.49    5.90
   0   6   5   93.19    5.80
   0   6   5  102.29    6.90
   1   6   5  321.27    8.70
   1   6   5  322.67   10.30
   1   6   5  309.97   10.20
   1   6   5  326.17   11.50
   1   6   5  310.37   12.80
   2   6   5    9.70    4.50
   2   6   5    3.70    2.40
   2   6   5    5.40    2.90
   2   6   5   10.70    5.30
   3   6   5  186.58    7.60
   3   6   5  154.98   10.40
   3   6   5  163.98   11.30
   3   6   5  182.98    8.70
   4   6   5    0.00    5.50
   4   6   5    6.80    3.20
   4   6   5    2.30    5.80
   4   6   5    8.40    3.80
   5   6   5   59.29    7.30
   5   6   5   64.09    8.10
   5   6   5   61.09    6.40
   5   6   5   68.19    9.60
   5   6   5   81.69   10.50
   6   6   5   97.09    9.90
   6   6   5   63.99   11.50
   6   6   5   90.19    8.10
   6   6   5   78.19    7.00
  12  -7  -5    7.10    2.70
 -12   7   5    4.30    3.90
  11  -7  -5   -2.40    2.20
 -11   7   5   -2.00    2.80
  10  -7  -5   33.20    4.60
  10  -7  -5   38.80    4.50
 -10   7   5   36.50    5.50
   9  -7  -5  377.56   10.90
   9  -7  -5  402.26   10.40
  -9   7   5  403.56   12.80
   8  -7  -5   25.30    4.10
   8  -7  -5   24.20    3.70
  -8   7   5   22.60    4.00
   7  -7  -5   55.69    4.10
   7  -7  -5   55.29    4.80
  -7   7   5   62.29    5.30
  -7   7   5   50.79    6.30
   6  -7  -5    0.10    1.70
   6  -7  -5    3.10    2.20
  -6   7   5    1.50    2.20
  -6   7   5   -1.00    2.90
  -6   7   5    3.20    2.30
   5  -7  -5   82.29    4.30
   5  -7  -5   83.89    5.30
  -5   7   5   76.69    5.10
  -5   7   5   82.19    6.80
  -5   7   5   84.79    6.10
   4  -7  -5    2.40    2.10
   4  -7  -5    4.30    1.70
  -4   7   5    3.70    2.00
  -4   7   5    1.40    3.10
  -4   7   5    3.20    3.10
   3  -7  -5  203.98    7.60
  -3   7   5  191.68    9.30
  -3   7   5  185.28    9.50
  -3   7   5  200.38    7.40
   2  -7  -5   96.39    5.50
  -2   7   5   90.89    8.70
  -2   7   5   92.99    6.80
  -2   7   5   82.19    7.70
  -2   7   5   98.19    5.70
   1  -7  -5  153.88    6.90
  -1   7   5  161.28    8.00
  -1   7   5  147.09    9.40
  -1   7   5  163.88    8.50
  -1   7   5  148.89    7.10
   0  -7  -5   25.50    4.10
   0   7   5   24.90    5.80
   0   7   5   25.20    4.00
   0   7   5   26.10    4.70
   0   7   5   27.50    5.20
   1   7   5   11.80    5.60
   1   7   5   16.70    4.70
   1   7   5   20.70    4.00
   2   7   5  260.37   12.10
   2   7   5  282.97   13.90
   2   7   5  255.27    8.90
   2   7   5  287.77   10.60
   3   7   5   92.09    6.60
   3   7   5  100.39    7.80
   3   7   5   92.49   10.70
   3   7   5   78.69    9.60
   4   7   5    8.00    3.50
   4   7   5    0.60    6.10
   4   7   5   17.30    4.60
   4   7   5   18.10    7.10
   5   7   5   -1.20    3.60
   5   7   5    2.70    4.00
   5   7   5   12.10    6.50
   5   7   5   -2.70    3.20
   5   7   5   -3.10    6.30
  11  -8  -5    0.00    2.80
  11  -8  -5    3.60    2.60
 -11   8   5   -2.50    2.90
  10  -8  -5   64.99    5.80
  10  -8  -5   72.19    5.70
 -10   8   5   55.39    6.10
   9  -8  -5   93.59    6.40
   9  -8  -5  110.79    6.00
  -9   8   5  101.09    7.00
   8  -8  -5  207.48    7.60
   8  -8  -5  211.28    8.50
  -8   8   5  211.38    8.90
   7  -8  -5    7.30    2.30
   7  -8  -5    1.80    2.50
  -7   8   5   -2.40    3.20
  -7   8   5    0.80    2.30
   6  -8  -5  206.28    7.00
   6  -8  -5  214.98    8.50
  -6   8   5  206.98   11.10
  -6   8   5  198.48    8.20
   5  -8  -5   42.70    4.90
  -5   8   5   41.70    5.60
  -5   8   5   38.60    6.00
  -5   8   5   32.40    4.20
   4  -8  -5   17.30    3.30
  -4   8   5   21.10    4.70
  -4   8   5   17.70    3.10
  -4   8   5   16.40    4.50
   3  -8  -5   93.89    6.00
  -3   8   5   87.99    8.10
  -3   8   5   91.29    7.90
  -3   8   5   91.49    6.10
   2  -8  -5  194.88    8.10
  -2   8   5  194.48    8.40
  -2   8   5  198.68   10.90
  -2   8   5  197.58    9.80
   1  -8  -5   49.20    5.10
  -1   8   5   58.89    5.90
  -1   8   5   57.59    6.70
  -1   8   5   47.80    7.70
  -1   8   5   53.79    6.30
   0   8   5   63.29    6.30
   0   8   5   55.99    7.20
   0   8   5   52.79    6.70
   0   8   5   46.70    8.70
   1   8   5   11.20    3.80
   1   8   5    3.80    4.60
   1   8   5    6.40    5.90
   2   8   5   61.79    9.40
   2   8   5   60.29   10.90
   2   8   5   68.59    7.30
   3   8   5   79.19   10.60
   3   8   5   82.19    8.10
   3   8   5   94.49   11.60
   4   8   5   41.30    8.70
   4   8   5   36.20    7.90
   4   8   5   31.50    5.50
  11  -9  -5   58.19    6.00
  11  -9  -5   48.70    5.50
  10  -9  -5  121.69    7.50
  10  -9  -5  115.79    6.80
 -10   9   5  111.69    7.50
   9  -9  -5   20.20    4.10
   9  -9  -5   20.90    3.60
  -9   9   5   27.20    4.40
   8  -9  -5   94.59    6.90
   8  -9  -5   95.89    5.90
  -8   9   5  114.59    7.00
   7  -9  -5   94.39    6.90
   7  -9  -5  103.59    5.70
  -7   9   5   98.19    6.40
  -7   9   5   96.59    8.90
   6  -9  -5  316.47   10.90
  -6   9   5  322.57   14.10
  -6   9   5  320.27   10.50
   5  -9  -5  132.99    7.30
  -5   9   5  139.19    7.20
  -5   9   5  140.69    9.60
  -5   9   5  135.59    8.60
   4  -9  -5  163.08    8.00
  -4   9   5  164.98    7.70
  -4   9   5  168.28   10.50
  -4   9   5  168.18   10.00
   3  -9  -5    6.40    2.90
  -3   9   5   15.00    5.30
  -3   9   5    8.70    3.20
  -3   9   5   10.20    4.50
   2  -9  -5   10.20    3.10
  -2   9   5    4.90    4.20
  -2   9   5   12.50    3.60
  -2   9   5    4.30    5.20
   1  -9  -5  201.98    8.60
  -1   9   5  200.88   12.20
  -1   9   5  217.48    9.70
  -1   9   5  206.88   10.90
   0   9   5   20.00    4.40
   0   9   5   16.80    6.40
   0   9   5   10.40    4.90
   0   9   5   24.50    5.20
   1   9   5   28.20    6.40
   1   9   5   27.90    7.50
   1   9   5   27.70    5.40
   2   9   5    7.10    7.00
   2   9   5    4.10    5.90
   2   9   5   21.00    5.10
   3   9   5  221.68   11.10
   3   9   5  229.98   14.00
   3   9   5  254.57   15.90
  10 -10  -5   16.40    3.60
  10 -10  -5   18.30    4.40
   9 -10  -5   94.29    7.60
   9 -10  -5  107.09    7.00
   8 -10  -5   -1.50    3.10
  -8  10   5    6.70    4.90
   7 -10  -5    9.80    3.80
  -7  10   5    5.90    4.50
   6 -10  -5   99.79    7.30
  -6  10   5   93.99    9.30
  -6  10   5   87.39    7.40
   5 -10  -5  230.58    9.80
  -5  10   5  237.88   11.50
  -5  10   5  249.68   13.20
  -5  10   5  248.98    9.60
   4 -10  -5    2.70    3.10
  -4  10   5    5.40    3.00
  -4  10   5    6.40    3.20
  -4  10   5   15.40    5.20
  -4  10   5    8.60    4.80
   3 -10  -5   16.70    3.70
  -3  10   5   23.10    6.10
  -3  10   5   27.50    4.70
  -3  10   5   21.30    5.70
   2 -10  -5   56.69    6.00
  -2  10   5   59.79    8.50
  -2  10   5   65.69    9.30
  -2  10   5   59.79    6.90
  -1  10   5  183.58    9.70
  -1  10   5  199.28   11.50
  -1  10   5  190.28   12.90
   0  10   5   63.89   10.90
   0  10   5   48.70    7.00
   0  10   5   61.89   10.60
   1  10   5   89.39   11.90
   1  10   5   85.89    8.30
   2  10   5  311.57   14.90
   2  10   5  313.17   13.00
   2  10   5  333.57   17.90
   9 -11  -5  112.49    8.40
   8 -11  -5   25.50    4.80
  -8  11   5   26.60    6.80
   7 -11  -5    5.00    3.60
  -7  11   5    5.80    5.20
   6 -11  -5   31.10    5.10
  -6  11   5   33.40    7.00
   5 -11  -5    1.20    3.20
  -5  11   5   10.20    5.50
   4 -11  -5   27.50    4.50
  -4  11   5   30.30    5.00
  -4  11   5   53.89    8.10
  -4  11   5   34.40    7.00
   3 -11  -5    2.90    3.20
  -3  11   5    3.10    5.10
  -3  11   5    0.70    4.80
  -3  11   5    2.90    3.50
  -2  11   5   53.99    9.90
  -2  11   5   56.89    7.40
  -2  11   5   73.89    9.70
  -1  11   5   11.90    5.40
  -1  11   5    5.50    6.20
  -1  11   5    4.90    4.10
   0  11   5   86.19    8.40
   0  11   5   79.59   11.40
   7 -12  -5   -2.10    3.50
  -7  12   5   11.50    5.70
   6 -12  -5    4.00    3.90
  -6  12   5    9.40    5.60
   5 -12  -5  114.39    8.40
  -5  12   5  109.09   11.00
   4 -12  -5   62.99    7.10
  -4  12   5   61.49    9.80
  -4  12   5   80.99    9.40
  -3  12   5   61.69    9.30
  -3  12   5   65.59    9.40
  -3  12   5   37.70    5.80
  -2  12   5   24.80    7.00
  -2  12   5   20.40    5.20
  -2  12   5   13.80    5.90
  -1  14  -6   25.10    8.10
  -1  14  -6    9.90    4.30
   1 -14   6   13.50    5.00
  -2  14  -6   -4.50    6.00
  -2  14  -6    3.10    3.70
  -3  14  -6  138.49   13.00
  -3  14  -6  141.69    9.10
   2  13  -6    5.00    3.90
   2  13  -6   -2.80    5.90
   2  13  -6    1.10    7.20
  -2 -13   6    2.10    3.70
   1  13  -6    9.60    6.30
   1  13  -6   16.10    7.50
   1  13  -6   13.00    4.70
  -1 -13   6    7.10    4.20
   0  13  -6   56.59   10.60
   0  13  -6   65.69    7.30
   0 -13   6   47.90    7.40
  -1  13  -6   31.90    8.30
  -1  13  -6   36.00    5.30
  -2  13  -6    5.80    3.70
  -2  13  -6    6.80    6.70
  -3  13  -6   68.99   10.80
  -3  13  -6   70.69    7.20
  -4  13  -6  117.59    8.10
   4 -13   6  116.69    9.50
   4 -13   6  113.39    8.70
   5 -13   6    6.50    4.90
   5 -13   6    9.50    4.20
   4  12  -6  140.89    8.40
   4  12  -6  115.09   12.90
   4  12  -6  116.99    7.30
   4  12  -6  122.09   12.20
  -4 -12   6  127.79    9.20
   3  12  -6   48.40    8.30
   3  12  -6   41.70    5.40
   3  12  -6   32.70    5.00
   3  12  -6   47.00    9.10
  -3 -12   6   39.90    6.80
   2  12  -6    0.70    4.70
   2  12  -6   -2.00    2.50
   2  12  -6   -3.30    6.30
   2  12  -6    0.00    3.40
  -2 -12   6    0.70    3.40
   1  12  -6    2.80    4.40
   1  12  -6    0.80    6.10
   1  12  -6    9.00    3.90
  -1 -12   6    3.90    3.90
   0  12  -6  187.58   12.90
   0  12  -6  201.78    9.60
   0 -12   6  178.28   10.40
  -1  12  -6   -6.00    5.70
  -1  12  -6   -0.70    3.00
  -2  12  -6    0.70    5.70
  -2  12  -6   -0.10    2.80
  -3  12  -6   66.49    6.70
  -3  12  -6   58.09    9.70
   3 -12   6   50.79    6.70
   3 -12   6   51.49    7.40
  -4  12  -6   89.19    7.10
   4 -12   6  104.69    8.10
   4 -12   6   75.99    8.30
   5 -12   6   50.89    6.30
   5 -12   6   47.80    7.00
   6 -12   6    0.00    4.50
   6 -12   6    0.40    4.00
   5  11  -6    8.10    6.20
   5  11  -6   20.40    3.80
   5  11  -6   19.90    4.10
   5  11  -6   17.60    7.70
  -5 -11   6   18.60    4.60
   4  11  -6   60.09    5.70
   4  11  -6   56.69   10.70
   4  11  -6   58.69    9.50
   4  11  -6   68.89    6.60
  -4 -11   6   42.90    6.70
   3  11  -6   77.59    5.90
   3  11  -6   71.99    9.00
   3  11  -6   66.39   10.50
   3  11  -6   63.59    6.40
  -3 -11   6   75.79    7.30
   2  11  -6  102.59    8.90
   2  11  -6  103.49   10.40
   2  11  -6  111.29    6.30
   2  11  -6  105.99    7.20
  -2 -11   6  105.89    8.30
   1  11  -6  140.69    9.30
   1  11  -6  123.29   11.00
   1  11  -6  128.19    7.40
   1  11  -6  129.49    6.40
  -1 -11   6  108.29    8.10
   0  11  -6   23.30    4.90
   0  11  -6   22.70    6.60
   0  11  -6   20.20    3.90
  -1  11  -6  253.47    9.80
  -1  11  -6  245.68   13.30
   1 -11   6  258.97   10.40
  -2  11  -6   33.70    5.30
  -2  11  -6   34.70    7.10
   2 -11   6   37.80    6.70
   2 -11   6   41.20    5.90
   2 -11   6   33.40    5.60
  -3  11  -6  325.77   14.20
  -3  11  -6  316.57   11.00
   3 -11   6  328.07   11.90
   3 -11   6  331.87   11.40
   3 -11   6  317.27   12.60
  -4  11  -6    9.70    3.30
   4 -11   6    8.60    3.90
   4 -11   6    8.80    4.40
   4 -11   6   10.70    3.70
   5 -11   6   77.49    7.60
   5 -11   6   78.99    8.10
   6 -11   6   10.30    4.60
   6 -11   6    9.00    4.30
  -7  11  -6    4.30    4.60
   7 -11   6    3.60    4.50
   7 -11   6    1.80    4.30
   6  10  -6   12.90    6.90
   6  10  -6   17.30    3.40
   6  10  -6    1.60    6.30
  -6 -10   6   17.40    4.60
   5  10  -6   58.79    9.20
   5  10  -6   52.89    8.50
   5  10  -6   71.39    6.10
   5  10  -6   53.99    5.50
  -5 -10   6   70.99    7.30
   4  10  -6   -7.60    4.70
   4  10  -6    2.80    4.50
   4  10  -6   -3.20    2.20
   4  10  -6    0.40    2.70
  -4 -10   6   -2.50    2.90
   3  10  -6  166.08   10.30
   3  10  -6  170.38   11.50
   3  10  -6  160.38    6.80
   3  10  -6  160.28    7.40
  -3 -10   6  149.39    8.80
   2  10  -6    2.80    2.10
   2  10  -6    8.40    5.00
   2  10  -6    9.70    3.10
   2  10  -6    1.10    3.50
  -2 -10   6    2.20    3.10
   1  10  -6   23.50    3.70
   1  10  -6   24.30    3.20
   1  10  -6   21.90    5.70
   1  10  -6   31.30    5.30
  -1 -10   6   19.20    4.30
   0  10  -6   52.59    5.70
   0  10  -6   61.69    4.50
   0  10  -6   65.79    7.90
   0  10  -6   60.49    5.30
  -1  10  -6   71.49    8.30
  -1  10  -6   78.39    5.80
   1 -10   6   88.59    7.10
   1 -10   6   94.09    6.40
   1 -10   6   81.49    8.80
  -2  10  -6    2.10    4.50
  -2  10  -6    1.10    2.30
   2 -10   6    1.00    2.70
   2 -10   6    2.80    3.30
   2 -10   6    1.00    2.60
  -3  10  -6    0.50    4.30
  -3  10  -6    2.90    2.40
   3 -10   6    4.20    3.00
   3 -10   6    8.40    3.50
   3 -10   6    1.30    3.40
  -4  10  -6  519.95   13.90
   4 -10   6  510.25   14.90
   4 -10   6  506.25   15.20
   4 -10   6  548.15   14.80
   5 -10   6    1.80    3.40
   5 -10   6    1.40    3.50
   5 -10   6    2.60    3.90
   6 -10   6    4.00    3.90
   6 -10   6    2.40    4.40
  -7  10  -6   51.69    7.10
   7 -10   6   62.09    8.30
   7 -10   6   46.20    7.60
  -8  10  -6  103.89    8.60
   8 -10   6  111.59    9.40
   8 -10   6   97.69    9.30
   7   9  -6   45.60    5.20
   7   9  -6   47.70    8.30
   7   9  -6   48.70    9.80
  -7  -9   6   52.69    7.10
   6   9  -6   35.40    7.30
   6   9  -6   25.10    3.50
   6   9  -6   22.20    6.70
  -6  -9   6   22.50    4.60
   5   9  -6   40.80    4.60
   5   9  -6   45.30    7.80
   5   9  -6   51.49    4.90
   5   9  -6   48.70    8.60
  -5  -9   6   50.89    6.40
   4   9  -6  132.89   10.00
   4   9  -6  131.19    6.30
   4   9  -6  126.89    5.90
  -4  -9   6  136.39    8.20
   3   9  -6   -0.80    2.20
   3   9  -6    1.00    3.90
   3   9  -6    0.50    1.90
  -3  -9   6   -0.80    2.60
   2   9  -6  125.49    8.70
   2   9  -6  110.79    5.30
   2   9  -6  110.49    5.90
  -2  -9   6  126.39    7.60
   1   9  -6   -0.10    3.70
   1   9  -6    3.30    2.20
   1   9  -6    0.60    1.60
   0   9  -6  707.83   14.20
   0   9  -6  696.23   15.50
   0   9  -6  709.43   19.00
   0  -9   6  722.03   16.20
   0  -9   6  737.63   17.40
  -1   9  -6    3.70    2.40
  -1   9  -6    9.10    4.40
   1  -9   6    2.20    2.50
   1  -9   6    4.40    2.70
   1  -9   6    2.30    3.00
  -2   9  -6    1.40    3.90
  -2   9  -6    0.50    2.00
   2  -9   6   -0.40    2.80
   2  -9   6    2.80    2.50
   2  -9   6   -2.20    2.50
  -3   9  -6   46.20    4.60
  -3   9  -6   35.60    6.60
   3  -9   6   50.39    5.50
   3  -9   6   39.30    5.50
   3  -9   6   36.70    5.70
  -4   9  -6   30.60    4.40
   4  -9   6   33.30    6.00
   4  -9   6   24.20    4.10
   4  -9   6   20.40    4.20
   5  -9   6   85.19    6.90
   5  -9   6   71.89    7.40
   5  -9   6   81.59    7.00
   6  -9   6    3.80    4.10
   6  -9   6    8.90    3.80
   6  -9   6    2.60    3.80
  -7   9  -6   49.70    6.70
   7  -9   6   52.19    7.30
   7  -9   6   45.80    8.00
  -8   9  -6   16.70    4.80
   8  -9   6    3.10    4.40
   8  -9   6   19.50    5.80
   8   8  -6   87.39   10.40
   8   8  -6   87.79    5.50
  -8  -8   6   80.19    7.90
   7   8  -6   30.80    4.40
   7   8  -6   14.30    6.00
   7   8  -6   25.40    6.60
  -7  -8   6   23.00    4.90
   6   8  -6  146.59   10.50
   6   8  -6  160.48   10.40
   6   8  -6  155.28    6.10
  -6  -8   6  143.59    8.70
   5   8  -6    0.90    1.90
   5   8  -6    2.20    2.20
   5   8  -6   -1.70    4.00
  -5  -8   6    2.00    3.00
   4   8  -6    3.20    4.00
   4   8  -6    4.10    2.20
   4   8  -6    1.40    1.70
  -4  -8   6    4.70    3.00
   3   8  -6  202.38    6.30
   3   8  -6  201.38   10.10
   3   8  -6  194.38    6.80
  -3  -8   6  200.98    8.90
   2   8  -6   39.90    4.00
   2   8  -6   41.70    5.80
   2   8  -6   49.90    3.60
  -2  -8   6   32.00    4.80
   1   8  -6   20.30    3.00
   1   8  -6   19.80    2.90
   1   8  -6   15.70    4.20
  -1  -8   6   17.50    3.60
   0   8  -6    8.70    2.30
   0   8  -6   14.30    3.90
   0   8  -6   13.10    2.20
   0  -8   6   19.20    3.80
   0  -8   6   13.50    2.50
   0  -8   6   14.10    2.80
  -1   8  -6 1000.60   19.20
  -1   8  -6  999.00   22.00
  -1   8  -6  992.60   17.70
   1  -8   6  994.40   18.80
   1  -8   6 1013.10   19.60
   1  -8   6 1010.70   20.60
  -2   8  -6    8.90    3.50
  -2   8  -6    6.00    2.20
   2  -8   6    6.40    2.70
   2  -8   6    8.50    3.10
   2  -8   6    8.20    2.80
  -3   8  -6   -0.60    3.40
  -3   8  -6    0.00    1.80
   3  -8   6    3.70    2.70
   3  -8   6   -0.40    2.80
   3  -8   6    4.40    2.80
  -4   8  -6   70.99    5.10
   4  -8   6   76.49    6.60
   4  -8   6   71.89    6.40
   4  -8   6   68.49    5.90
   5  -8   6   97.19    6.80
   5  -8   6   88.09    7.00
   5  -8   6   79.99    7.50
   6  -8   6   -1.60    3.70
   6  -8   6    1.20    3.20
   6  -8   6    2.90    3.90
  -7   8  -6    5.70    3.70
   7  -8   6    2.90    3.80
   7  -8   6    5.30    4.80
   8  -8   6  175.68   11.20
   8  -8   6  171.38   10.00
   9  -8   6   81.19    9.30
   9  -8   6   66.49    8.10
   9   7  -6    0.10    5.90
   9   7  -6    7.00    2.70
  -9  -7   6    4.60    3.70
   8   7  -6    0.20    2.10
   8   7  -6    5.00    5.40
  -8  -7   6    2.20    3.30
   7   7  -6  143.69    5.50
   7   7  -6  137.69   10.20
  -7  -7   6  142.39    9.00
   6   7  -6    2.70    4.20
   6   7  -6   -1.90    1.60
  -6  -7   6    3.80    3.00
   5   7  -6   27.70    3.10
   5   7  -6   18.60    4.60
   5   7  -6   23.90    3.20
  -5  -7   6   23.10    4.20
   4   7  -6   28.00    2.90
   4   7  -6   33.70    3.40
   4   7  -6   28.70    5.70
  -4  -7   6   36.10    5.00
   3   7  -6  899.51   20.60
   3   7  -6  892.71   16.30
   3   7  -6  879.01   15.50
  -3  -7   6  901.31   19.50
   2   7  -6   -0.20    1.30
   2   7  -6    0.40    1.70
   2   7  -6   -1.90    2.50
  -2  -7   6   -3.10    1.90
   1   7  -6   -2.60    1.20
   1   7  -6    0.00    2.60
   1   7  -6    0.50    1.60
  -1  -7   6    0.80    2.30
  -1  -7   6   -0.90    1.90
   0   7  -6  378.76    9.50
   0   7  -6  369.06    8.40
   0   7  -6  368.16   11.40
   0  -7   6  369.96    9.50
   0  -7   6  364.36   10.50
   0  -7   6  381.36    9.10
  -1   7  -6   20.10    2.60
  -1   7  -6   24.10    3.30
  -1   7  -6   14.30    3.30
   1  -7   6   11.10    3.00
   1  -7   6   16.00    2.70
   1  -7   6   11.10    2.70
  -2   7  -6  176.68    7.80
  -2   7  -6  157.78    6.40
   2  -7   6  172.28    7.60
   2  -7   6  166.78    6.90
   2  -7   6  173.08    6.80
  -3   7  -6    4.10    2.00
   3  -7   6    2.70    2.90
   3  -7   6    3.20    2.80
   3  -7   6    5.90    2.50
   3  -7   6    2.70    2.40
  -4   7  -6  199.88    7.30
   4  -7   6  204.28    8.10
   4  -7   6  198.38    8.90
   4  -7   6  194.38    8.40
   5  -7   6    1.00    3.40
   5  -7   6   12.10    3.50
   5  -7   6    8.10    3.60
   6  -7   6  287.57   11.20
   6  -7   6  264.57   10.40
   6  -7   6  282.87   11.70
  -7   7  -6   84.49    7.00
   7  -7   6   74.69    8.00
   7  -7   6   79.49    7.30
   7  -7   6   76.19    7.80
   7  -7   6   89.19    8.40
   8  -7   6   50.09    8.40
   8  -7   6   38.70    5.60
   9  -7   6   88.59    9.70
   9  -7   6  105.79    8.60
 -10  -6   6    6.90    4.40
   9   6  -6   34.60    6.60
   9   6  -6   20.20    2.60
  -9  -6   6   23.80    5.10
   8   6  -6    7.50    4.50
   8   6  -6    8.80    2.10
  -8  -6   6    9.50    3.90
   7   6  -6   46.70    3.30
   7   6  -6   50.39    6.90
  -7  -6   6   49.60    6.20
   6   6  -6  122.89    8.10
   6   6  -6  129.29    4.30
  -6  -6   6  118.89    7.50
   5   6  -6    8.70    3.50
   5   6  -6   10.80    1.70
   5   6  -6    8.10    1.80
  -5  -6   6   12.00    3.30
   4   6  -6  206.58    5.40
   4   6  -6  213.98    6.00
   4   6  -6  201.18    8.90
  -4  -6   6  216.18    8.60
   3   6  -6    4.20    1.40
   3   6  -6    5.30    2.80
   3   6  -6    3.40    1.60
  -3  -6   6    6.10    2.50
   2   6  -6  697.73   16.30
   2   6  -6  675.23   13.20
   2   6  -6  708.83   12.60
  -2  -6   6  704.63   15.00
  -2  -6   6  720.03   15.80
   1   6  -6   26.70    4.20
   1   6  -6   26.00    2.50
   1   6  -6   26.50    2.90
  -1  -6   6   27.20    3.70
  -1  -6   6   22.60    3.00
  -1  -6   6   28.20    2.70
   0   6  -6  427.56   11.50
   0   6  -6  429.96    9.90
   0  -6   6  449.76   10.10
   0  -6   6  443.16   11.00
   0  -6   6  450.75    9.80
  -1   6  -6   61.99    3.30
  -1   6  -6   62.19    3.90
  -1   6  -6   72.79    4.90
   1  -6   6   66.49    4.40
   1  -6   6   55.39    4.80
   1  -6   6   65.09    4.20
  -2   6  -6   67.99    4.70
  -2   6  -6   69.79    4.20
   2  -6   6   57.89    5.00
   2  -6   6   68.09    4.80
   2  -6   6   62.79    4.50
   2  -6   6   70.69    4.60
   2  -6   6   61.99    4.30
  -3   6  -6   66.99    4.30
   3  -6   6   73.09    5.00
   3  -6   6   68.19    5.60
   3  -6   6   66.89    5.20
   3  -6   6   76.89    4.80
   3  -6   6   67.29    4.90
  -4   6  -6   26.00    3.50
   4  -6   6   27.80    5.00
   4  -6   6   25.60    4.00
   4  -6   6   25.60    3.60
   4  -6   6   21.30    3.30
   4  -6   6   31.00    3.90
   4  -6   6   20.80    3.80
   5  -6   6  394.96   12.90
   5  -6   6  408.76   12.40
   5  -6   6  392.66   11.40
   5  -6   6  408.26   10.20
  -6   6  -6   83.39    6.30
   6  -6   6   89.49    6.80
   6  -6   6   91.79    8.10
   6  -6   6   97.39    5.80
   6  -6   6   72.89    7.10
  -7   6  -6    0.30    3.00
   7  -6   6   -0.30    4.30
   7  -6   6    0.70    4.00
   7  -6   6    0.50    3.10
   7  -6   6    6.30    2.90
   8  -6   6    9.10    3.30
   8  -6   6   -0.60    3.80
   8  -6   6    1.00    4.90
   9  -6   6  222.58   10.60
   9  -6   6  220.08    9.60
   9  -6   6  212.58   12.70
 -10  -5   6   57.29    7.90
   9   5  -6   13.10    4.80
  -9  -5   6    4.10    3.50
   8   5  -6   10.70    4.30
  -8  -5   6    7.00    3.20
  -8  -5   6    5.20    3.50
   7   5  -6   73.79    3.10
   7   5  -6   73.89    6.70
  -7  -5   6   71.59    6.50
  -7  -5   6   65.09    5.10
   6   5  -6  240.38    5.40
  -6  -5   6  257.87    9.90
  -6  -5   6  260.07    8.00
   5   5  -6   78.19    3.40
   5   5  -6   80.89    3.10
  -5  -5   6   74.89    5.50
  -5  -5   6   76.79    4.20
   4   5  -6   20.90    2.40
   4   5  -6   18.90    2.10
  -4  -5   6   17.30    3.20
   3   5  -6  528.15   10.20
   3   5  -6  518.45    9.60
  -3  -5   6  533.35   12.90
   2   5  -6   21.20    2.10
   2   5  -6   17.70    2.40
  -2  -5   6   14.90    2.60
  -2  -5   6   20.50    3.20
   1   5  -6   29.20    2.30
   1   5  -6   28.60    2.70
  -1  -5   6   30.70    2.70
  -1  -5   6   25.90    3.30
  -1  -5   6   31.20    2.90
   0   5  -6   -0.80    1.30
   0   5  -6    1.50    1.00
   0   5  -6   -0.80    1.70
   0   5  -6    0.10    0.90
   0  -5   6    0.20    1.60
   0  -5   6   -0.30    1.80
   0  -5   6   -2.60    1.00
   0  -5   6   -0.60    1.30
   0  -5   6   -0.10    1.80
   0  -5   6   -3.80    1.40
  -1   5  -6  431.56    9.70
  -1   5  -6  439.26    9.10
  -1   5  -6  392.96   10.10
   1  -5   6  412.16   10.50
   1  -5   6  413.86    8.80
   1  -5   6  420.76    9.60
   1  -5   6  442.26    9.80
   1  -5   6  426.46    9.70
   1  -5   6  421.56   10.20
  -2   5  -6   21.70    3.10
  -2   5  -6   22.90    3.00
   2  -5   6   27.80    3.50
   2  -5   6   18.70    3.30
   2  -5   6   24.80    4.00
   2  -5   6   22.10    3.00
   2  -5   6   27.00    3.70
   2  -5   6   19.70    3.40
  -3   5  -6   53.99    3.80
   3  -5   6   46.40    4.60
   3  -5   6   51.39    4.30
   3  -5   6   49.40    4.30
   3  -5   6   49.60    5.00
   3  -5   6   53.89    4.70
   3  -5   6   57.19    3.70
  -4   5  -6  127.19    5.50
   4  -5   6  117.49    5.90
   4  -5   6  129.69    7.40
   4  -5   6  125.29    6.20
   4  -5   6  107.59    6.50
   4  -5   6  122.49    5.20
   5  -5   6  316.17    9.90
   5  -5   6  310.17   10.50
   5  -5   6  304.57    9.60
   5  -5   6  315.17   11.50
   5  -5   6  303.57    8.60
  -6   5  -6   22.50    4.00
   6  -5   6   16.90    3.20
   6  -5   6   16.50    5.10
   6  -5   6   18.70    3.70
   6  -5   6   18.50    4.20
   7  -5   6   -2.90    2.30
   7  -5   6    0.70    3.90
   7  -5   6   -3.10    2.90
   7  -5   6    0.20    4.50
   8  -5   6   91.29    6.60
   8  -5   6   76.29    7.40
   8  -5   6   69.59    9.10
   9  -5   6   52.49    9.60
   9  -5   6   46.00    7.20
   9  -5   6   44.00    6.30
 -11  -4   6   82.49    8.70
 -10  -4   6   52.39    7.90
  -9  -4   6  104.09    7.30
  -9  -4   6   98.69    8.00
  -8  -4   6    9.60    3.60
  -8  -4   6    1.50    2.70
  -7  -4   6  183.68    8.80
  -7  -4   6  168.98    7.20
  -6  -4   6   17.60    3.50
  -6  -4   6   17.80    3.20
   5   4  -6  266.57    5.30
   5   4  -6  274.07    5.80
  -5  -4   6  258.77    9.00
  -5  -4   6  262.77    7.30
   4   4  -6   86.79    3.30
   4   4  -6   89.39    3.00
  -4  -4   6   91.89    3.80
  -4  -4   6   88.49    5.30
   3   4  -6  656.83   11.70
   3   4  -6  661.33   11.20
   3   4  -6  655.33   11.40
  -3  -4   6  679.93   14.40
  -3  -4   6  670.93   11.50
   2   4  -6  398.16    8.40
   2   4  -6  399.86    7.50
   2   4  -6  406.66    7.90
  -2  -4   6  437.56    9.90
  -2  -4   6  393.16    9.00
  -2  -4   6  405.26    9.40
  -2  -4   6  407.06    7.00
   1   4  -6    3.60    1.30
   1   4  -6    5.70    1.30
   1   4  -6    5.10    1.30
  -1  -4   6    3.10    1.00
  -1  -4   6    4.00    1.70
  -1  -4   6    4.40    1.40
  -1  -4   6    1.30    1.80
  -1  -4   6    4.70    1.50
   0   4  -6   -0.10    0.90
   0   4  -6   -1.00    1.20
   0   4  -6    0.90    1.10
   0  -4   6   -0.50    1.20
   0  -4   6    1.30    1.40
   0  -4   6    1.10    1.50
   0  -4   6    1.40    1.50
   0  -4   6   -0.60    1.60
   0  -4   6   -0.10    1.60
  -1   4  -6   25.50    2.10
  -1   4  -6   29.40    2.60
  -1   4  -6   26.60    2.80
  -1   4  -6   24.60    2.70
   1  -4   6   21.10    3.20
   1  -4   6   32.00    3.30
   1  -4   6   27.10    3.50
   1  -4   6   23.80    3.00
   1  -4   6   24.80    2.80
   1  -4   6   25.40    3.40
  -2   4  -6  395.96    9.30
   2  -4   6  392.56    9.30
   2  -4   6  394.06    9.40
   2  -4   6  394.86    9.50
   2  -4   6  383.26   10.40
   2  -4   6  407.66   10.00
   2  -4   6  389.16    8.30
   2  -4   6  400.26   10.40
  -3   4  -6   -0.50    1.30
   3  -4   6   -0.30    2.40
   3  -4   6    0.90    2.20
   3  -4   6   -2.00    1.90
   3  -4   6   -1.90    2.60
   3  -4   6   -1.60    1.90
   3  -4   6   -0.80    1.50
  -4   4  -6    1.20    1.40
   4  -4   6    3.00    3.30
   4  -4   6    2.50    2.50
   4  -4   6    0.30    2.20
   4  -4   6    1.80    1.90
   4  -4   6    1.70    2.70
  -5   4  -6  111.89    5.90
   5  -4   6  124.09    6.60
   5  -4   6  105.99    6.80
   5  -4   6  115.39    5.50
   5  -4   6  108.19    7.70
   5  -4   6  109.39    6.40
  -6   4  -6  529.95   13.60
   6  -4   6  527.35   13.80
   6  -4   6  507.45   14.50
   6  -4   6  522.25   15.80
   6  -4   6  531.55   13.80
   6  -4   6  527.45   12.50
   7  -4   6   -3.10    3.50
   7  -4   6   -1.60    2.60
   7  -4   6   -0.40    4.60
   7  -4   6    3.20    3.20
   8  -4   6   46.10    5.90
   8  -4   6   41.00    6.50
   8  -4   6   41.10    7.10
   9  -4   6   39.60    6.00
   9  -4   6   52.49    8.20
   9  -4   6   60.19    7.10
 -11  -3   6    4.20    3.90
 -11  -3   6    3.50    4.20
 -10  -3   6   90.09    7.70
 -10  -3   6   84.99    8.20
  -9  -3   6  107.49    8.10
  -9  -3   6   98.99    7.00
  -8  -3   6    1.20    2.40
  -8  -3   6    3.50    3.00
  -7  -3   6   70.39    6.00
  -7  -3   6   57.69    4.70
  -6  -3   6  773.62   17.60
  -6  -3   6  784.12   15.70
   5   3  -6  218.68    4.80
   5   3  -6  219.88    5.90
   5   3  -6  206.98    5.20
  -5  -3   6  222.88    6.50
  -5  -3   6  209.98    7.90
   4   3  -6   76.19    2.90
   4   3  -6   75.49    2.90
   4   3  -6   78.99    2.50
  -4  -3   6   69.59    4.50
  -4  -3   6   80.39    3.60
   3   3  -6  312.17    6.60
   3   3  -6  316.57    6.70
   3   3  -6  314.27    6.20
   3   3  -6  319.67    6.20
  -3  -3   6  318.87    6.80
  -3  -3   6  313.97    7.60
  -3  -3   6  308.37    6.20
  -3  -3   6  321.67    8.60
   2   3  -6 1157.68   18.40
   2   3  -6 1169.58   18.30
   2   3  -6 1133.69   17.90
   2   3  -6 1153.78   17.70
  -2  -3   6 1164.88   17.60
  -2  -3   6 1180.08   20.20
  -2  -3   6 1172.88   17.70
  -2  -3   6 1158.88   17.70
  -2  -3   6 1152.38   20.00
  -2  -3   6 1117.89   19.10
  -2  -3   6 1173.48   17.90
   1   3  -6   16.00    2.20
   1   3  -6   16.10    1.90
   1   3  -6   14.10    2.20
  -1  -3   6   16.60    2.70
  -1  -3   6   13.50    2.20
  -1  -3   6   11.40    1.90
  -1  -3   6   16.00    2.00
  -1  -3   6   12.40    1.70
  -1  -3   6   10.30    2.10
   0   3  -6    8.40    1.70
   0   3  -6    6.10    1.60
   0   3  -6    4.90    1.20
   0  -3   6    4.60    1.50
   0  -3   6    6.60    1.60
   0  -3   6    7.10    1.60
   0  -3   6    5.20    2.00
   0  -3   6    7.20    2.00
   0  -3   6    5.10    1.90
  -1   3  -6  411.16    9.10
   1  -3   6  389.26    9.70
   1  -3   6  417.96    8.80
   1  -3   6  393.76    9.70
   1  -3   6  411.36    8.10
   1  -3   6  403.86    9.00
   1  -3   6  400.16    9.80
   1  -3   6  391.96    8.90
  -2   3  -6  859.81   15.90
   2  -3   6  854.21   16.00
   2  -3   6  871.01   14.80
   2  -3   6  861.01   17.10
   2  -3   6  857.91   16.70
   2  -3   6  873.91   15.90
   2  -3   6  894.31   17.40
  -3   3  -6   10.50    2.10
   3  -3   6    8.70    3.20
   3  -3   6    9.80    2.00
   3  -3   6    5.70    2.70
   3  -3   6    8.80    2.40
   3  -3   6    5.10    2.80
   3  -3   6    5.30    2.20
  -4   3  -6   13.10    2.20
   4  -3   6   13.50    2.90
   4  -3   6   12.30    2.30
   4  -3   6   16.00    4.00
   4  -3   6   13.40    3.40
   4  -3   6   13.50    2.90
  -5   3  -6  267.07    8.30
   5  -3   6  256.67    9.00
   5  -3   6  255.17    9.30
   5  -3   6  262.27    7.90
   5  -3   6  245.08   10.40
   5  -3   6  252.97    9.50
   6  -3   6   -0.50    4.10
   6  -3   6    5.60    2.70
   6  -3   6   -0.60    2.90
   6  -3   6   -4.20    2.70
   6  -3   6    5.40    3.50
   7  -3   6  109.69    8.10
   7  -3   6  102.19    9.50
   7  -3   6  125.59    9.20
   7  -3   6  106.19    7.40
   7  -3   6  109.29    6.50
   8  -3   6   -3.00    3.20
   8  -3   6   -2.50    5.50
   8  -3   6   -2.90    2.80
   9  -3   6   66.99   10.60
   9  -3   6   82.49    6.90
   9  -3   6   83.49    7.80
 -11  -2   6   -3.00    3.40
 -11  -2   6   -1.00    3.80
 -10  -2   6   39.00    5.60
 -10  -2   6   43.80    6.90
  -9  -2   6   18.30    3.90
  -9  -2   6   17.10    4.30
  -8  -2   6    4.70    3.10
  -8  -2   6    0.00    2.40
  -7  -2   6   99.19    6.60
  -7  -2   6   93.69    5.40
   6   2  -6  598.44   12.40
   6   2  -6  598.24   11.60
  -6  -2   6  607.64   14.60
  -6  -2   6  598.04   13.00
   5   2  -6  289.17    5.70
   5   2  -6  291.37    6.70
  -5  -2   6  314.57    9.10
  -5  -2   6  277.57    7.60
   4   2  -6    4.00    1.00
   4   2  -6    1.50    1.00
   4   2  -6    1.20    0.80
  -4  -2   6    1.50    1.00
  -4  -2   6    0.30    1.60
  -4  -2   6    1.00    1.30
   3   2  -6  139.59    4.00
   3   2  -6  139.79    4.00
   3   2  -6  137.79    3.50
   3   2  -6  139.19    4.40
  -3  -2   6  139.39    4.30
  -3  -2   6  138.59    5.30
  -3  -2   6  138.09    4.30
  -3  -2   6  135.69    4.00
   2   2  -6    1.70    1.10
   2   2  -6    2.70    1.20
   2   2  -6    4.00    1.40
   2   2  -6    4.00    1.00
  -2  -2   6    2.80    1.50
  -2  -2   6    3.30    1.20
  -2  -2   6    1.20    1.40
  -2  -2   6    2.30    1.10
  -2  -2   6    2.60    1.00
  -2  -2   6    4.20    1.40
   1   2  -6   17.20    2.40
   1   2  -6   19.50    2.00
   1   2  -6   15.40    2.20
  -1  -2   6   18.10    2.10
  -1  -2   6   15.80    2.30
  -1  -2   6   14.70    2.00
  -1  -2   6   15.40    2.30
  -1  -2   6   15.70    1.70
  -1  -2   6   13.40    2.20
   0   2  -6   14.00    2.20
   0   2  -6   13.30    2.40
   0   2  -6   17.30    1.90
   0  -2   6   14.70    2.40
   0  -2   6   12.60    2.20
   0  -2   6   14.10    2.50
   0  -2   6   15.40    2.50
   0  -2   6   12.00    1.70
   0  -2   6   10.30    2.20
  -1   2  -6  286.27    6.40
  -1   2  -6  286.77    7.30
   1  -2   6  285.47    6.40
   1  -2   6  281.87    7.40
   1  -2   6  288.27    8.30
   1  -2   6  275.67    7.80
   1  -2   6  274.37    7.30
   1  -2   6  297.17    8.30
   1  -2   6  290.37    6.90
   1  -2   6  272.57    7.30
  -2   2  -6  443.76    9.90
   2  -2   6  435.06   10.10
   2  -2   6  442.76   11.00
   2  -2   6  431.96    9.00
   2  -2   6  449.06   11.10
   2  -2   6  428.36   11.20
   2  -2   6  451.75    9.90
   2  -2   6  458.65    9.90
  -3   2  -6 1453.65   24.10
   3  -2   6 1455.05   26.50
   3  -2   6 1416.96   24.60
   3  -2   6 1472.95   24.70
   3  -2   6 1450.55   23.30
   3  -2   6 1439.96   26.00
   3  -2   6 1453.35   25.80
  -4   2  -6  109.99    5.00
   4  -2   6  106.59    5.00
   4  -2   6  111.59    6.80
   4  -2   6  118.09    5.90
   4  -2   6  111.49    7.00
   4  -2   6  115.99    5.80
   5  -2   6  256.67    9.80
   5  -2   6  241.08   10.20
   5  -2   6  231.38    8.50
   5  -2   6  234.88    7.60
   5  -2   6  244.48    9.00
   6  -2   6  176.88    7.20
   6  -2   6  165.28    8.50
   6  -2   6  174.98   10.20
   6  -2   6  170.58    9.20
   6  -2   6  174.38    7.90
   7  -2   6   59.19    6.30
   7  -2   6   42.70    5.40
   7  -2   6   54.39    7.40
   7  -2   6   61.19    8.60
   7  -2   6   41.50    6.50
   8  -2   6  127.59    7.30
   8  -2   6  125.59   11.20
   8  -2   6  142.79    8.60
   9  -2   6   -9.00    5.90
   9  -2   6    4.80    3.40
   9  -2   6    9.60    3.70
 -12  -1   6   20.30    5.40
 -11  -1   6    0.10    3.60
 -11  -1   6    2.60    3.90
 -10  -1   6   23.40    5.00
 -10  -1   6   21.10    4.40
  -9  -1   6  347.57   11.40
  -9  -1   6  336.27   12.70
  -8  -1   6   24.10    4.20
  -8  -1   6   32.00    5.10
   7   1  -6  101.39    5.10
  -7  -1   6   89.49    6.10
  -7  -1   6   95.19    5.30
   6   1  -6  209.08    6.10
   6   1  -6  202.28    4.40
  -6  -1   6  213.18    7.00
  -6  -1   6  211.88    7.90
   5   1  -6  212.78    4.80
   5   1  -6  223.78    5.90
  -5  -1   6  214.68    6.50
  -5  -1   6  206.58    5.70
  -5  -1   6  212.08    7.30
   4   1  -6  113.49    3.50
   4   1  -6  111.19    2.80
   4   1  -6  106.99    3.80
  -4  -1   6  108.59    3.90
  -4  -1   6  108.79    4.20
  -4  -1   6  107.49    4.90
   3   1  -6  222.48    4.70
   3   1  -6  225.18    5.60
   3   1  -6  219.08    5.40
   3   1  -6  226.88    6.10
  -3  -1   6  217.28    5.50
  -3  -1   6  227.18    6.30
  -3  -1   6  216.28    5.10
  -3  -1   6  218.88    6.20
  -3  -1   6  224.88    5.90
   2   1  -6  124.29    4.20
   2   1  -6  137.59    4.70
   2   1  -6  134.49    3.70
   2   1  -6  138.39    4.30
  -2  -1   6  127.69    4.70
  -2  -1   6  134.09    3.90
  -2  -1   6  135.09    4.20
  -2  -1   6  132.79    4.50
  -2  -1   6  133.49    3.90
   1   1  -6  497.15   10.60
   1   1  -6  507.85    9.30
   1   1  -6  519.95   10.00
   1   1  -6  495.35   10.00
  -1  -1   6  517.65   10.80
  -1  -1   6  509.45    9.90
  -1  -1   6  509.05    9.70
  -1  -1   6  507.65    9.70
  -1  -1   6  506.55    8.20
  -1  -1   6  520.55    9.60
  -1  -1   6  492.95   11.00
   0   1  -6   21.30    2.00
   0   1  -6   22.40    2.50
   0  -1   6   18.90    3.20
   0  -1   6   19.50    2.90
   0  -1   6   20.90    3.20
   0  -1   6   24.40    2.00
   0  -1   6   19.20    2.00
   0  -1   6   25.30    2.60
   0  -1   6   22.00    2.10
   0  -1   6   24.30    2.80
   0  -1   6   18.90    2.80
  -1   1  -6    0.80    0.90
  -1   1  -6    1.30    1.40
   1  -1   6   -0.50    1.70
   1  -1   6   -2.50    1.20
   1  -1   6   -0.10    1.50
   1  -1   6    2.70    2.10
   1  -1   6    2.20    1.60
   1  -1   6   -0.10    2.10
   1  -1   6    2.40    2.30
   1  -1   6   -0.40    1.20
  -2   1  -6  376.46    8.90
   2  -1   6  381.76    9.40
   2  -1   6  364.96   10.40
   2  -1   6  373.16   10.30
   2  -1   6  380.86   10.10
   2  -1   6  367.56    9.10
   2  -1   6  365.66    8.20
   2  -1   6  372.26    8.80
  -3   1  -6   48.80    3.10
  -3   1  -6   46.50    3.50
   3  -1   6   42.60    4.90
   3  -1   6   45.70    3.60
   3  -1   6   55.59    5.50
   3  -1   6   48.10    4.10
   3  -1   6   53.49    3.90
   3  -1   6   50.29    5.00
   3  -1   6   49.80    4.10
   4  -1   6    0.70    3.20
   4  -1   6   -0.30    3.00
   4  -1   6    1.50    2.20
   4  -1   6    1.00    2.20
   4  -1   6    3.50    2.00
   5  -1   6    9.00    2.60
   5  -1   6    6.00    3.00
   5  -1   6   10.10    3.00
   5  -1   6    9.30    4.10
   5  -1   6    9.40    4.10
   6  -1   6  277.27    9.80
   6  -1   6  289.97    9.00
   6  -1   6  272.97   12.10
   6  -1   6  268.37   11.40
   6  -1   6  276.27   10.60
   7  -1   6   32.10    6.10
   7  -1   6   31.60    4.70
   7  -1   6   23.10    4.50
   7  -1   6   24.40    3.90
   7  -1   6   31.20    6.60
   8  -1   6    9.40    6.60
   8  -1   6   24.90    6.00
   8  -1   6   14.40    3.60
   8  -1   6    7.70    4.10
 -12   0   6   12.00    4.70
 -11   0   6   -1.70    4.00
 -11   0   6    2.00    3.60
 -10   0   6  220.48   11.00
 -10   0   6  220.18   10.00
  -9   0   6  228.48   10.40
  -9   0   6  230.08    9.40
  -8   0   6  206.58    9.10
  -8   0   6  213.98    8.20
  -7   0   6   37.30    3.90
  -7   0   6   41.80    4.80
   6   0  -6  571.14    9.80
   6   0  -6  591.74   12.00
  -6   0   6  580.74   12.90
  -6   0   6  588.14   13.90
   5   0  -6    3.00    0.80
   5   0  -6    1.80    1.20
   5   0  -6    3.50    1.10
   5   0  -6    2.10    1.30
  -5   0   6    0.00    1.50
  -5   0   6    1.50    1.80
  -5   0   6    1.50    1.20
   4   0  -6    1.00    1.00
   4   0  -6    1.10    0.70
   4   0  -6    0.60    1.10
  -4   0   6    1.10    1.30
  -4   0   6   -0.40    1.40
  -4   0   6    1.10    1.10
   3   0  -6   30.00    2.50
   3   0  -6   27.50    2.70
   3   0  -6   33.00    1.90
   3   0  -6   35.00    2.40
  -3   0   6   30.30    2.40
  -3   0   6   31.60    2.60
  -3   0   6   34.70    2.10
  -3   0   6   28.80    2.60
  -3   0   6   33.10    1.80
   2   0  -6  268.07    6.50
   2   0  -6  250.77    6.30
   2   0  -6  253.17    6.90
   2   0  -6  257.67    5.60
  -2   0   6  265.77    5.50
  -2   0   6  265.37    6.10
  -2   0   6  258.27    6.00
  -2   0   6  264.57    6.40
  -2   0   6  270.27    7.80
  -2   0   6  256.77    6.80
   1   0  -6 1036.70   17.50
   1   0  -6 1037.30   17.40
   1   0  -6 1037.00   16.40
  -1   0   6  989.10   18.00
  -1   0   6 1011.50   17.00
  -1   0   6 1035.40   15.90
  -1   0   6 1056.29   15.10
  -1   0   6 1053.19   16.70
  -1   0   6 1055.89   17.50
  -1   0   6 1010.30   18.80
   0   0  -6 1349.07   21.10
   0   0  -6 1359.76   22.20
   0   0   6 1388.76   23.70
   0   0   6 1360.06   23.20
   0   0   6 1336.07   22.00
   0   0   6 1404.56   20.60
   0   0   6 1396.46   22.10
   0   0   6 1337.27   23.80
   0   0   6 1309.97   22.40
   0   0   6 1395.36   20.90
  -1   0  -6   91.39    4.20
   1   0   6  103.09    4.00
   1   0   6  101.49    4.90
   1   0   6   94.79    5.50
   1   0   6   92.89    4.50
   1   0   6   95.79    3.80
   1   0   6   94.79    5.50
   1   0   6   97.39    5.10
  -2   0  -6  194.18    6.20
   2   0   6  190.98    7.20
   2   0   6  184.48    7.80
   2   0   6  186.68    6.40
   2   0   6  183.18    6.00
   2   0   6  180.78    6.80
   2   0   6  186.98    5.70
  -3   0  -6  284.57    7.70
   3   0   6  285.07   10.00
   3   0   6  278.77    8.40
   3   0   6  289.77    8.30
   3   0   6  284.77    9.50
   3   0   6  285.87    8.70
   3   0   6  286.87    7.60
   4   0   6    0.00    2.20
   4   0   6    3.40    2.40
   4   0   6    3.10    3.60
   4   0   6   -0.20    1.90
   4   0   6   -0.40    3.10
   5   0   6  324.37   10.60
   5   0   6  323.37   12.00
   5   0   6  334.97   10.20
   5   0   6  331.27    9.20
   5   0   6  325.07   12.30
   6   0   6    7.90    3.10
   6   0   6    2.00    4.60
   6   0   6    7.10    4.60
   6   0   6    7.20    3.40
   6   0   6    8.20    3.00
   7   0   6   47.40    8.50
   7   0   6   69.89    9.10
   7   0   6   68.89    6.10
   7   0   6   66.19    6.80
   8   0   6    8.80    6.20
   8   0   6   12.10    5.70
   8   0   6   14.10    4.00
   8   0   6    8.60    3.50
 -12   1   6   69.49    8.10
 -11   1   6    7.20    3.70
 -10   1   6  170.28    8.90
 -10   1   6  155.18    9.80
  -9   1   6   86.59    7.30
  -9   1   6   86.09    6.20
  -8   1   6   67.09    5.10
  -8   1   6   72.29    6.20
   7  -1  -6    1.10    1.10
   7  -1  -6    2.40    0.80
  -7   1   6    1.90    2.10
  -7   1   6    0.20    2.20
   6  -1  -6  121.69    5.00
   6  -1  -6  113.29    3.60
  -6   1   6  104.79    5.70
  -6   1   6  110.09    5.40
   5  -1  -6  540.35   11.10
   5  -1  -6  551.54    9.90
   5  -1  -6  534.95    9.00
  -5   1   6  547.25   11.80
  -5   1   6  543.85   12.20
   4  -1  -6  420.26    9.00
   4  -1  -6  413.86    8.30
   4  -1  -6  414.16    7.50
  -4   1   6  406.56    9.40
  -4   1   6  404.66    9.00
  -4   1   6  407.26    8.60
  -4   1   6  425.46    9.60
   3  -1  -6  143.89    4.80
   3  -1  -6  140.29    3.80
   3  -1  -6  139.79    4.50
  -3   1   6  144.19    4.70
  -3   1   6  141.69    4.50
  -3   1   6  140.09    4.10
  -3   1   6  141.69    4.60
  -3   1   6  126.89    5.60
   2  -1  -6  111.09    3.50
   2  -1  -6  112.09    4.20
   2  -1  -6  110.79    4.30
  -2   1   6  109.79    4.20
  -2   1   6  115.49    4.00
  -2   1   6  103.79    4.30
  -2   1   6  109.69    5.20
  -2   1   6  114.69    3.50
  -2   1   6  117.59    3.20
   1  -1  -6 1369.16   22.20
   1  -1  -6 1347.67   22.10
   1  -1  -6 1369.16   21.00
  -1   1   6 1387.46   19.70
  -1   1   6 1397.16   21.10
  -1   1   6 1345.37   22.30
  -1   1   6 1325.27   21.80
  -1   1   6 1363.36   24.00
  -1   1   6 1338.57   22.80
   0  -1  -6    2.00    1.00
   0  -1  -6    1.10    1.40
   0   1   6   -0.40    1.20
   0   1   6   -0.50    2.00
   0   1   6    3.90    2.40
   0   1   6   -0.40    2.00
   0   1   6    1.60    1.80
   0   1   6    0.80    1.10
   0   1   6    4.90    1.70
  -1  -1  -6    8.30    1.80
   1   1   6   14.50    3.10
   1   1   6    6.60    2.70
   1   1   6    9.80    3.00
   1   1   6    4.80    1.90
   1   1   6   10.30    2.40
   1   1   6    6.70    1.70
  -2  -1  -6  130.09    5.20
   2   1   6  127.09    6.10
   2   1   6  139.39    6.00
   2   1   6  131.19    4.90
   2   1   6  128.89    6.80
   2   1   6  133.29    5.30
   2   1   6  131.39    6.50
   2   1   6  124.39    7.10
   3   1   6  588.54   14.30
   3   1   6  605.04   13.10
   3   1   6  580.64   13.20
   3   1   6  598.14   12.10
   3   1   6  585.24   15.20
   3   1   6  579.14   14.10
   4   1   6   47.40    4.70
   4   1   6   39.20    4.30
   4   1   6   36.90    5.60
   4   1   6   52.39    4.90
   4   1   6   43.00    5.20
   4   1   6   44.10    6.00
   5   1   6    7.30    2.70
   5   1   6    7.50    4.70
   5   1   6    7.00    2.90
   5   1   6    5.60    4.20
   5   1   6    2.50    2.80
   6   1   6  393.76   14.70
   6   1   6  415.66   12.20
   6   1   6  423.26   13.30
   6   1   6  404.16   11.30
   6   1   6  423.16   15.10
   7   1   6    3.40    3.50
   7   1   6    2.80    5.80
   7   1   6   -5.40    4.90
   7   1   6    4.20    3.30
   8   1   6    3.40    6.20
   8   1   6    3.80    3.70
   8   1   6   11.80    3.70
   8   1   6    6.90    6.20
  12  -2  -6   27.50    3.10
 -12   2   6   32.90    6.00
  11  -2  -6   13.50    1.90
 -11   2   6   13.20    4.30
  10  -2  -6    0.60    1.20
 -10   2   6   -1.80    2.60
 -10   2   6    1.70    3.90
[truncated: 251,623 more chars]
