# Supplementary material for: Crystal structure of hy­droxy scandium nitrate chloride
Source: Acta Crystallogr E Crystallogr Commun. 2019 Apr 2;75(Pt 5):540–2. doi: 10.1107/S2056989019003918 (PMC6505614; doi:10.1107/S2056989019003918)
Supplement: Supplementary file 2 [file e-75-00540-Isup2.hkl]

data_I                                                                          
_shelx_title ' shorttyr_a.res in P-1'                                           
_shelx_refln_list_code          4                                               
_shelx_F_calc_maximum      105.10                                               
_exptl_crystal_F_000       216.00                                               
_reflns_d_resolution_high  0.5297                                               
                                                                                
loop_                                                                           
 _space_group_symop_operation_xyz                                               
 'x, y, z'                                                                      
 '-x, -y, -z'                                                                   
                                                                                
_cell_length_a     6.7221                                                       
_cell_length_b     7.6279                                                       
_cell_length_c     8.5181                                                       
_cell_angle_alpha 100.904                                                       
_cell_angle_beta  110.125                                                       
_cell_angle_gamma 102.329                                                       
                                                                                
_shelx_F_squared_multiplier     1.000                                           
                                                                                
loop_                                                                           
 _refln_index_h                                                                 
 _refln_index_k                                                                 
 _refln_index_l                                                                 
 _refln_F_squared_calc                                                          
 _refln_F_squared_meas                                                          
 _refln_F_squared_sigma                                                         
 _refln_observed_status                                                         
   1   0   0       1316.57       1341.24        13.42 o                         
   2   0   0        169.51        177.53         3.13 o                         
   3   0   0        387.01        367.47         3.32 o                         
   4   0   0        384.02        380.55         3.35 o                         
   5   0   0          7.02          8.57         0.59 o                         
   6   0   0         20.09         20.57         1.18 o                         
   7   0   0        360.22        352.45         4.09 o                         
   8   0   0         31.06         35.76         2.20 o                         
   9   0   0        259.22        260.58         5.57 o                         
  10   0   0         26.40         22.31         3.03 o                         
  11   0   0         74.02         68.63         5.16 o                         
 -11   1   0         56.23         54.75         6.44 o                         
 -10   1   0          1.18         -0.55         2.25 o                         
  -9   1   0         16.09         18.47         3.19 o                         
  -8   1   0        280.92        274.88         3.93 o                         
  -7   1   0          0.37         -0.27         0.78 o                         
  -6   1   0         20.98         22.03         1.10 o                         
  -5   1   0         86.63         79.08         1.06 o                         
  -4   1   0       1896.03       1960.22        10.27 o                         
  -3   1   0         45.73         55.61         0.85 o                         
  -2   1   0          5.25          2.00         0.43 o                         
  -1   1   0       1058.31       1118.99        15.87 o                         
   0   1   0         38.22         41.83         0.56 o                         
   1   1   0       3608.34       3848.94        39.61 o                         
   2   1   0        262.75        295.42         5.60 o                         
   3   1   0       1139.67       1190.81         8.42 o                         
   4   1   0          0.29          0.33         0.53 o                         
   5   1   0        735.27        739.65         5.25 o                         
   6   1   0        309.17        309.88         3.17 o                         
   7   1   0         78.20         76.75         2.22 o                         
   8   1   0        271.35        272.29         4.75 o                         
   9   1   0        163.63        159.61         5.01 o                         
  10   1   0         13.02          6.90         2.67 o                         
  11   1   0         30.67         28.74         3.63 o                         
 -11   2   0         90.61         91.72         6.79 o                         
 -10   2   0        125.43        117.45         4.57 o                         
  -9   2   0         10.34          8.98         1.69 o                         
  -8   2   0         30.96         31.48         1.82 o                         
  -7   2   0        162.07        158.63         2.71 o                         
  -6   2   0          1.35          2.02         0.64 o                         
  -5   2   0         13.60         12.35         0.77 o                         
  -4   2   0        173.00        180.06         1.81 o                         
  -3   2   0       6849.00       7236.57        37.26 o                         
  -2   2   0          0.14          2.08         0.44 o                         
  -1   2   0       1508.49       1538.19        20.41 o                         
   0   2   0        368.87        359.45         2.95 o                         
   1   2   0         48.31         46.21         0.91 o                         
   2   2   0        578.79        606.12         4.21 o                         
   3   2   0        760.89        786.81         4.94 o                         
   4   2   0        294.28        293.76         2.49 o                         
   5   2   0          0.70          0.07         0.74 o                         
   6   2   0        132.91        133.32         2.31 o                         
   7   2   0         12.46         11.90         1.31 o                         
   8   2   0        257.71        256.08         6.11 o                         
   9   2   0          1.05          1.87         2.66 o                         
  10   2   0          0.28          2.61         2.57 o                         
 -11   3   0        173.41        171.94         7.82 o                         
 -10   3   0          0.18         -2.76         2.76 o                         
  -9   3   0         24.50         22.54         1.83 o                         
  -8   3   0        122.17        116.90         3.38 o                         
  -7   3   0        656.98        632.61         6.04 o                         
  -6   3   0        199.91        196.13         2.80 o                         
  -5   3   0         28.35         34.49         1.29 o                         
  -4   3   0       1049.82       1039.10         5.78 o                         
  -3   3   0         12.04          8.22         0.48 o                         
  -2   3   0       1940.61       2035.67        13.39 o                         
  -1   3   0         70.06         57.11         0.92 o                         
   0   3   0       2206.24       2209.79        11.13 o                         
   1   3   0        399.72        423.69         3.00 o                         
   2   3   0        310.81        306.54         2.36 o                         
   3   3   0        273.11        290.39         2.61 o                         
   4   3   0        112.26        117.66         1.89 o                         
   5   3   0        285.77        279.84         3.47 o                         
   6   3   0         43.57         44.53         1.80 o                         
   7   3   0         29.71         32.01         2.83 o                         
   8   3   0         32.99         33.79         3.55 o                         
   9   3   0        172.73        172.13         8.45 o                         
  10   3   0          4.84          1.03         3.06 o                         
 -11   4   0        135.33        130.30         7.36 o                         
 -10   4   0         25.34         23.35         2.85 o                         
  -9   4   0          0.28         -1.09         1.17 o                         
  -8   4   0         61.37         63.15         2.25 o                         
  -7   4   0         11.21         12.03         2.60 o                         
  -6   4   0        658.92        660.65         5.55 o                         
  -5   4   0          3.03          3.71         0.57 o                         
  -4   4   0        804.40        817.95         4.83 o                         
  -3   4   0       1994.21       2113.37        11.07 o                         
  -2   4   0        999.26       1034.93         5.89 o                         
  -1   4   0        627.93        671.17         3.66 o                         
   0   4   0         34.69         36.11         0.83 o                         
   1   4   0        978.27        936.82         6.24 o                         
   2   4   0         11.26          8.77         0.56 o                         
   3   4   0         15.28         16.28         0.85 o                         
   4   4   0        295.11        299.33         3.05 o                         
   5   4   0        827.08        794.85         7.10 o                         
   6   4   0          4.88          5.24         1.34 o                         
   7   4   0          2.74          0.08         1.80 o                         
   8   4   0        187.86        190.69         6.33 o                         
   9   4   0         73.63         74.83         7.19 o                         
 -11   5   0        119.24        122.58         5.69 o                         
 -10   5   0        152.82        149.44         4.40 o                         
  -9   5   0         32.87         32.47         2.25 o                         
  -8   5   0         68.51         65.59         2.36 o                         
  -7   5   0        418.14        404.36         5.30 o                         
  -6   5   0        132.41        135.99         2.07 o                         
  -5   5   0          3.22          4.49         0.66 o                         
  -4   5   0         75.61         81.51         1.36 o                         
  -3   5   0       1758.47       1781.25         9.14 o                         
  -2   5   0         34.07         37.80         0.93 o                         
  -1   5   0        247.49        252.20         2.05 o                         
   0   5   0        124.17        122.25         1.45 o                         
   1   5   0        606.12        590.77         4.30 o                         
   2   5   0         10.30          9.36         0.91 o                         
   3   5   0         40.24         37.13         1.98 o                         
   4   5   0        224.03        225.83         3.40 o                         
   5   5   0          0.66         -0.65         1.26 o                         
   6   5   0        355.24        361.20         5.57 o                         
   7   5   0         22.03         15.47         2.63 o                         
   8   5   0        208.92        213.43         7.10 o                         
   9   5   0         22.23         24.85         3.92 o                         
 -11   6   0          7.37         10.73         2.87 o                         
 -10   6   0         50.63         46.76         3.01 o                         
  -9   6   0         50.81         51.34         2.78 o                         
  -8   6   0          0.85          0.96         1.68 o                         
  -7   6   0        167.27        171.49         3.14 o                         
  -6   6   0       1170.08       1154.14         7.59 o                         
  -5   6   0        133.32        133.33         3.31 o                         
  -4   6   0        110.31        112.85         1.63 o                         
  -3   6   0         34.25         36.96         1.06 o                         
  -2   6   0        213.77        213.67         2.21 o                         
  -1   6   0          1.06          3.03         0.53 o                         
   0   6   0        349.76        351.47         2.90 o                         
   1   6   0        172.42        175.50         2.17 o                         
   2   6   0        822.03        797.02         7.20 o                         
   3   6   0          3.25          5.09         1.09 o                         
   4   6   0         56.86         58.73         2.71 o                         
   5   6   0        129.02        131.41         3.66 o                         
   6   6   0         53.61         57.01         3.27 o                         
   7   6   0         39.51         42.35         4.04 o                         
   8   6   0         19.75         20.45         3.71 o                         
 -11   7   0         28.78         35.25         4.89 o                         
 -10   7   0        270.38        282.31        10.06 o                         
  -9   7   0         58.27         61.37         3.32 o                         
  -8   7   0         17.35         14.55         1.70 o                         
  -7   7   0        217.60        217.67         3.73 o                         
  -6   7   0        568.78        575.91         5.14 o                         
  -5   7   0        166.92        167.13         2.85 o                         
  -4   7   0         75.02         70.60         1.45 o                         
  -3   7   0        214.31        216.60         2.27 o                         
  -2   7   0        163.98        167.96         2.36 o                         
  -1   7   0         18.23         18.26         1.01 o                         
   0   7   0         62.63         65.49         2.09 o                         
   1   7   0        180.94        182.21         2.92 o                         
   2   7   0        275.87        267.59         4.00 o                         
   3   7   0        411.36        401.15         5.88 o                         
   4   7   0         16.47         16.32         2.09 o                         
   5   7   0        292.42        287.13         5.53 o                         
   6   7   0         46.41         49.54         3.49 o                         
   7   7   0         33.28         33.92         3.71 o                         
   8   7   0        115.22        115.57         7.71 o                         
 -11   8   0         48.58         48.41         4.78 o                         
 -10   8   0        176.62        170.54        10.12 o                         
  -9   8   0        261.23        278.94         7.01 o                         
  -8   8   0         43.20         43.54         5.38 o                         
  -7   8   0        359.72        355.14         5.14 o                         
  -6   8   0          0.88          2.74         1.61 o                         
  -5   8   0         75.09         75.34         2.07 o                         
  -4   8   0        116.23        120.36         2.13 o                         
  -3   8   0        679.32        651.14         6.81 o                         
  -2   8   0        210.05        198.42         3.63 o                         
  -1   8   0        659.05        636.62         6.62 o                         
   0   8   0         75.43         73.22         2.44 o                         
   1   8   0         51.91         53.25         2.36 o                         
   2   8   0        258.79        249.51         4.90 o                         
   3   8   0         28.97         26.48         2.30 o                         
   4   8   0         95.86        100.88         5.19 o                         
   5   8   0          0.27          0.78         2.66 o                         
   6   8   0        234.63        250.36         9.51 o                         
   7   8   0          5.51          3.38         5.58 o                         
 -11   9   0         14.55         13.31         3.03 o                         
 -10   9   0         75.44         77.92         6.15 o                         
  -9   9   0         81.47         84.45         4.72 o                         
  -8   9   0         24.03         29.88         4.33 o                         
  -7   9   0         61.24         56.91         2.83 o                         
  -6   9   0        281.67        283.45         5.49 o                         
  -5   9   0        114.00        106.97         3.52 o                         
  -4   9   0         83.42         81.44         3.10 o                         
  -3   9   0          1.56          1.59         2.21 o                         
  -2   9   0        271.30        275.59         4.57 o                         
  -1   9   0         34.87         38.01         3.55 o                         
   0   9   0         36.41         36.98         2.66 o                         
   1   9   0         78.24         78.78         3.47 o                         
   2   9   0        502.51        495.65         7.42 o                         
   3   9   0         14.91         15.92         2.09 o                         
   4   9   0         19.65         24.80         2.74 o                         
   5   9   0        390.45        391.44         9.13 o                         
   6   9   0         46.73         43.73         3.94 o                         
 -10  10   0        167.77        179.10         6.99 o                         
  -9  10   0         12.08          9.44         2.98 o                         
  -8  10   0          4.20          4.89         2.77 o                         
  -7  10   0         16.99         19.58         2.39 o                         
  -6  10   0         83.70         81.02         3.72 o                         
  -5  10   0        155.19        160.98         4.39 o                         
  -4  10   0         53.52         59.59         3.98 o                         
  -3  10   0         43.10         42.68         2.77 o                         
  -2  10   0         19.25         18.76         2.20 o                         
  -1  10   0        191.87        192.56         4.93 o                         
   0  10   0          3.01          1.56         1.93 o                         
   1  10   0        139.34        145.24         4.10 o                         
   2  10   0          2.75          1.89         1.75 o                         
   3  10   0        119.44        119.19         6.66 o                         
   4  10   0          0.20         -2.07         2.26 o                         
   5  10   0         26.29         25.70         5.39 o                         
  -9  11   0        421.10        428.96        15.53 o                         
  -8  11   0         93.49         78.43         8.97 o                         
  -7  11   0        106.68        110.79         5.42 o                         
  -6  11   0          7.81          7.56         2.37 o                         
  -5  11   0        201.74        207.83         4.96 o                         
  -4  11   0          2.89          2.76         1.75 o                         
  -3  11   0          0.54         -1.35         2.34 o                         
  -2  11   0        122.59        129.15         4.61 o                         
  -1  11   0        125.53        140.41         6.04 o                         
   0  11   0         77.53         70.63         5.40 o                         
   1  11   0          3.07          4.27         2.43 o                         
   2  11   0        301.02        311.64         6.21 o                         
   3  11   0         10.40          9.15         2.53 o                         
   4  11   0          0.42          1.91         3.57 o                         
  -7  12   0         10.28          8.61         4.26 o                         
  -6  12   0        211.36        215.68         8.84 o                         
  -5  12   0         32.59         29.94         3.06 o                         
  -4  12   0        225.48        226.12         8.35 o                         
  -3  12   0        115.10        123.32         5.46 o                         
  -2  12   0        239.42        242.37         9.01 o                         
  -1  12   0         17.05         14.01         3.77 o                         
   0  12   0         79.96         97.76         6.21 o                         
   1  12   0         69.31         69.18         6.08 o                         
   2  12   0         99.14        114.68         5.97 o                         
  -7  13   0         48.55         42.84         8.86 o                         
  -6  13   0         57.62         71.52        12.77 o                         
  -5  13   0         42.01         43.64         7.82 o                         
  -4  13   0          7.94          6.27         3.19 o                         
  -3  13   0         21.16         25.19         4.83 o                         
  -2  13   0          7.37         14.96         4.20 o                         
  -1  13   0        209.68        212.62         7.87 o                         
   0  13   0         29.87         23.40         4.21 o                         
   1  13   0         25.56         29.62         6.84 o                         
  -5  14   0         93.07        128.35        14.61 o                         
  -4  14   0          7.24          9.59         5.87 o                         
  -3  14   0          0.27          8.81         6.21 o                         
  -2  14   0         55.52         49.34        11.96 o                         
   1 -14   1          8.22         25.88         9.89 o                         
   2 -14   1         13.36         12.29         4.12 o                         
   3 -14   1         61.37         77.64         7.21 o                         
   4 -14   1         82.93         83.94        27.60 o                         
   5 -14   1         20.96         25.01         4.66 o                         
  -1 -13   1        121.93        131.09         7.18 o                         
   0 -13   1        131.32        132.64         7.46 o                         
   1 -13   1         12.88         10.87         5.52 o                         
   2 -13   1          2.63          3.08         3.53 o                         
   3 -13   1        230.56        247.64         9.61 o                         
   4 -13   1          0.13         -2.41         2.41 o                         
   5 -13   1          1.16          2.62         3.48 o                         
   6 -13   1         29.37         23.72         4.59 o                         
   7 -13   1         66.93         76.32        14.66 o                         
  -3 -12   1          1.22          5.78         3.09 o                         
  -2 -12   1         19.32         32.19         5.57 o                         
  -1 -12   1        160.43        168.17         7.34 o                         
   0 -12   1         29.64         37.13         4.30 o                         
   1 -12   1        153.07        161.44         7.84 o                         
   2 -12   1        240.75        250.99         7.62 o                         
   3 -12   1        151.33        154.44         5.88 o                         
   4 -12   1        133.86        133.40         4.75 o                         
   5 -12   1          6.04          9.42         2.54 o                         
   6 -12   1        321.18        297.35        10.87 o                         
   7 -12   1          0.35          6.28         2.87 o                         
   8 -12   1        105.92        100.97         9.89 o                         
  -4 -11   1         19.45         17.13         2.85 o                         
  -3 -11   1         24.57         32.86         6.73 o                         
  -2 -11   1         63.20         68.64         5.90 o                         
  -1 -11   1          1.26          2.33         2.03 o                         
   0 -11   1        288.73        287.61        10.46 o                         
   1 -11   1          8.90         13.47         3.96 o                         
   2 -11   1         53.12         54.34         3.68 o                         
   3 -11   1         37.10         41.23         3.28 o                         
   4 -11   1        116.86        115.20         4.95 o                         
   5 -11   1         25.69         30.31         3.82 o                         
   6 -11   1         34.41         37.25         5.56 o                         
   7 -11   1        354.79        357.94         9.75 o                         
   8 -11   1         11.07         15.76         5.29 o                         
   9 -11   1          2.61         -0.58         4.95 o                         
  -5 -10   1         26.94         23.93         2.97 o                         
  -4 -10   1        146.11        154.35         8.21 o                         
  -3 -10   1         24.55         24.71         2.68 o                         
  -2 -10   1         80.19         79.07         3.99 o                         
  -1 -10   1        258.93        257.41         5.55 o                         
   0 -10   1         35.40         36.58         2.87 o                         
   1 -10   1         45.84         46.13         3.18 o                         
   2 -10   1         69.56         66.28         3.45 o                         
   3 -10   1        455.25        461.72        15.38 o                         
   4 -10   1          8.28          8.43         1.73 o                         
   5 -10   1         29.42         24.32         2.28 o                         
   6 -10   1         56.74         56.34         3.52 o                         
   7 -10   1         15.85         16.85         2.65 o                         
   8 -10   1         84.37         99.36         8.51 o                         
   9 -10   1          0.97          4.74         2.65 o                         
  10 -10   1         65.10         69.11         5.52 o                         
  -6  -9   1         46.58         52.84         4.06 o                         
  -5  -9   1        132.45        136.92         4.85 o                         
  -4  -9   1         26.02         29.47         2.66 o                         
  -3  -9   1        441.08        445.38         7.07 o                         
  -2  -9   1          2.30          1.56         1.68 o                         
  -1  -9   1         75.12         69.95         2.77 o                         
   0  -9   1        327.79        322.42         5.45 o                         
   1  -9   1        263.32        250.80         6.26 o                         
   2  -9   1        280.00        272.65         5.20 o                         
   3  -9   1         45.11         42.63         2.21 o                         
   4  -9   1        801.91        794.65         9.15 o                         
   5  -9   1          0.27          1.34         1.23 o                         
   6  -9   1          5.93          6.74         2.57 o                         
   7  -9   1         12.94         14.02         1.92 o                         
   8  -9   1         67.05         69.86         4.01 o                         
   9  -9   1          0.29          1.86         2.42 o                         
  10  -9   1          0.01          3.15         2.67 o                         
  -7  -8   1         72.30         77.99         5.40 o                         
  -6  -8   1          2.43         -0.02         4.22 o                         
  -5  -8   1          0.09         -0.18         1.85 o                         
  -4  -8   1        265.29        256.98         5.23 o                         
  -3  -8   1         43.18         40.16         2.78 o                         
  -2  -8   1          3.12          2.88         1.24 o                         
  -1  -8   1         22.56         24.99         1.90 o                         
   0  -8   1        942.60        946.42        11.23 o                         
   1  -8   1         17.20         17.47         1.30 o                         
   2  -8   1          3.66          3.95         1.14 o                         
   3  -8   1        426.58        415.35         4.65 o                         
   4  -8   1         28.45         27.13         1.51 o                         
   5  -8   1        300.38        298.34         3.58 o                         
   6  -8   1         87.02         96.71         2.60 o                         
   7  -8   1        588.09        584.87         7.84 o                         
   8  -8   1         96.38         96.61         4.09 o                         
   9  -8   1        149.77        156.44         5.12 o                         
  10  -8   1         59.48         54.52         6.32 o                         
  11  -8   1         90.85         97.00         5.60 o                         
  -8  -7   1         79.46         92.73        10.34 o                         
  -7  -7   1          8.31          8.68         2.77 o                         
  -6  -7   1         70.93         78.69         3.58 o                         
  -5  -7   1          7.12          8.41         1.88 o                         
  -4  -7   1        154.63        154.49         3.81 o                         
  -3  -7   1        268.08        261.70         4.06 o                         
  -2  -7   1         66.90         62.29         2.19 o                         
  -1  -7   1        705.72        708.28         8.47 o                         
   0  -7   1        257.14        262.39         3.62 o                         
   1  -7   1        344.05        359.62         3.41 o                         
   2  -7   1          0.25         -0.09         0.66 o                         
   3  -7   1        640.95        634.36         4.42 o                         
   4  -7   1          3.20          2.40         0.74 o                         
   5  -7   1          8.08          8.50         1.10 o                         
   6  -7   1          2.56          1.69         1.01 o                         
   7  -7   1         26.08         25.84         2.21 o                         
   8  -7   1        309.66        318.58         5.70 o                         
   9  -7   1        106.49        102.48         4.23 o                         
  10  -7   1          0.05         -1.51         2.19 o                         
  11  -7   1          2.20         -0.04         2.51 o                         
  -9  -6   1          0.70         -1.06         4.95 o                         
  -8  -6   1          2.16         -1.18         2.49 o                         
  -7  -6   1        230.58        241.96        13.10 o                         
  -6  -6   1          9.07         11.67         1.90 o                         
  -5  -6   1          1.07          1.33         1.32 o                         
  -4  -6   1         87.18         90.60         2.51 o                         
  -3  -6   1        632.82        623.91         6.15 o                         
  -2  -6   1        119.51        114.90         2.42 o                         
  -1  -6   1         87.36         86.28         1.62 o                         
   0  -6   1        566.97        558.26         4.64 o                         
   1  -6   1          0.40          1.20         0.51 o                         
   2  -6   1        264.27        273.64         2.34 o                         
   3  -6   1        191.27        192.87         1.88 o                         
   4  -6   1       1068.12       1067.70         6.31 o                         
   5  -6   1         40.45         38.98         1.24 o                         
   6  -6   1         13.64         11.65         0.99 o                         
   7  -6   1         24.33         23.73         1.73 o                         
   8  -6   1        439.55        448.35         5.61 o                         
   9  -6   1          0.22         -0.57         1.31 o                         
  10  -6   1         13.52         13.22         2.19 o                         
  11  -6   1         29.33         23.00         4.37 o                         
  -9  -5   1          0.04         -1.08         2.73 o                         
  -8  -5   1         77.34         79.06         7.85 o                         
  -7  -5   1        168.98        170.16         4.98 o                         
  -6  -5   1        264.89        262.82         4.82 o                         
  -5  -5   1         47.03         48.45         1.98 o                         
  -4  -5   1        611.95        600.61         5.80 o                         
  -3  -5   1         16.14         17.20         1.06 o                         
  -2  -5   1        284.30        276.49         2.56 o                         
  -1  -5   1        279.86        279.37         2.73 o                         
   0  -5   1       1918.32       1903.65        10.95 o                         
   1  -5   1        328.27        327.58         2.50 o                         
   2  -5   1         11.96         11.49         0.59 o                         
   3  -5   1         19.49         15.14         0.72 o                         
   4  -5   1         55.71         55.25         1.26 o                         
   5  -5   1        714.32        723.62         5.10 o                         
   6  -5   1         80.93         85.59         1.93 o                         
   7  -5   1         32.33         34.11         2.10 o                         
   8  -5   1         20.76         19.47         1.87 o                         
   9  -5   1        512.40        498.94         6.87 o                         
  10  -5   1          0.66         -0.58         1.61 o                         
  11  -5   1         29.55         29.56         4.49 o                         
 -10  -4   1         78.78         82.51         7.50 o                         
  -9  -4   1         34.14         37.36         4.25 o                         
  -8  -4   1         42.66         45.22         3.87 o                         
  -7  -4   1        115.75        117.47         3.93 o                         
  -6  -4   1        342.20        336.82         4.53 o                         
  -5  -4   1         12.62         13.91         1.05 o                         
  -4  -4   1        905.47        908.20         6.24 o                         
  -3  -4   1        528.01        504.26         3.56 o                         
  -2  -4   1        289.03        281.56         2.33 o                         
  -1  -4   1        209.27        205.49         2.18 o                         
   0  -4   1        630.31        675.57         4.01 o                         
   1  -4   1       1911.73       1923.35        10.06 o                         
   2  -4   1          0.04          0.54         0.38 o                         
   3  -4   1         24.10         29.33         0.92 o                         
   4  -4   1        279.50        274.79         2.31 o                         
   5  -4   1       1668.95       1680.87         9.11 o                         
   6  -4   1          0.09         -0.02         0.77 o                         
   7  -4   1          0.06         -0.96         0.96 o                         
   8  -4   1        309.85        301.64         4.42 o                         
   9  -4   1          1.77         -0.21         1.32 o                         
  10  -4   1         84.02         79.94         5.59 o                         
  11  -4   1          0.54         -2.53         2.99 o                         
 -10  -3   1         17.29         15.88         5.31 o                         
  -9  -3   1        127.46        124.70         5.16 o                         
  -8  -3   1          0.08         -1.50         1.75 o                         
  -7  -3   1        140.52        146.80         3.41 o                         
  -6  -3   1         47.75         49.03         1.68 o                         
  -5  -3   1         17.95         17.50         1.09 o                         
  -4  -3   1        391.21        392.45         3.20 o                         
  -3  -3   1       2353.45       2320.40        12.86 o                         
  -2  -3   1        337.89        322.55         2.61 o                         
  -1  -3   1         51.32         62.13         0.98 o                         
   0  -3   1          3.44          1.24         0.43 o                         
   1  -3   1          7.79          6.36         0.64 o                         
   2  -3   1         30.59         15.66         0.74 o                         
   3  -3   1        236.27        237.66         2.01 o                         
   4  -3   1       1466.31       1511.98         7.82 o                         
   5  -3   1          1.42          0.79         0.56 o                         
   6  -3   1        852.04        818.96         6.60 o                         
   7  -3   1         13.01         12.55         1.23 o                         
   8  -3   1        362.22        357.72         4.80 o                         
   9  -3   1         46.75         49.05         2.62 o                         
  10  -3   1          6.60          5.01         2.77 o                         
  11  -3   1         71.29         75.93        10.58 o                         
 -11  -2   1         36.55         37.33         4.30 o                         
 -10  -2   1        115.80        115.54         5.22 o                         
  -9  -2   1        113.27        110.90         3.85 o                         
  -8  -2   1         34.84         30.73         2.38 o                         
  -7  -2   1        329.87        333.15         6.14 o                         
  -6  -2   1        404.61        408.43         4.62 o                         
  -5  -2   1         17.05         15.44         1.08 o                         
  -4  -2   1        192.77        195.85         2.70 o                         
  -3  -2   1        823.37        816.12         6.09 o                         
  -2  -2   1        132.32        111.89         1.40 o                         
  -1  -2   1       2209.74       2417.81        33.39 o                         
   0  -2   1          8.14          4.52         0.57 o                         
   1  -2   1        322.19        362.72         4.65 o                         
   2  -2   1       2306.77       2438.49        14.16 o                         
   3  -2   1         36.50         43.42         0.95 o                         
   4  -2   1         33.42         46.94         1.07 o                         
   5  -2   1        933.28        952.35         6.44 o                         
   6  -2   1         17.24         16.40         1.04 o                         
   7  -2   1          0.09          0.22         0.89 o                         
   8  -2   1          7.83          9.73         1.32 o                         
   9  -2   1        382.96        379.09         6.91 o                         
  10  -2   1          0.16         -2.38         2.38 o                         
  11  -2   1          0.02         -2.27         2.84 o                         
 -11  -1   1          0.97         -0.76         2.40 o                         
 -10  -1   1        184.16        178.31         9.95 o                         
  -9  -1   1          8.08         12.14         1.71 o                         
  -8  -1   1          3.18          2.37         1.09 o                         
  -7  -1   1        716.10        710.52         9.67 o                         
  -6  -1   1       1394.18       1381.07        10.65 o                         
  -5  -1   1         80.41         83.51         1.87 o                         
  -4  -1   1         11.94         11.56         0.85 o                         
  -3  -1   1       1707.26       1692.40        20.22 o                         
  -2  -1   1         80.28         80.61         2.65 o                         
  -1  -1   1         18.98         13.11         1.04 o                         
   0  -1   1        807.52        822.52        11.19 o                         
   1  -1   1       4247.73       4416.33        53.03 o                         
   2  -1   1        350.87        415.96         3.34 o                         
   3  -1   1       1758.18       1891.18         9.39 o                         
   4  -1   1         16.01         18.83         0.86 o                         
   5  -1   1        470.97        477.49         3.95 o                         
   6  -1   1        163.90        163.58         2.37 o                         
   7  -1   1         47.47         44.99         1.87 o                         
   8  -1   1         80.49         75.81         2.81 o                         
   9  -1   1         33.51         32.15         3.11 o                         
  10  -1   1        226.82        220.80         8.86 o                         
  11  -1   1          1.54          2.63         2.94 o                         
 -11   0   1         44.97         42.07         5.18 o                         
 -10   0   1        102.93        106.24         4.15 o                         
  -9   0   1        111.76        110.12         3.92 o                         
  -8   0   1          1.16          0.43         0.96 o                         
  -7   0   1        416.74        412.50         5.30 o                         
  -6   0   1         73.74         71.41         2.16 o                         
  -5   0   1         58.64         58.39         1.59 o                         
  -4   0   1          0.63         -0.14         0.47 o                         
  -3   0   1        290.64        319.40         7.07 o                         
  -1   0   1       3178.11       3110.09        31.19 o                         
   0   0   1        269.76        290.57         2.76 o                         
   1   0   1        172.09        162.54         3.97 o                         
   2   0   1       7228.90       7270.26        53.14 o                         
   3   0   1        226.73        249.57         2.04 o                         
   4   0   1        247.36        257.32         2.41 o                         
   5   0   1        136.57        136.27         1.93 o                         
   6   0   1       1149.50       1145.01         9.43 o                         
   7   0   1          8.80          9.25         1.20 o                         
   8   0   1         30.24         32.27         2.09 o                         
   9   0   1        259.86        253.35         5.89 o                         
  10   0   1         16.46         17.63         3.30 o                         
  11   0   1          1.24          1.70         3.18 o                         
 -11   1   1          0.07         -2.36         2.36 o                         
 -10   1   1        234.79        230.45         5.86 o                         
  -9   1   1        158.20        156.17         3.72 o                         
  -8   1   1          0.21          0.64         1.08 o                         
  -7   1   1         77.77         79.68         1.57 o                         
  -6   1   1        646.04        658.13         5.09 o                         
  -5   1   1          3.15          6.57         0.71 o                         
  -4   1   1        119.42        130.31         2.18 o                         
  -3   1   1          5.04          5.30         0.50 o                         
  -2   1   1        334.10        367.77         5.35 o                         
  -1   1   1        142.29        178.83         3.50 o                         
   0   1   1        159.40        136.55         1.59 o                         
   1   1   1        566.92        566.66         3.87 o                         
   2   1   1       2432.03       2617.76        15.31 o                         
   3   1   1        143.70        135.57         2.01 o                         
   4   1   1        217.16        207.54         2.45 o                         
   5   1   1        457.14        469.91         4.28 o                         
   6   1   1         36.68         36.14         1.74 o                         
   7   1   1        141.88        140.58         3.47 o                         
   8   1   1         51.23         55.91         3.07 o                         
   9   1   1        131.43        129.71         4.57 o                         
  10   1   1         64.18         58.34         4.96 o                         
 -12   2   1         93.16         82.80         6.56 o                         
 -11   2   1          6.58          8.86         2.99 o                         
 -10   2   1        250.19        254.63         5.04 o                         
  -9   2   1         93.53         92.84         4.70 o                         
  -8   2   1         98.16         92.71         2.23 o                         
  -7   2   1        261.23        253.82         3.06 o                         
  -6   2   1         65.12         62.96         1.25 o                         
  -5   2   1        816.68        838.64         4.55 o                         
  -4   2   1         48.40         45.69         1.15 o                         
  -3   2   1         26.86         17.74         0.62 o                         
  -2   2   1          0.06          0.85         0.34 o                         
  -1   2   1       3994.58       4020.88        39.54 o                         
   0   2   1         99.51         76.02         0.91 o                         
   1   2   1        331.04        312.02         3.32 o                         
   2   2   1        882.43        857.06         7.15 o                         
   3   2   1        575.12        605.35         4.27 o                         
   4   2   1          2.26          4.70         0.84 o                         
   5   2   1        443.74        438.24         4.27 o                         
   6   2   1        186.49        183.83         3.44 o                         
   7   2   1          0.65         -0.80         1.31 o                         
   8   2   1         20.71         22.70         3.10 o                         
   9   2   1          5.88          2.42         3.55 o                         
  10   2   1         73.65         66.99         5.59 o                         
 -12   3   1         26.30         26.45         3.91 o                         
 -11   3   1         66.07         63.84         9.48 o                         
 -10   3   1         19.83         16.87         2.15 o                         
  -9   3   1        546.16        541.69         6.92 o                         
  -8   3   1          7.15          6.92         1.53 o                         
  -7   3   1         10.75         12.19         1.09 o                         
  -6   3   1        191.39        195.94         2.31 o                         
  -5   3   1        232.97        227.01         2.48 o                         
  -4   3   1         48.38         50.94         1.01 o                         
  -3   3   1        189.21        194.87         1.61 o                         
  -2   3   1       5297.34       5467.19        26.57 o                         
  -1   3   1       3724.91       3960.13        20.85 o                         
   0   3   1        951.63        989.89         5.56 o                         
   1   3   1          0.35         -0.10         0.40 o                         
   2   3   1       1000.13        989.28         5.50 o                         
   3   3   1        133.54        134.56         1.75 o                         
   4   3   1          0.08         -0.21         0.72 o                         
   5   3   1        140.00        146.45         2.89 o                         
   6   3   1        195.48        192.19         3.77 o                         
   7   3   1        244.90        246.69         4.92 o                         
   8   3   1        111.92        100.02         5.87 o                         
   9   3   1        108.52        110.33        10.04 o                         
 -12   4   1          2.14          5.98         3.22 o                         
 -11   4   1          0.96          0.01         2.19 o                         
 -10   4   1        301.01        302.58         6.17 o                         
  -9   4   1         99.43         97.37         2.90 o                         
  -8   4   1         34.87         34.88         1.97 o                         
  -7   4   1         39.52         39.32         1.69 o                         
  -6   4   1        360.82        370.29         3.58 o                         
  -5   4   1        362.35        369.64         3.07 o                         
  -4   4   1        169.15        182.56         1.65 o                         
  -3   4   1        117.48        123.63         1.28 o                         
  -2   4   1        501.23        475.44         3.04 o                         
  -1   4   1       2122.16       2207.49        10.82 o                         
   0   4   1        486.57        507.82         3.45 o                         
   1   4   1        193.75        198.11         1.83 o                         
   2   4   1        741.85        730.69         4.51 o                         
   3   4   1        696.46        698.59         5.17 o                         
   4   4   1        122.91        114.51         2.69 o                         
   5   4   1        200.91        197.82         3.52 o                         
   6   4   1        168.32        161.52         4.32 o                         
   7   4   1        211.72        207.60         4.72 o                         
   8   4   1          0.06          4.72         2.73 o                         
   9   4   1          0.03          0.41         4.29 o                         
 -12   5   1        176.80        175.03         6.59 o                         
 -11   5   1          0.44          2.99         2.32 o                         
 -10   5   1          6.32          7.35         1.62 o                         
  -9   5   1        108.67        107.16         3.14 o                         
  -8   5   1         12.22          9.37         1.28 o                         
  -7   5   1          0.64          0.04         0.84 o                         
  -6   5   1          6.85          8.37         0.88 o                         
  -5   5   1       1542.12       1554.05         8.57 o                         
  -4   5   1        816.31        824.84         4.70 o                         
  -3   5   1          2.40          2.25         0.44 o                         
  -2   5   1         71.76         74.31         1.57 o                         
  -1   5   1        901.16        890.34         4.88 o                         
   0   5   1         19.31         17.80         0.88 o                         
   1   5   1       1123.03       1095.41         6.64 o                         
   2   5   1        105.03        104.78         1.69 o                         
   3   5   1        258.93        256.98         3.39 o                         
   4   5   1        129.39        127.44         3.59 o                         
   5   5   1         25.70         26.15         2.19 o                         
   6   5   1        202.02        213.40         4.68 o                         
   7   5   1         32.07         30.99         3.93 o                         
   8   5   1          0.49         -2.17         2.97 o                         
 -12   6   1         12.12          5.46         2.79 o                         
 -11   6   1         10.64          6.61         2.53 o                         
 -10   6   1          1.03         -0.74         1.41 o                         
  -9   6   1        228.55        232.18         4.46 o                         
  -8   6   1          6.13          8.23         1.39 o                         
  -7   6   1         32.93         32.49         1.83 o                         
  -6   6   1         16.61         16.04         1.10 o                         
  -5   6   1         28.97         29.02         1.12 o                         
  -4   6   1       1542.76       1541.36         8.39 o                         
  -3   6   1         73.25         76.66         1.26 o                         
  -2   6   1        167.14        184.48         2.06 o                         
  -1   6   1         72.49         70.17         1.39 o                         
   0   6   1        813.19        818.48         5.44 o                         
   1   6   1        116.97        118.14         1.85 o                         
   2   6   1        520.27        509.70         6.37 o                         
   3   6   1        172.55        166.19         3.42 o                         
   4   6   1         52.31         60.31         5.84 o                         
   5   6   1          1.90          2.85         3.47 o                         
   6   6   1         47.30         48.03         3.57 o                         
   7   6   1         58.34         54.30         3.71 o                         
   8   6   1        107.03        110.87         6.70 o                         
 -11   7   1         23.81         22.80         4.54 o                         
 -10   7   1         75.65         76.98         6.97 o                         
  -9   7   1         10.45         10.54         1.65 o                         
  -8   7   1        560.44        548.53         6.91 o                         
  -7   7   1        209.73        217.11         3.68 o                         
  -6   7   1         86.43         81.91         2.20 o                         
  -5   7   1         14.04         15.41         1.06 o                         
  -4   7   1        957.43        945.45         5.92 o                         
  -3   7   1         24.26         21.61         1.01 o                         
  -2   7   1        629.61        612.05         5.02 o                         
  -1   7   1        360.21        353.86         3.65 o                         
   0   7   1         41.25         42.20         2.69 o                         
   1   7   1        109.45        107.41         3.15 o                         
   2   7   1         49.35         50.43         2.74 o                         
   3   7   1        317.76        312.33         4.93 o                         
   4   7   1          2.43          1.32         1.72 o                         
   5   7   1         23.15         23.50         2.67 o                         
   6   7   1         85.46         79.03         4.17 o                         
   7   7   1        161.32        151.01         7.32 o                         
 -11   8   1          3.33          4.46         3.91 o                         
 -10   8   1          7.12          4.51         2.44 o                         
  -9   8   1         21.40         18.64         2.96 o                         
  -8   8   1        118.18        112.70         4.04 o                         
  -7   8   1        106.19        109.95         3.45 o                         
  -6   8   1          0.89          1.60         1.17 o                         
  -5   8   1        537.71        538.81         5.43 o                         
  -4   8   1         38.79         40.22         1.52 o                         
  -3   8   1        228.46        208.44         4.22 o                         
  -2   8   1        132.35        132.71         3.92 o                         
  -1   8   1       1129.86       1110.41         9.83 o                         
   0   8   1         19.18         20.29         1.66 o                         
   1   8   1         11.33          9.46         1.52 o                         
   2   8   1        171.16        169.63         3.94 o                         
   3   8   1         82.87         84.48         3.45 o                         
   4   8   1        135.87        141.54         4.64 o                         
   5   8   1        105.91        111.28         4.68 o                         
   6   8   1         77.34         82.45         4.56 o                         
 -11   9   1         55.36         61.83         7.59 o                         
 -10   9   1          0.64          0.42         2.44 o                         
  -9   9   1         49.53         51.09         3.78 o                         
  -8   9   1         36.15         36.20         2.81 o                         
  -7   9   1        284.36        282.14         6.46 o                         
  -6   9   1          0.22         -0.98         1.16 o                         
  -5   9   1        189.60        180.61         3.72 o                         
  -4   9   1        207.01        209.30         5.53 o                         
  -3   9   1          4.35          1.51         1.27 o                         
  -2   9   1         44.15         49.23         3.02 o                         
  -1   9   1          0.77          1.02         1.30 o                         
   0   9   1        365.10        370.18         5.50 o                         
   1   9   1          7.17          9.89         1.74 o                         
   2   9   1          4.13          4.98         2.38 o                         
   3   9   1         92.66         96.15         5.35 o                         
   4   9   1        192.34        199.00         5.63 o                         
   5   9   1          7.22          5.60         3.22 o                         
 -10  10   1          0.01         -2.07         4.14 o                         
  -9  10   1          5.63          3.57         4.26 o                         
  -8  10   1        335.82        335.18         6.21 o                         
  -7  10   1         18.07         20.80         2.79 o                         
  -6  10   1         50.81         58.58         4.00 o                         
  -5  10   1         15.51         13.97         1.89 o                         
  -4  10   1        369.87        368.53         6.27 o                         
  -3  10   1         20.39         22.91         2.34 o                         
  -2  10   1          2.60          4.32         1.87 o                         
  -1  10   1        176.10        174.07         4.83 o                         
   0  10   1          0.98          2.40         1.96 o                         
   1  10   1        154.19        165.06         4.48 o                         
   2  10   1          9.71          6.96         2.03 o                         
   3  10   1         53.13         55.54         4.05 o                         
   4  10   1          1.69         -1.14         2.37 o                         
  -8  11   1         47.63         52.33         8.63 o                         
  -7  11   1        227.34        223.41        11.38 o                         
  -6  11   1         15.93         16.03         2.79 o                         
  -5  11   1        339.77        336.03         6.42 o                         
  -4  11   1          1.87          1.29         2.09 o                         
  -3  11   1        448.63        437.27         7.60 o                         
  -2  11   1         64.29         61.45         3.76 o                         
  -1  11   1         16.46         15.22         6.12 o                         
   0  11   1        111.29        118.64        10.64 o                         
   1  11   1         69.33         70.77         6.54 o                         
   2  11   1         12.10         12.75         4.05 o                         
   3  11   1          8.76         10.78         4.30 o                         
  -9  12   1          7.25          2.76         5.06 o                         
  -8  12   1          1.99          3.64         3.31 o                         
  -7  12   1        144.51        148.42        11.62 o                         
  -6  12   1          2.81         -2.31         3.21 o                         
  -5  12   1          8.81          2.13         4.77 o                         
  -4  12   1        296.05        286.83         7.54 o                         
  -3  12   1          0.12          1.70         2.28 o                         
  -2  12   1         55.08         58.84         5.40 o                         
  -1  12   1         34.52         32.77         4.16 o                         
   0  12   1        182.43        195.04        11.55 o                         
   1  12   1         11.00         11.53         3.62 o                         
   2  12   1         77.12         76.62         7.50 o                         
  -7  13   1          1.09          3.19         4.49 o                         
  -6  13   1         67.10         81.66        11.10 o                         
  -5  13   1         35.69         30.41         8.57 o                         
  -4  13   1         54.18         50.80         9.17 o                         
  -3  13   1         10.46         15.37         4.14 o                         
  -2  13   1          0.39          0.25         3.22 o                         
  -1  13   1         33.15         32.10         6.45 o                         
   0  13   1         32.16         32.04         4.45 o                         
   1 -14   2          5.18          4.56         6.44 o                         
   2 -14   2          1.03          6.47         3.85 o                         
   3 -14   2         25.01         23.43         4.65 o                         
   4 -14   2         80.44         86.53        15.35 o                         
   5 -14   2         35.77         40.25        19.20 o                         
  -2 -13   2         29.20         28.08         6.75 o                         
  -1 -13   2         25.68         25.70         6.33 o                         
   0 -13   2        118.44        114.40         7.46 o                         
   1 -13   2        137.82        135.30         6.86 o                         
   2 -13   2        175.61        181.34         8.72 o                         
   3 -13   2         79.70         94.28         7.23 o                         
   4 -13   2          5.75          7.37         3.63 o                         
   5 -13   2        171.69        187.96         8.76 o                         
   6 -13   2         27.22         28.63         9.55 o                         
   7 -13   2         77.74         58.53         8.51 o                         
  -3 -12   2         96.17        107.07         9.59 o                         
  -2 -12   2         13.74         10.71         3.22 o                         
  -1 -12   2         38.83         42.53         5.31 o                         
   0 -12   2         64.49         65.56         5.63 o                         
   1 -12   2        268.39        248.62         7.75 o                         
   2 -12   2          9.66          9.90         3.53 o                         
   3 -12   2          8.39          7.44         2.45 o                         
   4 -12   2         54.18         57.31         4.55 o                         
   5 -12   2        134.94        129.96         5.61 o                         
   6 -12   2         15.64         17.07         3.18 o                         
   7 -12   2         42.33         51.29         5.38 o                         
   8 -12   2        434.63        455.65        16.33 o                         
  -5 -11   2          0.09          0.47         4.37 o                         
  -4 -11   2         16.38         15.53         2.55 o                         
  -3 -11   2         95.59         92.36         4.69 o                         
  -2 -11   2         64.20         65.66         4.07 o                         
  -1 -11   2         11.88         15.58         2.47 o                         
   0 -11   2         54.43         54.35         4.53 o                         
   1 -11   2         30.01         24.51         3.28 o                         
   2 -11   2        136.99        133.27         4.53 o                         
   3 -11   2         11.96          9.50         2.44 o                         
   4 -11   2        289.35        292.78         8.26 o                         
   5 -11   2          3.47          2.51         1.88 o                         
   6 -11   2        111.02        116.26         5.39 o                         
   7 -11   2          0.09          3.56         3.21 o                         
   8 -11   2         21.37         28.64         5.64 o                         
   9 -11   2        134.40        124.78        10.35 o                         
  -6 -10   2        202.01        196.74        10.81 o                         
  -5 -10   2         22.27         22.36         2.81 o                         
  -4 -10   2         52.51         52.23         4.28 o                         
  -3 -10   2        157.75        160.55         4.91 o                         
  -2 -10   2        266.22        255.17         5.18 o                         
  -1 -10   2          0.17          0.30         1.39 o                         
   0 -10   2          1.28          0.55         1.52 o                         
   1 -10   2        145.28        149.09         4.27 o                         
   2 -10   2         69.29         66.88         3.47 o                         
   3 -10   2         16.41         17.12         2.70 o                         
   4 -10   2          3.47          4.41         2.29 o                         
   5 -10   2        477.69        472.56         7.42 o                         
   6 -10   2         10.68          9.58         3.35 o                         
   7 -10   2          8.57          7.87         2.67 o                         
   8 -10   2          3.79          2.99         4.03 o                         
   9 -10   2         95.81         93.50         8.97 o                         
  10 -10   2         11.74         11.27         5.18 o                         
  -7  -9   2         74.05         82.89         7.38 o                         
  -6  -9   2         78.01         83.05         4.29 o                         
  -5  -9   2         15.11         18.98         2.57 o                         
  -4  -9   2          0.23         -0.29         1.69 o                         
  -3  -9   2        176.30        173.58         4.13 o                         
  -2  -9   2         51.44         55.78         2.70 o                         
  -1  -9   2        309.35        302.33         4.85 o                         
   0  -9   2        270.10        270.51         4.93 o                         
   1  -9   2        495.74        489.46         5.94 o                         
   2  -9   2         98.53        103.21         3.02 o                         
   3  -9   2        263.49        262.88         5.25 o                         
   4  -9   2        138.46        136.64         3.36 o                         
   5  -9   2        139.46        136.25         3.38 o                         
   6  -9   2        384.53        387.73         5.46 o                         
   7  -9   2          0.68         -1.42         1.55 o                         
   8  -9   2        104.49        108.95         6.46 o                         
   9  -9   2         48.89         54.61         4.95 o                         
  10  -9   2        161.98        155.19         6.53 o                         
  -8  -8   2         10.53          5.95         3.73 o                         
  -7  -8   2        106.21         99.19        11.45 o                         
  -6  -8   2         30.00         36.64         3.48 o                         
  -5  -8   2         48.56         44.89         3.02 o                         
  -4  -8   2         91.06         92.46         3.16 o                         
  -3  -8   2        137.19        129.75         3.26 o                         
  -2  -8   2        177.50        180.63         3.55 o                         
  -1  -8   2         35.23         36.01         2.27 o                         
   0  -8   2          7.83          8.76         1.18 o                         
   1  -8   2          9.89          9.06         1.08 o                         
   2  -8   2        575.96        579.85         5.68 o                         
   3  -8   2          0.40          0.24         1.02 o                         
   4  -8   2         71.22         71.12         2.14 o                         
   5  -8   2        206.02        205.41         3.31 o                         
   6  -8   2        306.17        295.62         5.01 o                         
   7  -8   2         62.03         63.51         2.82 o                         
   8  -8   2          1.30          0.11         2.17 o                         
   9  -8   2        338.53        316.73        13.97 o                         
  10  -8   2          8.30          7.08         2.82 o                         
  -8  -7   2          4.24          7.55         4.67 o                         
  -7  -7   2          2.12          0.13         4.07 o                         
  -6  -7   2        150.98        156.47         5.11 o                         
  -5  -7   2         38.86         38.59         2.37 o                         
  -4  -7   2        133.70        131.51         3.19 o                         
  -3  -7   2        335.52        332.11         4.46 o                         
  -2  -7   2        244.93        247.69         3.72 o                         
  -1  -7   2        153.54        149.65         2.75 o                         
   0  -7   2          6.90          9.42         0.97 o                         
   1  -7   2        458.70        469.17         4.28 o                         
   2  -7   2        815.31        804.65         5.13 o                         
   3  -7   2        132.04        134.97         1.99 o                         
   4  -7   2         13.47         15.22         0.99 o                         
   5  -7   2        431.79        421.00         4.22 o                         
   6  -7   2         73.09         76.60         2.61 o                         
   7  -7   2          7.04          8.63         1.49 o                         
   8  -7   2         16.16         18.03         2.06 o                         
   9  -7   2        179.98        171.80         4.69 o                         
  10  -7   2         21.85         15.91         3.01 o                         
  11  -7   2         26.74         25.27         4.37 o                         
  -9  -6   2         28.92         25.19         3.59 o                         
  -8  -6   2         17.88         20.67         3.64 o                         
  -7  -6   2        180.43        176.01         5.83 o                         
  -6  -6   2         31.62         29.21         2.23 o                         
  -5  -6   2        374.03        363.99         4.70 o                         
  -4  -6   2          6.76          8.17         1.14 o                         
  -3  -6   2          6.40          6.98         1.03 o                         
  -2  -6   2         83.09         80.43         2.04 o                         
  -1  -6   2        594.01        585.41         6.41 o                         
   0  -6   2         12.39         12.35         0.88 o                         
   1  -6   2        218.06        213.88         1.97 o                         
   2  -6   2       1232.08       1218.08         6.82 o                         
   3  -6   2        265.51        264.38         2.61 o                         
   4  -6   2        232.00        234.23         2.59 o                         
   5  -6   2          0.60          0.94         0.61 o                         
   6  -6   2        411.86        400.61         4.46 o                         
   7  -6   2          2.35          0.93         1.06 o                         
   8  -6   2         16.00         16.89         1.71 o                         
   9  -6   2        137.34        142.79         4.27 o                         
  10  -6   2        298.09        307.77         7.67 o                         
  11  -6   2          2.14         -1.39         2.57 o                         
  -9  -5   2        172.89        194.42         6.55 o                         
  -8  -5   2         11.74         11.26         2.33 o                         
  -7  -5   2          0.91          3.05         1.56 o                         
  -6  -5   2        334.05        322.96         4.57 o                         
  -5  -5   2        185.16        190.30         3.04 o                         
  -4  -5   2         37.72         35.60         1.60 o                         
  -3  -5   2          6.19          6.26         0.78 o                         
  -2  -5   2       1296.06       1253.88        10.37 o                         
  -1  -5   2       1323.36       1313.69        12.29 o                         
   0  -5   2        207.70        206.21         2.35 o                         
   1  -5   2        162.20        163.57         1.67 o                         
   2  -5   2       1114.36       1114.63         5.80 o                         
   3  -5   2        802.46        790.30         4.77 o                         
   4  -5   2          0.19          0.93         0.50 o                         
   5  -5   2        192.81        207.25         2.64 o                         
   6  -5   2        270.93        269.03         3.52 o                         
   7  -5   2        213.33        215.04         3.70 o                         
   8  -5   2         96.31         96.89         2.99 o                         
   9  -5   2         69.55         74.53         3.56 o                         
  10  -5   2         38.91         39.99         3.64 o                         
  11  -5   2        110.98        111.67         7.71 o                         
 -10  -4   2        123.84        115.25         5.37 o                         
  -9  -4   2          8.01         12.94         5.23 o                         
  -8  -4   2         90.81         87.93         3.49 o                         
  -7  -4   2          0.31          1.10         1.24 o                         
  -6  -4   2         45.31         44.36         2.42 o                         
  -5  -4   2         34.74         37.30         1.47 o                         
  -4  -4   2        266.38        273.04         3.01 o                         
  -3  -4   2        363.20        364.03         3.45 o                         
  -2  -4   2       1744.32       1768.43        13.44 o                         
  -1  -4   2       1411.90       1401.71        10.71 o                         
   0  -4   2        597.82        579.49         5.62 o                         
   1  -4   2        268.40        246.16         1.89 o                         
   2  -4   2        490.46        527.66         3.55 o                         
   3  -4   2        325.50        300.11         2.34 o                         
   4  -4   2          0.17          0.43         0.50 o                         
   5  -4   2        334.72        331.48         3.80 o                         
   6  -4   2        582.03        568.49         6.82 o                         
   7  -4   2        696.70        676.58         6.87 o                         
   8  -4   2         14.35         14.51         1.86 o                         
   9  -4   2          8.21          8.95         1.88 o                         
  10  -4   2         77.90         78.76         4.24 o                         
  11  -4   2         74.03         72.56         8.80 o                         
 -10  -3   2          8.23          5.46         2.43 o                         
  -9  -3   2        132.00        139.80         4.67 o                         
  -8  -3   2          6.38          6.13         1.72 o                         
  -7  -3   2         24.96         25.43         2.68 o                         
  -6  -3   2          0.66          2.08         0.88 o                         
  -5  -3   2        507.10        509.93         4.93 o                         
  -4  -3   2         42.66         44.69         1.45 o                         
  -3  -3   2        101.46        100.56         1.75 o                         
  -2  -3   2         81.77         75.50         1.12 o                         
  -1  -3   2       1329.80       1266.63         9.50 o                         
   0  -3   2       1885.39       2053.36        11.13 o                         
   1  -3   2        370.84        425.01         5.78 o                         
   2  -3   2       1238.32       1262.08         6.54 o                         
   3  -3   2        606.70        619.67         3.58 o                         
   4  -3   2         30.15         33.45         1.03 o                         
   5  -3   2         51.10         49.25         1.38 o                         
   6  -3   2        497.47        489.86         4.48 o                         
   7  -3   2          0.13          2.98         1.12 o                         
   8  -3   2         14.91         14.67         1.82 o                         
   9  -3   2          7.15          4.76         1.73 o                         
  10  -3   2        205.94        197.00        14.66 o                         
  11  -3   2         13.02         10.43         6.10 o                         
 -11  -2   2         10.38          9.26         2.49 o                         
 -10  -2   2         41.40         46.45        15.69 o                         
  -9  -2   2        178.06        180.84         3.86 o                         
  -8  -2   2         55.90         60.42         3.65 o                         
  -7  -2   2        190.55        192.54         4.11 o                         
  -6  -2   2        318.11        320.24         4.61 o                         
  -5  -2   2        529.39        529.83         8.12 o                         
  -4  -2   2        928.43        915.20         7.68 o                         
  -3  -2   2        255.85        243.65         2.65 o                         
  -2  -2   2       1811.55       1858.30        13.19 o                         
  -1  -2   2        370.66        400.66         3.40 o                         
   0  -2   2         38.13         34.67         1.23 o                         
   1  -2   2       1836.18       1976.60        10.06 o                         
   2  -2   2          2.38          1.06         0.41 o                         
   3  -2   2       2169.32       2317.48        11.41 o                         
   4  -2   2        302.04        324.63         2.59 o                         
   5  -2   2          0.21          1.45         0.71 o                         
   6  -2   2          0.45          1.07         0.86 o                         
   7  -2   2        374.77        373.73         4.82 o                         
   8  -2   2         75.42         79.14         4.62 o                         
   9  -2   2         19.02         18.17         2.32 o                         
  10  -2   2          2.42          3.52         4.72 o                         
  11  -2   2         96.57        106.17        13.74 o                         
 -11  -1   2         11.93         14.37         2.51 o                         
 -10  -1   2         28.21         24.82         3.61 o                         
  -9  -1   2          3.62          3.09         1.96 o                         
  -8  -1   2        371.26        372.78         7.01 o                         
  -7  -1   2          7.99          8.15         1.78 o                         
  -6  -1   2         38.55         36.59         1.88 o                         
  -5  -1   2        172.20        171.67         2.95 o                         
  -4  -1   2       2343.76       2318.51        17.38 o                         
  -3  -1   2         46.99         46.36         1.26 o                         
  -2  -1   2         25.41         25.77         1.25 o                         
  -1  -1   2      11045.37      11489.78       111.17 o                         
   0  -1   2        721.31        763.39         5.79 o                         
   1  -1   2        131.05        113.55         1.34 o                         
   2  -1   2        245.58        259.59         2.08 o                         
   3  -1   2       2292.53       2333.08        17.98 o                         
   4  -1   2         74.40         74.51         1.36 o                         
   5  -1   2          5.07          6.65         0.81 o                         
   6  -1   2        118.09        122.17         2.62 o                         
   7  -1   2        201.74        198.27         3.57 o                         
   8  -1   2        132.56        134.65         3.40 o                         
   9  -1   2          8.57          8.75         2.33 o                         
  10  -1   2         52.86         53.90         5.00 o                         
 -11   0   2         11.84          9.90         4.03 o                         
 -10   0   2          3.49          1.52         1.42 o                         
  -9   0   2         40.74         39.61         3.11 o                         
  -8   0   2         55.33         58.22         2.82 o                         
  -7   0   2         90.69         93.02         2.91 o                         
  -6   0   2          0.12          0.96         0.85 o                         
  -5   0   2       2048.03       2074.30        18.75 o                         
  -4   0   2        278.51        292.82         3.80 o                         
  -3   0   2          0.76          1.26         0.62 o                         
  -2   0   2       1390.28       1499.82        15.29 o                         
  -1   0   2        169.45        191.89         2.68 o                         
   0   0   2       1523.64       1646.05        13.77 o                         
   1   0   2          1.34          6.05         0.55 o                         
   2   0   2       1284.83       1276.54         8.38 o                         
   3   0   2          1.63          1.26         0.58 o                         
   4   0   2       2085.99       2098.18        16.34 o                         
   5   0   2        620.64        624.65         7.46 o                         
   6   0   2        310.20        310.06         4.09 o                         
   7   0   2          2.87          3.65         1.29 o                         
   8   0   2        221.98        221.12         4.19 o                         
   9   0   2          6.98         13.87         2.89 o                         
  10   0   2         64.71         65.58         5.30 o                         
 -12   1   2         37.10         33.70         4.72 o                         
 -11   1   2        145.32        147.01         7.88 o                         
 -10   1   2          0.08          1.67         1.40 o                         
  -9   1   2         67.66         66.58         4.76 o                         
  -8   1   2         79.58         88.03         3.20 o                         
  -7   1   2        386.75        383.09         3.81 o                         
  -6   1   2          0.13          0.53         0.55 o                         
  -5   1   2          5.25          6.25         0.60 o                         
  -4   1   2       2928.47       2966.79        19.06 o                         
  -3   1   2        351.87        412.50         3.36 o                         
  -2   1   2        587.68        601.67         3.98 o                         
  -1   1   2        356.43        372.60         3.74 o                         
   0   1   2       1274.11       1333.40         7.58 o                         
   1   1   2        568.86        580.91         3.67 o                         
   2   1   2        117.76        125.64         1.59 o                         
   3   1   2        294.11        299.24         2.75 o                         
   4   1   2         65.71         68.12         1.83 o                         
   5   1   2        110.90        112.58         2.49 o                         
   6   1   2         75.91         75.69         3.34 o                         
   7   1   2        193.24        195.49         3.69 o                         
   8   1   2         45.16         48.43         2.66 o                         
   9   1   2         21.77         23.20         3.06 o                         
  10   1   2         27.76         31.68         3.85 o                         
 -12   2   2         49.43         39.11         4.83 o                         
 -11   2   2          5.13          5.96         2.20 o                         
 -10   2   2         42.99         41.08         2.96 o                         
  -9   2   2         77.50         75.87         3.00 o                         
  -8   2   2       1321.64       1296.26        11.56 o                         
  -7   2   2          6.04          7.04         0.72 o                         
  -6   2   2        143.70        151.21         1.93 o                         
  -5   2   2        106.89        100.96         1.15 o                         
  -4   2   2        284.09        271.28         2.21 o                         
  -3   2   2        478.29        470.48         2.88 o                         
  -2   2   2        225.41        259.98         2.53 o                         
  -1   2   2       2187.17       2211.85        12.01 o                         
   0   2   2        548.04        665.12         3.94 o                         
   1   2   2       4355.18       4497.40        23.67 o                         
   2   2   2        803.11        875.48         5.67 o                         
   3   2   2        265.14        282.64         2.67 o                         
   4   2   2          0.29         -0.82         0.85 o                         
   5   2   2         40.19         41.02         2.00 o                         
   6   2   2          9.18          8.73         1.51 o                         
   7   2   2        214.89        219.01         4.43 o                         
   8   2   2        215.04        211.55         4.44 o                         
   9   2   2          3.89          3.79         4.99 o                         
 -12   3   2        129.07        123.52         5.47 o                         
 -11   3   2          3.33          4.97         4.08 o                         
 -10   3   2         52.67         51.42         3.07 o                         
  -9   3   2         77.53         79.75         3.06 o                         
  -8   3   2         38.19         39.07         1.68 o                         
  -7   3   2        743.69        727.33         5.87 o                         
  -6   3   2         47.86         47.65         1.24 o                         
  -5   3   2        566.68        577.92         4.43 o                         
  -4   3   2         73.15         78.55         1.14 o                         
  -3   3   2       1416.88       1496.00         7.62 o                         
  -2   3   2        668.36        758.70         4.24 o                         
  -1   3   2          0.27          0.42         0.35 o                         
   0   3   2       2899.81       2894.44        13.95 o                         
   1   3   2        286.81        268.12         2.26 o                         
   2   3   2         59.51         63.97         1.44 o                         
   3   3   2          2.56          0.74         0.75 o                         
   4   3   2        969.41        935.15         8.16 o                         
   5   3   2         94.08         85.74         2.63 o                         
   6   3   2          6.34          6.35         2.26 o                         
   7   3   2        121.24        118.06         4.57 o                         
   8   3   2        165.78        169.36         5.68 o                         
   9   3   2         69.24         68.69        13.72 o                         
 -12   4   2         35.21         44.23         4.40 o                         
 -11   4   2        357.19        354.90         9.32 o                         
 -10   4   2          2.94          4.32         1.73 o                         
  -9   4   2          7.24          6.29         1.28 o                         
  -8   4   2        170.49        167.67         3.29 o                         
  -7   4   2        319.28        311.06         4.12 o                         
  -6   4   2         25.75         27.34         1.21 o                         
  -5   4   2        444.56        445.28         3.61 o                         
  -4   4   2        907.56        949.58         5.09 o                         
  -3   4   2         19.17         20.26         0.78 o                         
  -2   4   2        262.31        259.32         2.10 o                         
  -1   4   2        270.12        288.51         2.16 o                         
   0   4   2        733.60        725.97         4.47 o                         
   1   4   2         11.52         12.03         0.72 o                         
   2   4   2         10.22         11.50         0.85 o                         
   3   4   2        203.75        215.69         3.63 o                         
   4   4   2        406.69        403.10         4.98 o                         
   5   4   2        369.67        365.58         5.58 o                         
   6   4   2          7.55          4.96         1.72 o                         
   7   4   2         87.64         85.25         4.10 o                         
   8   4   2         20.79         19.13         4.13 o                         
   9   4   2        114.18        103.76         5.64 o                         
 -12   5   2         21.63         27.31         3.36 o                         
 -11   5   2          0.95          2.09         2.21 o                         
 -10   5   2        238.85        234.11         4.69 o                         
  -9   5   2          9.19          8.50         2.29 o                         
  -8   5   2        159.52        156.69         4.04 o                         
  -7   5   2        364.91        361.85         4.70 o                         
  -6   5   2        180.73        177.97         2.66 o                         
  -5   5   2         58.33         61.49         1.61 o                         
  -4   5   2          9.27         10.60         0.60 o                         
  -3   5   2       1019.68       1005.55         5.82 o                         
  -2   5   2        116.41        129.07         1.46 o                         
  -1   5   2         74.38         77.03         1.22 o                         
   0   5   2          3.36          2.78         0.57 o                         
   1   5   2        950.28        935.70        10.04 o                         
   2   5   2        109.41        107.97         2.85 o                         
   3   5   2        254.15        245.47         3.56 o                         
   4   5   2         12.96         16.28         1.80 o                         
   5   5   2        129.89        133.37         3.93 o                         
   6   5   2          4.41          4.22         3.45 o                         
   7   5   2         53.40         58.39         4.03 o                         
   8   5   2        119.23        121.57         8.30 o                         
 -12   6   2         25.74         26.61         3.36 o                         
 -11   6   2        244.22        248.00         7.13 o                         
 -10   6   2        184.12        180.44         4.91 o                         
  -9   6   2         10.86         12.84         1.59 o                         
  -8   6   2         18.89         16.64         1.58 o                         
  -7   6   2        416.22        426.09         5.01 o                         
  -6   6   2         56.43         53.74         1.92 o                         
  -5   6   2          0.09          0.26         0.59 o                         
  -4   6   2        267.91        275.91         2.60 o                         
  -3   6   2        382.52        380.62         3.29 o                         
  -2   6   2        221.58        221.55         2.17 o                         
  -1   6   2        142.29        150.01         2.03 o                         
   0   6   2        235.93        238.85         2.88 o                         
   1   6   2         42.27         43.42         1.59 o                         
   2   6   2        396.40        387.70         5.04 o                         
   3   6   2          0.26          2.60         1.30 o                         
   4   6   2        275.18        278.83         6.94 o                         
   5   6   2         76.48         73.90         3.72 o                         
   6   6   2        117.56        119.10         4.54 o                         
   7   6   2         81.13         81.61         8.68 o                         
 -11   7   2        212.94        209.21         5.83 o                         
 -10   7   2        118.69        115.29         3.84 o                         
  -9   7   2         12.14         13.85         1.75 o                         
  -8   7   2        180.35        186.89         3.96 o                         
  -7   7   2        192.08        201.19         3.59 o                         
  -6   7   2        161.39        156.68         3.05 o                         
  -5   7   2        167.48        167.32         3.18 o                         
  -4   7   2        452.60        439.05         3.83 o                         
  -3   7   2         65.25         66.39         1.73 o                         
  -2   7   2        902.93        871.76         6.53 o                         
  -1   7   2        100.25         99.78         1.91 o                         
   0   7   2        502.58        502.70         5.21 o                         
   1   7   2         57.54         56.20         2.53 o                         
   2   7   2        189.64        196.88         3.97 o                         
   3   7   2         18.25         18.79         2.12 o                         
   4   7   2         13.79         12.58         2.19 o                         
   5   7   2        281.31        279.59         6.08 o                         
   6   7   2          9.47          7.96         2.53 o                         
   7   7   2          6.21         -1.19         3.30 o                         
 -11   8   2          0.13          0.72         2.34 o                         
 -10   8   2         67.07         70.98         4.58 o                         
  -9   8   2         21.61         22.26         2.06 o                         
  -8   8   2        113.68        113.41         3.13 o                         
  -7   8   2        165.97        167.71         4.04 o                         
  -6   8   2        282.73        289.83         4.33 o                         
  -5   8   2          9.09          9.20         1.08 o                         
  -4   8   2          7.06          5.86         0.85 o                         
  -3   8   2        233.59        224.69         3.57 o                         
  -2   8   2         72.93         73.75         3.04 o                         
  -1   8   2          0.02          0.76         1.23 o                         
   0   8   2          1.01          0.97         1.05 o                         
   1   8   2        872.56        869.69         8.97 o                         
   2   8   2         14.48         15.30         1.95 o                         
   3   8   2         46.08         46.83         3.48 o                         
   4   8   2        207.41        209.28         5.76 o                         
   5   8   2        129.29        122.19         5.04 o                         
   6   8   2          2.68         -1.58         2.42 o                         
 -11   9   2         79.42         83.49         7.13 o                         
 -10   9   2         31.67         28.06         4.49 o                         
  -9   9   2         11.18         12.88         4.14 o                         
  -8   9   2         13.66         11.38         1.86 o                         
  -7   9   2         97.08         98.71         4.05 o                         
  -6   9   2        222.12        231.34         7.11 o                         
  -5   9   2        193.05        192.77         3.79 o                         
  -4   9   2          0.21          0.41         1.21 o                         
  -3   9   2        211.15        213.66         4.89 o                         
  -2   9   2         76.83         78.22         3.50 o                         
  -1   9   2         87.05         89.97         6.47 o                         
   0   9   2        147.74        143.81         4.63 o                         
   1   9   2         21.16         20.29         2.10 o                         
   2   9   2        178.79        186.69         4.70 o                         
   3   9   2         42.47         46.75         3.48 o                         
   4   9   2         18.28         20.90         4.17 o                         
   5   9   2         40.37         34.45         3.37 o                         
 -10  10   2        234.84        254.85         8.11 o                         
  -9  10   2        224.64        223.57         9.43 o                         
  -8  10   2         26.45         34.18         3.35 o                         
  -7  10   2          6.12          4.88         2.23 o                         
  -6  10   2        229.41        245.55         6.37 o                         
  -5  10   2         30.71         31.88         4.23 o                         
  -4  10   2         33.11         35.52         3.03 o                         
  -3  10   2          1.69          4.82         1.82 o                         
  -2  10   2        483.67        478.03         7.68 o                         
  -1  10   2         78.07         77.67         4.18 o                         
   0  10   2         15.57         18.37         2.66 o                         
   1  10   2        177.35        181.66         5.76 o                         
   2  10   2         13.54         10.04         2.34 o                         
   3  10   2          6.53          2.92         2.41 o                         
   4  10   2          1.41          0.53         3.52 o                         
 -10  11   2         64.59         69.11         8.86 o                         
  -9  11   2         49.10         68.54         8.40 o                         
  -8  11   2         42.09         36.97         9.43 o                         
  -7  11   2         66.29         55.54         5.97 o                         
  -6  11   2        141.88        142.63         5.58 o                         
  -5  11   2        128.34        134.74         5.63 o                         
  -4  11   2        187.22        183.33        11.73 o                         
  -3  11   2        526.51        524.21         8.97 o                         
  -2  11   2         32.72         39.23         3.25 o                         
  -1  11   2        151.67        157.82         6.59 o                         
   0  11   2          2.18          2.44         5.28 o                         
   1  11   2        134.54        142.46        11.92 o                         
   2  11   2         62.33         56.37         6.72 o                         
   3  11   2         91.77         93.28         6.73 o                         
  -8  12   2         12.34         10.49         3.79 o                         
  -7  12   2         80.62         86.74         7.05 o                         
  -6  12   2          3.17          0.56         3.33 o                         
  -5  12   2         81.43         75.36        13.28 o                         
  -4  12   2         18.45         18.14         4.21 o                         
  -3  12   2         17.93         21.47         2.80 o                         
  -2  12   2        176.80        176.95         8.06 o                         
  -1  12   2         19.18         24.20         3.84 o                         
   0  12   2          3.21          0.76         3.94 o                         
   1  12   2         13.18         16.47         3.70 o                         
  -7  13   2         48.46         56.29        10.35 o                         
  -6  13   2        244.56        259.40        13.92 o                         
  -5  13   2         21.41         19.60         4.30 o                         
  -4  13   2          8.68          7.02         2.73 o                         
  -3  13   2          7.17          6.03         3.57 o                         
  -2  13   2        133.95        144.08         8.46 o                         
  -1  13   2         28.52         41.79         9.47 o                         
   0 -14   3         11.25          9.43         9.89 o                         
   1 -14   3         64.23         66.01         6.82 o                         
   2 -14   3         96.12         98.52        14.03 o                         
   3 -14   3         33.84         35.17         5.00 o                         
   4 -14   3         13.17         12.48         4.08 o                         
   5 -14   3         26.40         46.93        20.24 o                         
  -2 -13   3         94.30         87.78        11.61 o                         
  -1 -13   3          7.83          1.00         3.40 o                         
   0 -13   3         44.84         49.29         6.38 o                         
   1 -13   3         91.30        107.83         7.50 o                         
   2 -13   3        281.63        278.53        10.10 o                         
   3 -13   3        127.20        135.33         7.85 o                         
   4 -13   3         45.41         48.64         4.73 o                         
   5 -13   3        140.10        164.23        13.57 o                         
   6 -13   3         38.82         35.74         4.74 o                         
   7 -13   3         41.03         43.97         9.49 o                         
  -4 -12   3         56.25         51.81         5.97 o                         
  -3 -12   3         20.77         17.73         2.90 o                         
  -2 -12   3         80.53         84.03         4.72 o                         
  -1 -12   3         87.59         87.64         6.83 o                         
   0 -12   3          2.96          4.15         2.34 o                         
   1 -12   3         14.75         12.30         4.10 o                         
   2 -12   3          9.59          5.65         3.26 o                         
   3 -12   3        183.31        185.38         6.33 o                         
   4 -12   3          2.69          4.97         2.14 o                         
   5 -12   3         31.78         31.45         3.33 o                         
   6 -12   3        163.65        185.38        11.27 o                         
   7 -12   3        153.25        148.08         7.64 o                         
   8 -12   3          6.92         11.04         5.18 o                         
  -5 -11   3        151.92        135.16         5.76 o                         
  -4 -11   3          0.05         -0.99         2.20 o                         
  -3 -11   3         11.20         12.06         2.44 o                         
  -2 -11   3         40.61         44.50         3.09 o                         
  -1 -11   3        174.20        178.04         4.41 o                         
   0 -11   3         73.29         72.23         5.59 o                         
   1 -11   3          4.49          2.56         2.37 o                         
   2 -11   3        209.81        219.13         6.29 o                         
   3 -11   3          0.26          1.33         1.82 o                         
   4 -11   3         53.25         51.07         3.93 o                         
   5 -11   3          5.55          6.25         1.75 o                         
   6 -11   3        108.74        112.76         6.57 o                         
   7 -11   3          9.36         -0.13         3.28 o                         
   8 -11   3         26.80         24.43         4.43 o                         
   9 -11   3         15.33          9.78         5.29 o                         
  -6 -10   3         86.41         86.62        10.93 o                         
  -5 -10   3         14.84         16.65         2.62 o                         
  -4 -10   3        187.25        200.32         5.43 o                         
  -3 -10   3          9.33          6.28         1.71 o                         
  -2 -10   3        152.80        156.80         3.97 o                         
  -1 -10   3         44.52         41.24         2.65 o                         
   0 -10   3        408.06        397.56         7.00 o                         
   1 -10   3         15.67         14.72         2.50 o                         
   2 -10   3         21.87         26.81         4.12 o                         
   3 -10   3        535.12        530.72         6.73 o                         
   4 -10   3         82.78         83.05         3.20 o                         
   5 -10   3         50.57         53.11         2.88 o                         
   6 -10   3         17.30         18.68         2.59 o                         
   7 -10   3        146.42        143.64         5.85 o                         
   8 -10   3          3.99          4.44         3.32 o                         
   9 -10   3          8.40          8.28         4.95 o                         
  -7  -9   3          2.27          0.53         4.10 o                         
  -6  -9   3          6.22          7.76         4.14 o                         
  -5  -9   3         28.61         25.38         2.52 o                         
  -4  -9   3        151.33        151.54         3.88 o                         
  -3  -9   3          2.39         -0.23         1.35 o                         
  -2  -9   3         37.44         34.57         2.35 o                         
  -1  -9   3        642.58        638.72         7.17 o                         
   0  -9   3          9.55          9.33         1.57 o                         
   1  -9   3         90.51         91.33         2.48 o                         
   2  -9   3         77.80         81.42         3.45 o                         
   3  -9   3        286.76        283.67         5.73 o                         
   4  -9   3         23.13         25.63         1.96 o                         
   5  -9   3         92.80         94.82         4.24 o                         
   6  -9   3        485.28        491.45         8.47 o                         
   7  -9   3        245.39        243.50         4.74 o                         
   8  -9   3        164.74        163.44         4.86 o                         
   9  -9   3         19.99         15.86         3.62 o                         
  10  -9   3         63.82         73.20         5.76 o                         
  -8  -8   3          0.99         -2.14         3.16 o                         
  -7  -8   3         60.27         63.94         5.32 o                         
  -6  -8   3          0.18          0.82         2.88 o                         
  -5  -8   3        316.83        314.33         5.00 o                         
  -4  -8   3          1.03          0.19         1.51 o                         
  -3  -8   3         88.77         82.28         2.74 o                         
  -2  -8   3         57.88         53.95         2.32 o                         
  -1  -8   3         74.85         82.10         2.78 o                         
   0  -8   3        415.00        401.54         4.46 o                         
   1  -8   3          1.16          1.06         0.80 o                         
   2  -8   3        491.93        483.82         5.11 o                         
   3  -8   3        248.74        238.51         3.93 o                         
   4  -8   3        143.14        139.71         3.22 o                         
   5  -8   3         26.10         24.29         1.63 o                         
   6  -8   3         16.29         16.32         1.86 o                         
   7  -8   3         73.42         71.01         3.06 o                         
   8  -8   3         83.46         84.50         5.26 o                         
   9  -8   3         21.48         21.41         3.18 o                         
  10  -8   3         23.04         20.50         5.29 o                         
  -9  -7   3          0.15         -0.92         4.89 o                         
  -8  -7   3         91.13         96.05         7.69 o                         
  -7  -7   3         68.10         71.19         4.86 o                         
  -6  -7   3          5.77          5.03         1.48 o                         
  -5  -7   3          1.58          0.57         1.18 o                         
  -4  -7   3        696.58        673.58         6.96 o                         
  -3  -7   3         85.79         83.69         2.43 o                         
  -2  -7   3         33.40         38.12         1.88 o                         
  -1  -7   3        122.92        121.65         3.20 o                         
   0  -7   3        115.43        118.58         2.24 o                         
   1  -7   3         48.79         47.82         1.51 o                         
   2  -7   3         37.52         37.30         1.12 o                         
   3  -7   3       1217.81       1214.98         7.65 o                         
   4  -7   3        372.64        361.88         4.83 o                         
   5  -7   3         90.19         91.86         2.53 o                         
   6  -7   3         19.84         22.43         1.90 o                         
   7  -7   3        185.07        190.01         4.00 o                         
   8  -7   3         21.00         22.44         2.52 o                         
   9  -7   3          5.68          6.88         2.42 o                         
  10  -7   3          6.89          8.51         2.96 o                         
  -9  -6   3         19.59         17.07         3.16 o                         
  -8  -6   3        339.50        335.15         7.87 o                         
  -7  -6   3          1.19          2.78         3.17 o                         
  -6  -6   3         11.66         11.54         1.61 o                         
  -5  -6   3        160.57        161.33         3.28 o                         
  -4  -6   3         24.24         24.76         1.76 o                         
  -3  -6   3        632.01        614.97         6.47 o                         
  -2  -6   3         13.71         13.65         1.20 o                         
  -1  -6   3        908.11        893.06         8.04 o                         
   0  -6   3          1.35          0.47         0.77 o                         
   1  -6   3        483.50        480.49         3.88 o                         
   2  -6   3        170.22        175.91         1.79 o                         
   3  -6   3         33.02         33.37         1.34 o                         
   4  -6   3        373.05        377.12         3.46 o                         
   5  -6   3         47.61         49.99         1.84 o                         
   6  -6   3         48.58         46.88         2.34 o                         
   7  -6   3         12.38         14.26         1.91 o                         
   8  -6   3        671.06        677.99         8.62 o                         
   9  -6   3         48.96         50.30         4.02 o                         
  10  -6   3         25.04         25.28         2.98 o                         
 -10  -5   3         42.28         35.92         4.28 o                         
  -9  -5   3         60.40         61.22         4.47 o                         
  -8  -5   3          8.01         11.75         1.99 o                         
  -7  -5   3        367.21        347.14         5.93 o                         
  -6  -5   3          3.63          5.70         2.11 o                         
  -5  -5   3        287.91        278.87         5.38 o                         
  -4  -5   3        113.72        113.33         2.31 o                         
  -3  -5   3        136.63        140.40         3.95 o                         
  -2  -5   3         11.43         12.55         1.04 o                         
  -1  -5   3          1.16          0.58         0.52 o                         
   0  -5   3       2406.87       2429.83        14.86 o                         
   1  -5   3        850.94        847.93         4.86 o                         
   2  -5   3          1.41          1.52         0.50 o                         
   3  -5   3          2.94          3.11         0.54 o                         
   4  -5   3       1016.87       1007.42         6.01 o                         
   5  -5   3         10.68          9.83         1.02 o                         
   6  -5   3         14.49         11.04         1.20 o                         
   7  -5   3        104.32        110.54         3.46 o                         
   8  -5   3        139.35        133.27         4.05 o                         
   9  -5   3        212.90        201.15         5.09 o                         
  10  -5   3         14.99         12.53         2.56 o                         
 -10  -4   3         15.86         14.52         2.54 o                         
  -9  -4   3          8.90          9.03         2.62 o                         
  -8  -4   3         72.94         81.48         3.09 o                         
  -7  -4   3          2.02          7.46         2.46 o                         
  -6  -4   3        198.49        201.49         4.78 o                         
  -5  -4   3         13.99         17.71         1.21 o                         
  -4  -4   3        717.41        703.12         4.78 o                         
  -3  -4   3        108.11        106.18         1.53 o                         
  -2  -4   3         72.04         78.36         1.61 o                         
  -1  -4   3        537.28        551.85         4.19 o                         
   0  -4   3       1455.66       1441.13         9.90 o                         
   1  -4   3          1.44          1.19         0.41 o                         
   2  -4   3         19.60         16.43         0.78 o                         
   3  -4   3        107.09        113.03         1.45 o                         
   4  -4   3        168.34        178.14         2.10 o                         
   5  -4   3        697.73        676.43         5.39 o                         
   6  -4   3          8.18          9.39         1.46 o                         
   7  -4   3        397.33        388.70         5.81 o                         
   8  -4   3         31.43         28.30         2.87 o                         
   9  -4   3        124.73        121.26         4.63 o                         
  10  -4   3         54.76         50.14         4.03 o                         
 -11  -3   3          1.06          6.90         2.42 o                         
 -10  -3   3        137.43        149.39        11.16 o                         
  -9  -3   3         31.60         41.00         4.75 o                         
  -8  -3   3        328.34        325.19         6.97 o                         
  -7  -3   3        184.44        183.70         7.76 o                         
  -6  -3   3          6.22          8.62         1.20 o                         
  -5  -3   3         30.86         31.42         1.93 o                         
  -4  -3   3         78.83         76.83         1.45 o                         
  -3  -3   3        715.85        715.13         5.34 o                         
  -2  -3   3          7.04          6.87         0.66 o                         
  -1  -3   3          5.07          6.79         0.64 o                         
   0  -3   3        395.13        404.29         2.54 o                         
   1  -3   3       2645.42       2636.60        11.97 o                         
   2  -3   3        116.09        125.21         1.41 o                         
   3  -3   3         53.81         48.02         1.15 o                         
   4  -3   3        128.76        143.46         2.04 o                         
   5  -3   3         48.87         50.56         1.66 o                         
   6  -3   3         93.30         90.74         2.56 o                         
   7  -3   3          1.35          1.63         1.39 o                         
   8  -3   3        598.46        582.06         7.68 o                         
   9  -3   3          8.36          7.85         2.07 o                         
  10  -3   3          0.17         -0.81         2.59 o                         
 -11  -2   3        134.24        155.95        11.16 o                         
 -10  -2   3         42.96         49.30        13.80 o                         
  -9  -2   3          7.80         11.09         2.27 o                         
  -8  -2   3        127.50        128.78         7.08 o                         
  -7  -2   3        711.82        700.92         9.43 o                         
  -6  -2   3        134.45        132.83         3.55 o                         
  -5  -2   3          9.14          8.70         1.16 o                         
  -4  -2   3       1172.55       1187.88         8.43 o                         
  -3  -2   3       2680.46       2790.20        17.72 o                         
  -2  -2   3         44.78         48.01         0.98 o                         
  -1  -2   3        884.17        876.61         4.70 o                         
   0  -2   3       1371.73       1396.90         7.34 o                         
   1  -2   3          1.09          1.63         0.57 o                         
   2  -2   3        855.94        873.83         5.64 o                         
   3  -2   3        242.98        241.01         2.32 o                         
   4  -2   3        643.96        651.23         4.64 o                         
   5  -2   3        249.87        251.38         3.31 o                         
   6  -2   3        129.51        132.99         2.95 o                         
   7  -2   3         69.84         68.18         2.70 o                         
   8  -2   3          1.11          1.72         2.16 o                         
   9  -2   3        226.16        227.46         6.58 o                         
  10  -2   3          1.45          3.50         3.18 o                         
 -11  -1   3        218.45        230.70        13.80 o                         
 -10  -1   3         61.61         71.69         5.86 o                         
  -9  -1   3          3.87          5.66         1.99 o                         
  -8  -1   3         15.74         15.40         2.67 o                         
  -7  -1   3          0.65          0.75         1.26 o                         
  -6  -1   3        125.83        129.83         2.81 o                         
  -5  -1   3         26.63         28.35         1.46 o                         
  -4  -1   3        709.21        719.47         6.58 o                         
  -3  -1   3        929.42        958.31         9.01 o                         
  -2  -1   3       7096.26       7219.48        49.68 o                         
  -1  -1   3        243.85        233.67         2.06 o                         
   0  -1   3        540.52        584.32         3.13 o                         
   1  -1   3        761.52        686.13         3.93 o                         
   2  -1   3        278.45        265.81         2.15 o                         
   3  -1   3        200.50        196.97         1.92 o                         
   4  -1   3         11.14         12.43         0.92 o                         
   5  -1   3       2343.30       2288.11        15.06 o                         
   6  -1   3         20.53         19.14         1.75 o                         
   7  -1   3         11.37          9.53         1.49 o                         
   8  -1   3        113.19        111.14         3.53 o                         
   9  -1   3        116.29        111.12         5.13 o                         
  10  -1   3         12.26          6.83         3.26 o                         
 -12   0   3          3.23          0.23         2.19 o                         
 -11   0   3         51.45         57.16         8.28 o                         
 -10   0   3        140.49        144.08         5.22 o                         
  -9   0   3         69.21         75.46         3.39 o                         
  -8   0   3         61.01         60.37         3.28 o                         
  -7   0   3        244.35        246.45         4.31 o                         
  -6   0   3        372.71        387.28         5.05 o                         
  -5   0   3         42.70         46.17         1.69 o                         
  -4   0   3         63.26         63.22         1.90 o                         
  -3   0   3        876.63        878.27         6.27 o                         
  -2   0   3          6.26         12.66         0.56 o                         
  -1   0   3          3.43          8.40         0.48 o                         
   0   0   3       1904.39       2064.04         9.47 o                         
   1   0   3       2225.73       2299.93        11.26 o                         
   2   0   3        108.83        109.45         1.37 o                         
   3   0   3         12.24         18.32         0.97 o                         
   4   0   3        561.05        566.99         5.02 o                         
   5   0   3          1.39          0.63         1.29 o                         
   6   0   3        325.98        314.91         4.99 o                         
   7   0   3         12.44         15.02         2.03 o                         
   8   0   3        271.37        262.82         4.82 o                         
   9   0   3          5.07          3.33         2.94 o                         
  10   0   3        123.39        131.65        10.29 o                         
 -12   1   3          5.39          3.25         2.93 o                         
 -11   1   3        102.64         95.44         4.20 o                         
 -10   1   3         11.75         11.30         2.28 o                         
  -9   1   3         89.40         89.11         3.56 o                         
  -8   1   3         41.68         40.22         2.46 o                         
  -7   1   3        280.82        282.30         4.59 o                         
  -6   1   3        649.71        655.42         5.31 o                         
  -5   1   3       1340.61       1335.66        10.53 o                         
  -4   1   3        158.64        149.40         1.91 o                         
  -3   1   3        402.32        393.81         2.58 o                         
  -2   1   3        408.15        383.72         4.70 o                         
  -1   1   3        142.89        176.34         1.90 o                         
   0   1   3        334.76        301.22         1.99 o                         
   1   1   3         14.09         14.68         0.81 o                         
   2   1   3       2180.29       2220.60        11.94 o                         
   3   1   3         41.54         38.60         1.39 o                         
   4   1   3        110.44        111.56         2.48 o                         
   5   1   3        178.81        179.33         3.22 o                         
   6   1   3         61.05         62.29         2.47 o                         
   7   1   3         72.97         77.92         3.00 o                         
   8   1   3         59.46         67.22         3.26 o                         
   9   1   3         55.28         51.43         4.37 o                         
 -12   2   3          1.62         -0.96         1.95 o                         
 -11   2   3         47.74         51.78         3.38 o                         
 -10   2   3        223.68        222.93         4.71 o                         
  -9   2   3         60.89         57.65         2.49 o                         
  -8   2   3          9.02          9.31         1.02 o                         
  -7   2   3         90.07         92.14         1.56 o                         
  -6   2   3       1059.13       1052.16         7.08 o                         
  -5   2   3          6.98          6.43         0.44 o                         
  -4   2   3         34.74         36.84         1.29 o                         
  -3   2   3        380.25        372.45         2.61 o                         
  -2   2   3       3702.48       3853.27        17.94 o                         
  -1   2   3        265.64        261.69         2.04 o                         
   0   2   3          0.26          0.68         0.41 o                         
   1   2   3       1801.98       1768.32         9.16 o                         
   2   2   3         18.28         18.78         0.90 o                         
   3   2   3        358.19        364.13         4.22 o                         
   4   2   3         54.73         54.15         2.12 o                         
   5   2   3        469.65        466.96         5.99 o                         
   6   2   3         19.89         19.79         1.93 o                         
   7   2   3        102.78        101.64         3.33 o                         
   8   2   3         93.83         93.09         4.02 o                         
   9   2   3         57.75         62.02         4.92 o                         
 -12   3   3          0.05         -1.69         2.13 o                         
 -11   3   3         20.30         17.48         2.49 o                         
 -10   3   3        146.45        137.42         3.97 o                         
  -9   3   3         38.59         41.51         2.46 o                         
  -8   3   3         20.46         19.26         1.43 o                         
  -7   3   3        323.13        324.79         3.69 o                         
  -6   3   3        592.77        604.54         5.26 o                         
  -5   3   3        109.51        115.75         3.24 o                         
  -4   3   3         35.68         37.01         0.93 o                         
  -3   3   3        616.77        605.60         3.92 o                         
  -2   3   3         26.87         30.06         0.81 o                         
  -1   3   3        939.90        967.72         5.13 o                         
   0   3   3          6.91          7.68         0.57 o                         
   1   3   3        413.82        404.39         3.50 o                         
   2   3   3       1462.67       1473.84         8.69 o                         
   3   3   3        459.65        445.76         5.02 o                         
   4   3   3        376.34        365.37         4.73 o                         
   5   3   3         17.85         15.91         1.82 o                         
   6   3   3        247.03        241.70         5.43 o                         
   7   3   3         21.68         24.66         3.09 o                         
   8   3   3          0.05         -0.87         1.98 o                         
   9   3   3         30.61         28.91         5.55 o                         
 -12   4   3          0.43          0.27         2.17 o                         
 -11   4   3          3.74          3.38         2.11 o                         
 -10   4   3         25.92         32.15         4.16 o                         
  -9   4   3        263.21        249.41         4.04 o                         
  -8   4   3          5.32          4.43         1.05 o                         
  -7   4   3          5.53          4.26         0.97 o                         
  -6   4   3        484.78        496.71         5.25 o                         
  -5   4   3        829.54        849.08         5.90 o                         
  -4   4   3          0.23          1.08         0.53 o                         
  -3   4   3        928.43        946.50         5.79 o                         
  -2   4   3        727.61        734.24         4.26 o                         
  -1   4   3         55.90         52.54         1.04 o                         
   0   4   3        164.64        154.82         1.85 o                         
   1   4   3          7.97          9.17         0.79 o                         
   2   4   3        425.25        430.22         4.05 o                         
   3   4   3         59.98         56.88         2.43 o                         
   4   4   3          0.07          1.40         1.40 o                         
   5   4   3        142.81        138.15         3.96 o                         
   6   4   3        212.06        211.58         4.98 o                         
   7   4   3          1.75         -0.35         1.96 o                         
   8   4   3          6.66          2.76         3.63 o                         
 -12   5   3         12.01         10.26         3.51 o                         
 -11   5   3          2.66          2.44         2.11 o                         
 -10   5   3        280.44        282.18         6.76 o                         
  -9   5   3         67.39         70.19         2.62 o                         
  -8   5   3        217.76        213.47         3.74 o                         
  -7   5   3          0.14         -0.25         0.93 o                         
  -6   5   3        113.78        113.18         2.36 o                         
  -5   5   3        266.28        263.24         2.84 o                         
  -4   5   3         50.19         51.81         1.28 o                         
  -3   5   3          7.92         13.19         0.78 o                         
  -2   5   3        143.04        153.11         1.84 o                         
  -1   5   3       2424.11       2460.37        12.64 o                         
   0   5   3        427.25        424.17         3.63 o                         
   1   5   3        471.70        474.10         4.74 o                         
   2   5   3          1.53          2.72         1.03 o                         
   3   5   3         78.37         77.54         2.74 o                         
   4   5   3         24.29         22.54         2.14 o                         
   5   5   3        186.49        199.04         4.88 o                         
   6   5   3          1.80         -0.03         2.92 o                         
   7   5   3        106.42        104.68         6.67 o                         
   8   5   3          0.26          0.25         4.22 o                         
 -12   6   3         70.54         71.82         5.69 o                         
 -11   6   3         80.48         81.11         4.67 o                         
 -10   6   3         38.30         38.53         2.91 o                         
  -9   6   3        386.04        375.61         5.52 o                         
  -8   6   3        246.55        239.77         4.16 o                         
  -7   6   3         35.78         37.76         1.90 o                         
  -6   6   3        309.35        301.31         3.99 o                         
  -5   6   3        755.95        748.50         6.26 o                         
  -4   6   3        110.73        109.45         1.84 o                         
  -3   6   3        296.14        283.16         3.24 o                         
  -2   6   3        271.87        269.53         2.85 o                         
  -1   6   3        190.51        193.01         2.50 o                         
   0   6   3        346.94        338.18         4.03 o                         
   1   6   3          7.23          8.11         1.14 o                         
   2   6   3        331.14        325.71         4.95 o                         
   3   6   3        158.74        152.43         4.13 o                         
   4   6   3         18.35         17.71         2.23 o                         
   5   6   3         64.93         60.45         3.81 o                         
   6   6   3        191.22        195.35         5.63 o                         
   7   6   3         11.30         11.00         2.60 o                         
 -12   7   3         21.32         22.49         3.23 o                         
 -11   7   3         16.95         15.81         2.85 o                         
 -10   7   3          7.40          6.29         1.76 o                         
  -9   7   3        178.06        172.22         4.55 o                         
  -8   7   3          5.84          5.92         1.44 o                         
  -7   7   3         53.37         55.91         2.68 o                         
  -6   7   3        158.24        156.09         3.41 o                         
  -5   7   3        344.61        342.11         3.70 o                         
  -4   7   3        661.08        627.97         5.35 o                         
  -3   7   3        169.11        155.14         2.73 o                         
  -2   7   3        868.38        833.87         7.18 o                         
  -1   7   3          6.46          5.75         1.28 o                         
   0   7   3         17.17         18.57         1.49 o                         
   1   7   3        196.80        197.47         3.96 o                         
   2   7   3        625.04        622.80         7.34 o                         
   3   7   3         10.90         11.16         2.06 o                         
   4   7   3        132.99        143.18         4.80 o                         
   5   7   3          4.86          2.71         2.54 o                         
   6   7   3          5.41          6.59         2.61 o                         
 -11   8   3          7.08          9.68         2.59 o                         
 -10   8   3          4.95          9.33         2.44 o                         
  -9   8   3         19.41         21.16         4.14 o                         
  -8   8   3        266.01        286.89         8.04 o                         
  -7   8   3          6.18          6.35         1.29 o                         
  -6   8   3        264.76        267.15         4.18 o                         
  -5   8   3        161.44        165.36         2.91 o                         
  -4   8   3         21.03         26.26         1.71 o                         
  -3   8   3         53.34         51.57         3.73 o                         
  -2   8   3         33.69         34.48         2.70 o                         
  -1   8   3        292.99        290.99         4.80 o                         
   0   8   3        152.56        155.59         3.32 o                         
   1   8   3         38.95         40.79         3.33 o                         
   2   8   3         25.68         25.39         3.52 o                         
   3   8   3        326.36        319.00         6.55 o                         
   4   8   3          4.62          4.58         2.54 o                         
   5   8   3          6.23          4.49         2.87 o                         
 -11   9   3          0.91         -2.13         2.13 o                         
 -10   9   3         19.91         15.50         2.78 o                         
  -9   9   3        140.18        145.94         5.78 o                         
  -8   9   3         43.87         48.49         3.57 o                         
  -7   9   3        135.12        140.01         4.68 o                         
  -6   9   3          8.38          9.81         1.42 o                         
  -5   9   3        335.16        324.36         4.93 o                         
  -4   9   3         68.90         65.39         2.95 o                         
  -3   9   3          9.73         11.69         2.01 o                         
  -2   9   3        121.13        113.90         4.05 o                         
  -1   9   3        197.28        197.27         5.06 o                         
   0   9   3         55.49         64.20         4.00 o                         
   1   9   3         30.34         30.22         3.05 o                         
   2   9   3         13.31         11.14         2.34 o                         
   3   9   3          7.84          6.26         3.85 o                         
   4   9   3         89.59         92.00         5.03 o                         
 -10  10   3         45.87         47.62         4.73 o                         
  -9  10   3        242.23        257.18         7.58 o                         
  -8  10   3        117.83        113.00         4.79 o                         
  -7  10   3         79.26         85.41         6.02 o                         
  -6  10   3        117.41        118.46        13.23 o                         
  -5  10   3         19.83         23.06         2.74 o                         
  -4  10   3        393.26        388.32         6.97 o                         
  -3  10   3        103.10        108.21         4.26 o                         
  -2  10   3         96.49         98.97         4.65 o                         
  -1  10   3         24.44         20.08         3.29 o                         
   0  10   3        267.49        264.87         7.78 o                         
   1  10   3         13.98         10.83         2.77 o                         
   2  10   3         19.94         19.29         3.98 o                         
   3  10   3         48.71         50.00         5.24 o                         
  -9  11   3          6.97          6.67         4.49 o                         
  -8  11   3        193.76        205.35        12.31 o                         
  -7  11   3         14.20         14.33         9.83 o                         
  -6  11   3          0.12         -1.55         2.81 o                         
  -5  11   3        167.79        181.91        15.92 o                         
  -4  11   3         91.79         92.40         4.44 o                         
  -3  11   3          8.19          4.19         2.91 o                         
  -2  11   3         22.13         19.52         2.70 o                         
  -1  11   3        267.76        279.67         8.27 o                         
   0  11   3         78.84         85.63         5.98 o                         
   1  11   3         94.77        101.94        16.22 o                         
   2  11   3         65.69         65.13        10.51 o                         
  -8  12   3          2.65          6.17         7.59 o                         
  -7  12   3         86.47         82.67         6.93 o                         
  -6  12   3          0.37          2.97         3.34 o                         
  -5  12   3         83.42         83.64         8.40 o                         
  -4  12   3          2.83          1.14         2.43 o                         
  -3  12   3         36.64         32.10         4.28 o                         
  -2  12   3         39.87         42.91         7.59 o                         
  -1  12   3         66.17         64.87         5.90 o                         
   0  12   3         40.68         52.68        10.73 o                         
  -6  13   3          0.71          1.57         3.48 o                         
  -5  13   3         10.38         11.11         3.93 o                         
  -4  13   3        239.17        252.66         9.27 o                         
  -3  13   3         34.08         37.32         6.10 o                         
  -2  13   3         55.42         65.55         5.97 o                         
   0 -14   4         17.98         18.45         5.29 o                         
   1 -14   4         88.60         84.55         5.76 o                         
   2 -14   4         48.37         53.52        13.85 o                         
   3 -14   4         26.09         28.03         4.65 o                         
   4 -14   4         99.82        103.59        16.85 o                         
  -2 -13   4          0.25         -0.79         3.45 o                         
  -1 -13   4         12.05          4.97         2.87 o                         
   0 -13   4        187.45        183.82         6.79 o                         
   1 -13   4         26.41         25.19         4.54 o                         
   2 -13   4          1.17          1.83         3.48 o                         
   3 -13   4          9.68         12.03         3.86 o                         
   4 -13   4        199.30        195.93        18.98 o                         
   5 -13   4         21.98         30.40         5.87 o                         
   6 -13   4         44.00         38.65         6.56 o                         
  -4 -12   4         99.76        105.18         8.45 o                         
  -3 -12   4         42.89         43.66         4.48 o                         
  -2 -12   4         18.88         19.20         2.42 o                         
  -1 -12   4          9.54          6.78         2.53 o                         
   0 -12   4         26.74         27.66         3.05 o                         
   1 -12   4         44.12         46.60        10.41 o                         
   2 -12   4         24.61         15.92         3.97 o                         
   3 -12   4         99.09        108.26         4.60 o                         
   4 -12   4          3.53          0.28         2.05 o                         
   5 -12   4        187.66        204.16         6.22 o                         
   6 -12   4          8.06          8.74         5.06 o                         
   7 -12   4         51.02         48.65         5.35 o                         
  -5 -11   4          4.29          3.73         2.41 o                         
  -4 -11   4         78.21         81.69         4.44 o                         
  -3 -11   4        283.97        284.97         5.59 o                         
  -2 -11   4         18.21         13.29         2.59 o                         
  -1 -11   4         58.51         57.68         3.11 o                         
   0 -11   4          8.35          7.01         3.07 o                         
   1 -11   4        239.53        242.00         6.89 o                         
   2 -11   4         35.48         36.06         2.91 o                         
   3 -11   4         15.68         12.93         1.99 o                         
   4 -11   4        202.26        208.16         4.70 o                         
   5 -11   4          0.15          2.48         1.67 o                         
   6 -11   4         36.00         32.06         5.81 o                         
   7 -11   4          1.06          1.17         3.29 o                         
   8 -11   4        262.59        258.89         9.42 o                         
  -6 -10   4         33.00         32.27         6.04 o                         
  -5 -10   4         13.78         15.23         2.44 o                         
  -4 -10   4         77.91         81.07         3.55 o                         
  -3 -10   4         29.80         29.75         2.34 o                         
  -2 -10   4         65.77         64.74         3.10 o                         
  -1 -10   4        116.14        117.57         3.50 o                         
   0 -10   4        482.03        474.65         7.01 o                         
   1 -10   4         13.65         14.74         1.71 o                         
   2 -10   4        467.66        462.89         6.27 o                         
   3 -10   4          6.68          8.45         1.70 o                         
   4 -10   4        191.34        194.31         4.31 o                         
   5 -10   4        136.41        135.65         4.21 o                         
   6 -10   4         41.38         47.57         4.09 o                         
   7 -10   4        150.18        155.87         5.86 o                         
   8 -10   4          0.20         -1.20         3.05 o                         
   9 -10   4        245.94        246.69        12.77 o                         
  -7  -9   4         24.87         18.91         3.72 o                         
  -6  -9   4        118.05        117.39         5.63 o                         
  -5  -9   4         31.42         30.59         3.28 o                         
  -4  -9   4        241.82        244.65         4.66 o                         
  -3  -9   4          1.36          0.20         1.31 o                         
  -2  -9   4        165.01        162.06         3.67 o                         
  -1  -9   4          4.52          2.88         1.35 o                         
   0  -9   4         25.76         25.11         2.06 o                         
   1  -9   4        279.77        275.94         3.64 o                         
   2  -9   4         17.44         18.39         1.86 o                         
   3  -9   4          2.12          2.97         1.36 o                         
   4  -9   4         17.99         21.99         1.89 o                         
   5  -9   4        845.93        829.46         9.65 o                         
   6  -9   4          4.59          6.14         2.18 o                         
   7  -9   4          0.05          2.77         1.99 o                         
   8  -9   4        231.95        234.05         7.24 o                         
   9  -9   4         37.89         30.94         5.98 o                         
  -8  -8   4          6.03          3.19         3.62 o                         
  -7  -8   4        114.30        108.27         5.66 o                         
  -6  -8   4          2.51          1.42         1.84 o                         
  -5  -8   4         39.03         39.30         2.55 o                         
  -4  -8   4         63.94         61.20         2.82 o                         
  -3  -8   4        483.70        482.30         6.64 o                         
  -2  -8   4          6.58          3.73         1.58 o                         
  -1  -8   4         88.53         80.45         3.08 o                         
   0  -8   4         14.57         14.40         1.19 o                         
   1  -8   4        438.32        427.40         4.32 o                         
   2  -8   4         91.08         85.76         2.60 o                         
   3  -8   4         20.16         24.50         2.21 o                         
   4  -8   4        416.25        417.71         5.47 o                         
   5  -8   4         22.86         20.96         1.87 o                         
   6  -8   4        113.83        115.37         4.33 o                         
   7  -8   4          0.68          5.84         2.14 o                         
   8  -8   4        113.29        120.46         4.90 o                         
   9  -8   4          0.15          1.26         2.27 o                         
  10  -8   4         17.53         20.22         5.92 o                         
  -9  -7   4         76.62         84.02        10.78 o                         
  -8  -7   4         59.45         63.00         5.28 o                         
  -7  -7   4         80.36         86.25         3.99 o                         
  -6  -7   4        111.51        106.72         3.64 o                         
  -5  -7   4         92.71         91.47         2.68 o                         
  -4  -7   4         29.07         25.61         1.88 o                         
  -3  -7   4         18.06         17.27         2.00 o                         
  -2  -7   4        483.46        458.43         5.98 o                         
  -1  -7   4         44.89         49.53         2.34 o                         
   0  -7   4          7.57          8.22         0.93 o                         
   1  -7   4        359.25        349.96         3.88 o                         
   2  -7   4        941.21        907.77         8.16 o                         
   3  -7   4         12.63         13.41         1.14 o                         
   4  -7   4         35.84         38.24         1.74 o                         
   5  -7   4        513.19        505.40         7.02 o                         
   6  -7   4         47.48         46.17         2.85 o                         
   7  -7   4          1.02          1.42         1.52 o                         
   8  -7   4          0.46          1.19         1.89 o                         
   9  -7   4        162.68        167.74        11.26 o                         
  10  -7   4         11.15         17.20         4.00 o                         
  -9  -6   4         15.53         12.85         2.85 o                         
  -8  -6   4          0.16          2.20         2.55 o                         
  -7  -6   4         45.67         44.92         3.19 o                         
  -6  -6   4        412.42        410.43         5.97 o                         
  -5  -6   4         24.46         27.65         1.84 o                         
  -4  -6   4         10.56         12.30         1.49 o                         
  -3  -6   4        288.81        273.03         3.88 o                         
  -2  -6   4        625.21        608.54         6.44 o                         
  -1  -6   4        311.67        298.37         3.71 o                         
   0  -6   4          7.43          6.63         0.80 o                         
   1  -6   4        843.52        837.61         5.95 o                         
   2  -6   4         19.00         17.07         0.85 o                         
   3  -6   4        172.83        176.71         2.52 o                         
   4  -6   4        187.02        195.39         3.13 o                         
   5  -6   4        471.19        459.31         5.51 o                         
   6  -6   4        111.33        112.17         3.17 o                         
   7  -6   4         61.15         59.29         2.89 o                         
   8  -6   4         15.51         18.93         2.64 o                         
   9  -6   4          0.74         -0.73         3.92 o                         
  10  -6   4        161.11        162.45         6.00 o                         
 -10  -5   4         12.66         32.20         7.02 o                         
  -9  -5   4         82.53         85.69         3.90 o                         
  -8  -5   4         10.62          8.66         1.73 o                         
  -7  -5   4        139.70        138.36         3.39 o                         
  -6  -5   4        130.05        136.60         4.07 o                         
  -5  -5   4        196.74        188.66         2.89 o                         
  -4  -5   4         10.26          9.91         0.88 o                         
  -3  -5   4        248.50        241.72         2.94 o                         
  -2  -5   4        371.50        373.58         4.35 o                         
  -1  -5   4        375.20        374.51         3.46 o                         
   0  -5   4         44.64         44.73         1.31 o                         
   1  -5   4        985.07        991.96         6.04 o                         
   2  -5   4        824.17        809.59         5.02 o                         
   3  -5   4        276.13        270.37         2.75 o                         
   4  -5   4        271.80        257.13         3.02 o                         
   5  -5   4         22.47         22.55         1.93 o                         
   6  -5   4        360.44        354.26         4.98 o                         
   7  -5   4          2.65          1.94         1.57 o                         
   8  -5   4         11.31          9.97         1.99 o                         
   9  -5   4         41.07         43.18         5.84 o                         
  10  -5   4        241.74        228.44         9.06 o                         
 -10  -4   4         39.72         62.19         6.15 o                         
  -9  -4   4         81.49         76.24         7.94 o                         
  -8  -4   4          1.55          3.77         2.99 o                         
  -7  -4   4         31.75         32.49         2.99 o                         
  -6  -4   4        306.66        297.63         9.13 o                         
  -5  -4   4        113.13        113.70         2.70 o                         
  -4  -4   4        424.56        413.43         3.32 o                         
  -3  -4   4         43.61         37.55         1.21 o                         
  -2  -4   4        322.90        322.48         4.05 o                         
  -1  -4   4        395.53        394.02         3.60 o                         
   0  -4   4          0.50          0.85         0.35 o                         
   1  -4   4       1277.47       1316.15         6.67 o                         
   2  -4   4       1879.43       1883.73         9.22 o                         
   3  -4   4         64.33         68.16         1.43 o                         
   4  -4   4          0.10          0.32         0.91 o                         
   5  -4   4         83.51         83.19         2.61 o                         
   6  -4   4        105.44        104.46         2.91 o                         
   7  -4   4          5.56          6.10         1.70 o                         
   8  -4   4          0.26         -1.66         1.66 o                         
   9  -4   4        201.33        198.04        10.90 o                         
  10  -4   4          5.40         10.32         2.69 o                         
 -10  -3   4        235.20        237.76         8.74 o                         
  -9  -3   4         59.68         64.94         5.15 o                         
  -8  -3   4        114.55        112.32         5.44 o                         
  -7  -3   4        103.16         99.94         4.65 o                         
  -6  -3   4        325.96        321.51         7.66 o                         
  -5  -3   4        473.07        462.32         4.27 o                         
  -4  -3   4         35.01         37.57         1.82 o                         
  -3  -3   4         22.97         25.63         1.02 o                         
  -2  -3   4        694.24        714.57         5.36 o                         
  -1  -3   4       1163.57       1156.45         6.68 o                         
   0  -3   4        110.43        112.11         1.25 o                         
   1  -3   4        248.12        244.11         1.92 o                         
   2  -3   4        785.65        809.34         4.85 o                         
   3  -3   4        219.58        224.72         2.57 o                         
   4  -3   4        121.95        125.52         2.13 o                         
   5  -3   4         25.62         26.91         2.10 o                         
   6  -3   4        156.19        151.57         3.32 o                         
   7  -3   4        319.30        302.14         5.40 o                         
   8  -3   4          0.04         -1.64         1.64 o                         
   9  -3   4          0.29         -0.42         2.20 o                         
  10  -3   4        178.32        174.56        11.54 o                         
 -11  -2   4         24.77         27.60         6.67 o                         
 -10  -2   4         30.87         40.36         3.90 o                         
  -9  -2   4        307.21        299.34         8.65 o                         
  -8  -2   4        127.26        127.54         8.57 o                         
  -7  -2   4          0.09          0.94         1.02 o                         
  -6  -2   4         10.88          8.57         1.10 o                         
  -5  -2   4        682.39        677.02         6.70 o                         
  -4  -2   4         68.18         67.21         1.28 o                         
  -3  -2   4        113.53        107.58         1.71 o                         
  -2  -2   4       4737.16       4951.27        24.05 o                         
  -1  -2   4       4836.86       5059.98        23.23 o                         
   0  -2   4          6.09          6.35         0.48 o                         
   1  -2   4         74.25         69.00         1.09 o                         
   2  -2   4        965.68        947.92         5.50 o                         
   3  -2   4        367.41        368.05         3.10 o                         
   4  -2   4         52.58         48.87         1.44 o                         
   5  -2   4          3.49          3.03         1.14 o                         
   6  -2   4        311.64        308.72         7.86 o                         
   7  -2   4        180.54        176.50         3.94 o                         
   8  -2   4        185.34        172.72         4.64 o                         
   9  -2   4         30.85         24.49         2.86 o                         
  10  -2   4         49.81         41.05         5.33 o                         
 -11  -1   4          2.12          2.30         4.26 o                         
 -10  -1   4         17.61         15.33         2.64 o                         
  -9  -1   4        158.20        152.80         4.98 o                         
  -8  -1   4         92.53         91.89         4.68 o                         
  -7  -1   4         36.79         40.80         2.69 o                         
  -6  -1   4        123.43        122.31         2.75 o                         
  -5  -1   4        279.35        279.31         3.80 o                         
  -4  -1   4        277.34        291.74         3.20 o                         
  -3  -1   4          1.30          1.79         0.44 o                         
  -2  -1   4       1426.87       1473.70         7.74 o                         
  -1  -1   4        792.96        814.53         4.13 o                         
   0  -1   4        198.47        168.58         1.70 o                         
   1  -1   4         87.19         82.67         1.17 o                         
   2  -1   4        314.00        311.81         2.57 o                         
   3  -1   4        541.54        542.08         4.08 o                         
   4  -1   4        795.05        784.94         6.59 o                         
   5  -1   4        206.96        213.87         3.58 o                         
   6  -1   4         20.64         21.88         1.72 o                         
   7  -1   4        546.61        538.70         6.65 o                         
   8  -1   4         18.72         17.04         2.10 o                         
   9  -1   4        126.05        115.52         5.02 o                         
 -12   0   4        156.96        156.52        11.62 o                         
 -11   0   4         47.83         51.53         8.05 o                         
 -10   0   4         61.27         57.34         4.14 o                         
  -9   0   4          0.09         -1.30         1.82 o                         
  -8   0   4        234.09        229.61         5.23 o                         
  -7   0   4         95.77         89.46         2.72 o                         
  -6   0   4         80.51         82.28         2.37 o                         
  -5   0   4       1197.61       1207.96         9.91 o                         
  -4   0   4        273.05        282.16         3.17 o                         
  -3   0   4          5.88          5.84         0.48 o                         
  -2   0   4          3.93          3.83         0.42 o                         
  -1   0   4       1785.31       1805.93         8.91 o                         
   0   0   4        477.20        516.58         3.07 o                         
   1   0   4        684.03        733.79         4.24 o                         
   2   0   4        248.04        249.89         2.47 o                         
   3   0   4        131.81        133.95         1.96 o                         
   4   0   4        229.07        227.49         3.00 o                         
   5   0   4          5.85          7.45         1.28 o                         
   6   0   4        116.65        116.03         3.21 o                         
   7   0   4        126.23        127.78         3.63 o                         
   8   0   4         58.77         63.08         4.17 o                         
   9   0   4          7.74          8.60         2.59 o                         
 -12   1   4        101.07        107.30        10.12 o                         
 -11   1   4         22.51         17.25         4.95 o                         
 -10   1   4          8.10         14.26         2.93 o                         
  -9   1   4        435.06        431.19         7.76 o                         
  -8   1   4          7.02          8.70         1.85 o                         
  -7   1   4        197.66        198.58         3.83 o                         
  -6   1   4         39.36         42.75         1.81 o                         
  -5   1   4       1287.02       1309.47         9.48 o                         
  -4   1   4        350.48        354.94         2.47 o                         
  -3   1   4        264.00        253.93         2.06 o                         
  -2   1   4       1136.75       1118.39         6.25 o                         
  -1   1   4         27.78         19.56         0.95 o                         
   0   1   4       1275.30       1282.37         6.22 o                         
   1   1   4        253.80        272.30         2.54 o                         
   2   1   4        224.92        234.00         2.47 o                         
   3   1   4         48.14         50.39         1.56 o                         
   4   1   4        493.39        491.66         5.05 o                         
   5   1   4          0.56          0.60         1.30 o                         
   6   1   4        218.04        218.80         4.20 o                         
   7   1   4         96.81         91.65         3.43 o                         
   8   1   4         34.74         33.70         2.82 o                         
   9   1   4          2.69          0.75         2.85 o                         
 -12   2   4          6.29          7.37         4.20 o                         
 -11   2   4         58.74         56.80         6.72 o                         
 -10   2   4          1.24         -1.36         1.36 o                         
  -9   2   4        127.40        131.93         2.97 o                         
  -8   2   4        241.41        239.03         3.62 o                         
  -7   2   4          0.31          0.91         0.66 o                         
  -6   2   4        187.28        182.99         2.51 o                         
  -5   2   4         54.25         59.52         1.16 o                         
  -4   2   4       3280.41       3277.17        16.66 o                         
  -3   2   4        867.94        865.50         4.57 o                         
  -2   2   4        408.94        413.65         2.88 o                         
  -1   2   4         69.45         59.20         0.99 o                         
   0   2   4        437.85        408.03         2.71 o                         
   1   2   4          4.03          5.64         0.64 o                         
   2   2   4         12.88          9.06         1.29 o                         
   3   2   4        965.26        936.26         8.25 o                         
   4   2   4        209.20        207.51         3.99 o                         
   5   2   4        169.75        175.44         3.72 o                         
   6   2   4         63.97         69.26         3.39 o                         
   7   2   4        473.83        480.62         6.78 o                         
   8   2   4          0.05         -1.49         2.16 o                         
   9   2   4          4.85         -0.43         3.19 o                         
 -12   3   4        209.51        208.83         6.07 o                         
 -11   3   4          0.95         -2.38         4.66 o                         
 -10   3   4          0.29          1.33         3.80 o                         
  -9   3   4          0.16         -0.85         1.11 o                         
  -8   3   4        574.27        564.30         5.92 o                         
  -7   3   4          4.08          3.53         0.79 o                         
  -6   3   4         61.59         59.98         1.73 o                         
  -5   3   4        670.81        677.39         4.86 o                         
  -4   3   4         52.23         47.85         0.98 o                         
  -3   3   4         75.59         71.05         1.08 o                         
  -2   3   4        110.08        107.38         1.58 o                         
  -1   3   4        530.82        522.71         3.40 o                         
   0   3   4        373.63        372.01         2.84 o                         
   1   3   4        230.65        229.70         2.54 o                         
   2   3   4         94.72        103.84         2.43 o                         
   3   3   4        443.61        453.94         5.39 o                         
   4   3   4        437.38        420.20         5.99 o                         
   5   3   4         39.12         38.88         2.58 o                         
   6   3   4        104.89        114.64         4.08 o                         
   7   3   4         54.14         64.86         4.02 o                         
   8   3   4        123.83        118.82         4.78 o                         
 -12   4   4         11.72         10.18         4.20 o                         
 -11   4   4        114.04        112.01         7.19 o                         
 -10   4   4         19.47         20.89         2.42 o                         
  -9   4   4         95.37         96.98         3.74 o                         
  -8   4   4        142.97        143.73         2.92 o                         
  -7   4   4       1078.49       1065.17        11.03 o                         
  -6   4   4         96.70         88.81         3.04 o                         
  -5   4   4         75.70         77.52         1.74 o                         
  -4   4   4        175.03        170.00         1.97 o                         
  -3   4   4        120.05        127.21         1.56 o                         
  -2   4   4        182.11        189.31         2.16 o                         
  -1   4   4        494.53        466.83         3.46 o                         
   0   4   4        785.53        761.26         5.36 o                         
   1   4   4         87.30         83.83         2.42 o                         
   2   4   4          9.35          9.66         1.15 o                         
   3   4   4          0.08          1.36         1.32 o                         
   4   4   4        330.08        340.94         5.73 o                         
   5   4   4          5.29          4.79         2.01 o                         
   6   4   4        207.13        210.97         5.26 o                         
   7   4   4         59.85         61.54         4.09 o                         
   8   4   4         54.21         54.49         4.79 o                         
 -12   5   4         19.21         18.69         2.87 o                         
 -11   5   4        242.53        255.63         6.85 o                         
 -10   5   4          8.62          7.93         2.06 o                         
  -9   5   4         19.37         23.10         3.68 o                         
  -8   5   4        534.23        549.63         7.91 o                         
  -7   5   4          0.17          0.68         1.47 o                         
  -6   5   4         61.73         61.74         1.97 o                         
  -5   5   4          0.41          2.06         0.73 o                         
  -4   5   4        471.62        486.42         4.39 o                         
  -3   5   4          4.93          5.58         0.75 o                         
  -2   5   4        220.23        217.36         2.68 o                         
  -1   5   4        204.01        210.75         2.76 o                         
   0   5   4        156.34        153.45         3.10 o                         
   1   5   4        993.84        957.14         7.82 o                         
   2   5   4         10.70         11.97         1.67 o                         
   3   5   4        237.92        230.09         4.77 o                         
   4   5   4         20.02         20.59         2.29 o                         
   5   5   4        157.13        144.73         4.73 o                         
   6   5   4        109.38        112.48         4.68 o                         
   7   5   4        159.56        166.19         5.37 o                         
 -12   6   4        151.62        147.98         6.44 o                         
 -11   6   4         14.42         19.54         2.87 o                         
 -10   6   4        137.10        133.48         4.06 o                         
  -9   6   4        122.50        117.42         4.58 o                         
  -8   6   4        255.24        247.30         7.02 o                         
  -7   6   4         91.38         84.02         3.15 o                         
  -6   6   4        101.50        100.53         2.45 o                         
  -5   6   4        494.13        487.06         4.83 o                         
  -4   6   4        382.26        368.92         4.00 o                         
  -3   6   4        596.71        580.44         5.44 o                         
  -2   6   4         75.71         71.74         2.12 o                         
  -1   6   4         89.66         89.63         2.36 o                         
   0   6   4         31.32         27.95         1.70 o                         
   1   6   4        426.54        426.31         5.26 o                         
   2   6   4          7.35          7.00         2.77 o                         
   3   6   4        174.25        168.33         4.58 o                         
   4   6   4        286.41        285.25         6.03 o                         
   5   6   4         36.70         38.55         3.19 o                         
   6   6   4          4.55          9.28         2.40 o                         
 -12   7   4         11.57         10.10         5.69 o                         
 -11   7   4        137.68        142.56         5.10 o                         
 -10   7   4          2.21          3.95         1.70 o                         
  -9   7   4          5.39          3.33         2.24 o                         
  -8   7   4         19.65         26.90         2.44 o                         
  -7   7   4        305.29        310.48         5.14 o                         
  -6   7   4          9.18         11.42         1.52 o                         
  -5   7   4         19.25         23.23         1.63 o                         
  -4   7   4        103.44         98.34         2.64 o                         
  -3   7   4        312.32        313.85         5.29 o                         
  -2   7   4        105.21        107.43         3.29 o                         
  -1   7   4         20.77         19.93         1.74 o                         
   0   7   4        605.26        592.21         6.16 o                         
   1   7   4         22.99         24.44         2.02 o                         
   2   7   4         47.90         40.85         3.03 o                         
   3   7   4        174.98        172.78         5.01 o                         
   4   7   4        454.92        463.37         8.92 o                         
   5   7   4          2.84          4.15         3.01 o                         
   6   7   4          0.46          2.87         2.38 o                         
 -11   8   4         67.74         78.51         4.03 o                         
 -10   8   4         71.94         67.92         3.70 o                         
  -9   8   4         15.37         15.41         2.07 o                         
  -8   8   4         83.37         87.29         6.10 o                         
  -7   8   4          1.89          1.08         1.38 o                         
  -6   8   4        144.15        145.36         3.74 o                         
  -5   8   4          1.62          1.20         1.64 o                         
  -4   8   4        139.01        138.37         3.98 o                         
  -3   8   4         96.47         96.24         3.60 o                         
  -2   8   4        240.62        247.13         5.22 o                         
  -1   8   4          8.96          8.87         1.69 o                         
   0   8   4        147.78        143.80         4.05 o                         
   1   8   4        208.08        204.97         5.44 o                         
   2   8   4          1.01          1.10         1.95 o                         
   3   8   4         57.22         55.88         3.91 o                         
   4   8   4          0.41          3.44         2.56 o                         
   5   8   4         87.69         81.92         5.11 o                         
 -11   9   4        111.14        114.73        12.25 o                         
 -10   9   4        251.27        268.83         7.58 o                         
  -9   9   4         22.26         24.42         2.76 o                         
  -8   9   4         39.63         44.61         3.03 o                         
  -7   9   4        109.83        109.78         4.91 o                         
  -6   9   4        231.68        224.37         6.64 o                         
  -5   9   4          1.98          2.57         1.64 o                         
  -4   9   4          6.87          7.05         1.58 o                         
  -3   9   4        411.65        402.99         6.93 o                         
  -2   9   4         91.11         92.28         4.01 o                         
  -1   9   4         42.23         43.84         3.34 o                         
   0   9   4        113.25        115.63         4.72 o                         
   1   9   4        234.24        235.41         6.30 o                         
   2   9   4          1.19         -2.91         2.91 o                         
   3   9   4          1.71         -3.07         3.07 o                         
   4   9   4        106.79        113.62         7.21 o                         
 -10  10   4          0.09         -3.12         4.03 o                         
  -9  10   4         11.78         12.80         2.87 o                         
  -8  10   4         21.09         11.98         3.43 o                         
  -7  10   4        334.61        342.59        10.14 o                         
  -6  10   4         78.04         69.22         5.88 o                         
  -5  10   4        295.89        301.56         9.20 o                         
  -4  10   4        220.23        218.36         5.53 o                         
  -3  10   4        148.94        151.55         4.93 o                         
  -2  10   4        146.53        144.40         4.88 o                         
  -1  10   4         12.79         15.81         3.17 o                         
   0  10   4        373.59        380.38         9.20 o                         
   1  10   4          0.02         -2.37         2.88 o                         
   2  10   4        137.85        138.67         7.15 o                         
   3  10   4         48.19         50.76         7.49 o                         
  -9  11   4         52.79         43.94         6.33 o                         
  -8  11   4         71.83         66.64         6.38 o                         
  -7  11   4         28.27         30.91         4.62 o                         
  -6  11   4        105.29         91.04         6.55 o                         
  -5  11   4        110.74        110.22         6.87 o                         
  -4  11   4          3.72          4.96         2.17 o                         
  -3  11   4         54.40         59.52         4.18 o                         
  -2  11   4        143.64        155.57         9.28 o                         
  -1  11   4         11.53         18.03         3.59 o                         
   0  11   4          5.29          8.71         3.34 o                         
   1  11   4        328.95        328.42        11.41 o                         
  -8  12   4         85.53         78.56        17.25 o                         
  -7  12   4        134.26        134.97         7.95 o                         
  -6  12   4         38.18         40.67        10.70 o                         
  -5  12   4         23.19         23.25         6.73 o                         
  -4  12   4          1.67          3.01         4.91 o                         
  -3  12   4        302.42        306.99         9.93 o                         
  -2  12   4          0.55          3.11         3.15 o                         
  -1  12   4         10.60         14.69         3.66 o                         
  -5  13   4         73.54        116.84        14.72 o                         
  -4  13   4          7.66          9.43         7.59 o                         
   0 -14   5         61.95         68.40        10.55 o                         
   1 -14   5        187.14        182.83         8.70 o                         
   2 -14   5         11.37          8.90         9.55 o                         
   3 -14   5         22.60         23.36         4.58 o                         
   4 -14   5         82.76         96.68        15.18 o                         
  -2 -13   5         96.33         85.87         6.16 o                         
  -1 -13   5         47.18         42.47         3.92 o                         
   0 -13   5          0.47          3.47         2.89 o                         
   1 -13   5         17.55         18.01         4.42 o                         
   2 -13   5         89.96         90.56         9.37 o                         
   3 -13   5         11.57         18.33         4.04 o                         
   4 -13   5         39.97         38.03         7.17 o                         
   5 -13   5         70.35         75.59        19.90 o                         
   6 -13   5        198.64        200.22        12.19 o                         
  -4 -12   5         37.78         33.96         3.23 o                         
  -3 -12   5         34.13         33.85         2.83 o                         
  -2 -12   5        143.42        140.44         4.56 o                         
  -1 -12   5         53.98         54.29         4.42 o                         
   0 -12   5          0.32          3.24         4.53 o                         
   1 -12   5         75.73         86.02         6.53 o                         
   2 -12   5        165.60        167.26         8.11 o                         
   3 -12   5         17.76         13.03         2.48 o                         
   4 -12   5          7.55          2.98         2.37 o                         
   5 -12   5         26.85         28.48         4.17 o                         
   6 -12   5         10.59         10.74         3.82 o                         
   7 -12   5         46.02         47.64        10.12 o                         
  -5 -11   5        148.71        152.44         7.25 o                         
  -4 -11   5         71.09         65.94         3.75 o                         
  -3 -11   5         35.19         35.52         2.63 o                         
  -2 -11   5          0.59         -1.51         1.51 o                         
  -1 -11   5        268.64        252.42         5.03 o                         
   0 -11   5         38.62         33.87         3.63 o                         
   1 -11   5        148.40        143.48         5.41 o                         
   2 -11   5        159.36        158.60         4.29 o                         
   3 -11   5        233.71        229.20         4.90 o                         
   4 -11   5          0.14          3.60         1.70 o                         
   5 -11   5          4.22          3.97         2.13 o                         
   6 -11   5         61.12         50.95         5.14 o                         
   7 -11   5         37.52         39.49         4.11 o                         
   8 -11   5          1.61         -1.44         3.46 o                         
  -6 -10   5          4.93          2.58         2.71 o                         
  -5 -10   5        140.79        142.26         4.27 o                         
  -4 -10   5         21.09         27.57         3.15 o                         
  -3 -10   5          5.01          5.08         1.63 o                         
  -2 -10   5        276.09        272.01         5.00 o                         
  -1 -10   5        173.12        171.62         4.00 o                         
   0 -10   5          3.69          5.03         2.37 o                         
   1 -10   5         11.07          8.32         1.48 o                         
   2 -10   5        283.77        285.00         5.02 o                         
   3 -10   5          6.51          7.38         1.70 o                         
   4 -10   5        126.09        128.93         3.80 o                         
   5 -10   5        104.38        103.41         4.01 o                         
   6 -10   5        325.31        324.40         7.67 o                         
   7 -10   5         51.29         46.99         7.58 o                         
   8 -10   5         98.88        108.75         5.75 o                         
  -7  -9   5          6.78         10.35         4.89 o                         
  -6  -9   5        103.52         98.34         4.42 o                         
  -5  -9   5          0.49         -1.31         1.59 o                         
  -4  -9   5        133.46        128.41         3.62 o                         
  -3  -9   5          7.61          5.91         1.48 o                         
  -2  -9   5        300.45        304.19         4.83 o                         
  -1  -9   5         43.29         42.55         2.60 o                         
   0  -9   5         40.02         42.33         2.31 o                         
   1  -9   5        103.09        102.85         2.54 o                         
   2  -9   5        158.35        155.11         3.66 o                         
   3  -9   5         86.34         87.83         3.05 o                         
   4  -9   5          5.42          5.31         1.50 o                         
   5  -9   5          3.23          1.15         3.22 o                         
   6  -9   5          0.03          0.99         2.16 o                         
   7  -9   5        283.43        284.26         7.36 o                         
   8  -9   5          0.56         -1.74         2.49 o                         
   9  -9   5         20.29         23.00         4.24 o                         
  -8  -8   5         94.62         89.90         5.53 o                         
  -7  -8   5         16.31         17.34         3.28 o                         
  -6  -8   5          7.43          3.13         1.83 o                         
  -5  -8   5        469.36        461.08         6.04 o                         
  -4  -8   5         22.28         24.65         2.82 o                         
  -3  -8   5          0.35         -1.22         1.43 o                         
  -2  -8   5          0.20         -1.07         1.07 o                         
  -1  -8   5        443.78        425.83         6.52 o                         
   0  -8   5          2.03          0.98         0.87 o                         
   1  -8   5         48.85         47.87         1.94 o                         
   2  -8   5        176.86        167.72         3.48 o                         
   3  -8   5        235.26        229.60         4.10 o                         
   4  -8   5         98.45         96.60         3.35 o                         
   5  -8   5          1.24          4.66         2.34 o                         
   6  -8   5        252.04        253.76         6.45 o                         
   7  -8   5        197.14        196.37         5.37 o                         
   8  -8   5          2.61         -0.77         2.50 o                         
   9  -8   5          7.70         11.62         3.78 o                         
  -9  -7   5        177.70        180.07         6.48 o                         
  -8  -7   5          0.10          5.49         2.14 o                         
  -7  -7   5         77.67         82.79         3.58 o                         
  -6  -7   5         22.86         26.03         2.71 o                         
  -5  -7   5        184.91        176.40         4.12 o                         
  -4  -7   5        111.54        102.54         2.85 o                         
  -3  -7   5         42.80         40.32         2.15 o                         
  -2  -7   5        590.32        553.45         6.48 o                         
  -1  -7   5         89.01         88.12         2.30 o                         
   0  -7   5        501.91        490.83         4.79 o                         
   1  -7   5          3.08          1.53         1.03 o                         
   2  -7   5          0.26          1.15         1.07 o                         
   3  -7   5         46.85         45.18         2.37 o                         
   4  -7   5        349.63        338.74         5.34 o                         
   5  -7   5          0.40          0.53         1.53 o                         
   6  -7   5         61.75         61.95         3.28 o                         
   7  -7   5        606.55        597.35         7.52 o                         
   8  -7   5        140.76        144.62         5.45 o                         
   9  -7   5          6.44         10.54         2.66 o                         
  -9  -6   5          1.34          6.68         2.79 o                         
  -8  -6   5        288.80        288.07         5.91 o                         
  -7  -6   5         10.82         13.08         1.87 o                         
  -6  -6   5        163.02        155.47         5.37 o                         
  -5  -6   5         13.78         14.51         1.32 o                         
  -4  -6   5        517.42        502.12         5.82 o                         
  -3  -6   5        130.91        125.29         3.36 o                         
  -2  -6   5         45.13         44.84         1.92 o                         
  -1  -6   5        384.37        378.54         3.81 o                         
   0  -6   5        159.66        161.13         3.14 o                         
   1  -6   5         94.61         88.38         1.76 o                         
   2  -6   5         29.34         33.69         1.51 o                         
   3  -6   5       1091.73       1092.45         7.23 o                         
   4  -6   5        393.93        378.49         4.01 o                         
   5  -6   5          8.68         10.63         1.62 o                         
   6  -6   5         38.17         44.71         3.20 o                         
   7  -6   5        263.66        255.47         5.88 o                         
   8  -6   5        114.84        114.17         6.39 o                         
   9  -6   5          0.05          1.52         2.50 o                         
 -10  -5   5         10.44         14.54         7.42 o                         
  -9  -5   5          9.01         14.63         3.84 o                         
  -8  -5   5         29.32         24.81         2.63 o                         
  -7  -5   5        105.30        104.23         3.83 o                         
  -6  -5   5          3.55          3.15         1.11 o                         
  -5  -5   5        742.99        720.09         6.42 o                         
  -4  -5   5         81.04         85.84         2.58 o                         
  -3  -5   5        201.20        200.31         3.00 o                         
  -2  -5   5          5.74          6.38         0.84 o                         
  -1  -5   5        220.09        213.98         3.35 o                         
   0  -5   5         31.12         31.58         0.86 o                         
   1  -5   5         21.21         21.33         0.88 o                         
   2  -5   5         59.97         65.12         1.66 o                         
   3  -5   5        571.25        575.60         4.86 o                         
   4  -5   5        908.83        870.57         6.69 o                         
   5  -5   5        105.64         98.74         3.39 o                         
   6  -5   5        201.05        200.40         4.03 o                         
   7  -5   5         49.58         48.21         3.20 o                         
   8  -5   5         60.82         63.99         3.90 o                         
   9  -5   5         29.82         23.45         3.06 o                         
 -11  -4   5        136.11        139.85        15.99 o                         
 -10  -4   5          4.61          3.22         4.26 o                         
  -9  -4   5        122.32        127.24         5.38 o                         
  -8  -4   5         16.49         21.40         2.63 o                         
  -7  -4   5        206.89        194.24         6.67 o                         
  -6  -4   5         34.85         32.30         3.23 o                         
  -5  -4   5         53.52         55.70         4.26 o                         
  -4  -4   5        321.97        309.96         3.32 o                         
  -3  -4   5          6.12          6.96         0.76 o                         
  -2  -4   5        321.77        318.43         4.65 o                         
  -1  -4   5          0.17          0.42         0.45 o                         
   0  -4   5       1506.35       1518.37         7.91 o                         
   1  -4   5         79.00         76.60         1.16 o                         
   2  -4   5          3.87          5.76         0.67 o                         
   3  -4   5        209.00        216.17         2.75 o                         
   4  -4   5        486.62        478.40         4.51 o                         
   5  -4   5         95.54         90.98         3.83 o                         
   6  -4   5        124.44        133.07         3.05 o                         
   7  -4   5        165.90        166.95         4.55 o                         
   8  -4   5         57.49         59.31         3.81 o                         
   9  -4   5          4.24          5.68         2.57 o                         
 -11  -3   5         45.21         39.34         7.13 o                         
 -10  -3   5         20.10         16.00         3.61 o                         
  -9  -3   5         15.30         17.50         3.32 o                         
  -8  -3   5        740.82        745.23        20.70 o                         
  -7  -3   5         61.76         60.91         5.98 o                         
  -6  -3   5         16.89         13.26         2.16 o                         
  -5  -3   5        219.30        212.66         2.63 o                         
  -4  -3   5       1036.31       1044.02         6.85 o                         
  -3  -3   5         26.54         28.62         0.86 o                         
  -2  -3   5          3.71          3.65         0.40 o                         
  -1  -3   5         88.22         98.60         1.27 o                         
   0  -3   5        364.03        361.76         2.66 o                         
   1  -3   5       1748.97       1762.39         9.19 o                         
   2  -3   5         36.67         38.17         1.19 o                         
   3  -3   5        529.25        521.76         4.49 o                         
   4  -3   5         12.59         12.54         1.06 o                         
   5  -3   5        130.29        126.59         2.76 o                         
   6  -3   5          5.93          5.04         1.51 o                         
   7  -3   5         82.36         82.84         3.69 o                         
   8  -3   5        156.47        141.68         4.73 o                         
   9  -3   5         35.17         36.59         3.42 o                         
 -11  -2   5         24.46         24.04         4.30 o                         
 -10  -2   5         19.63         18.31         3.58 o                         
  -9  -2   5         38.48         41.92         5.92 o                         
  -8  -2   5        153.37        157.57         5.84 o                         
  -7  -2   5        122.27        123.22         4.11 o                         
  -6  -2   5         12.94         12.80         1.29 o                         
  -5  -2   5         44.98         43.97         1.24 o                         
  -4  -2   5          9.38         10.15         0.89 o                         
  -3  -2   5       1659.81       1703.79        10.37 o                         
  -2  -2   5         82.30         91.14         1.46 o                         
  -1  -2   5        349.85        334.33         2.26 o                         
   0  -2   5        832.97        846.67         4.89 o                         
   1  -2   5       2393.06       2360.24        10.71 o                         
   2  -2   5        139.48        133.17         2.51 o                         
   3  -2   5        260.08        260.01         2.90 o                         
   4  -2   5        987.37        945.87         7.09 o                         
   5  -2   5         92.93         89.46         2.79 o                         
   6  -2   5         22.25         24.21         2.63 o                         
   7  -2   5         22.22         21.23         2.65 o                         
   8  -2   5        205.52        198.35         5.94 o                         
   9  -2   5          4.90          2.72         2.46 o                         
 -12  -1   5          4.72          2.76         5.18 o                         
 -11  -1   5        165.68        187.43         8.29 o                         
 -10  -1   5          0.08         -2.82         2.82 o                         
  -9  -1   5         25.59         19.67         3.23 o                         
  -8  -1   5         96.91        103.11         3.73 o                         
  -7  -1   5        468.77        468.70         6.53 o                         
  -6  -1   5          0.15          0.79         0.83 o                         
  -5  -1   5         81.21         80.71         1.76 o                         
  -4  -1   5          8.11          8.51         0.85 o                         
  -3  -1   5         29.64         40.79         1.31 o                         
  -2  -1   5        344.36        344.42         2.38 o                         
  -1  -1   5        110.01        107.26         1.17 o                         
   0  -1   5       2393.93       2421.35        13.39 o                         
   1  -1   5         46.58         43.13         0.98 o                         
   2  -1   5         96.84         88.12         2.25 o                         
   3  -1   5         86.84         89.43         1.77 o                         
   4  -1   5        308.07        297.64         3.88 o                         
   5  -1   5         75.53         69.80         2.64 o                         
   6  -1   5          6.54          8.14         1.62 o                         
   7  -1   5        146.23        146.68         4.51 o                         
   8  -1   5         13.26         15.80         2.53 o                         
   9  -1   5        213.80        209.85         6.30 o                         
 -12   0   5         69.02         74.86         9.32 o                         
 -11   0   5         57.67         66.50         6.00 o                         
 -10   0   5        102.42        107.87         6.27 o                         
  -9   0   5         75.74         69.97         6.38 o                         
  -8   0   5        194.96        187.75         7.99 o                         
  -7   0   5         87.65         87.43         2.68 o                         
  -6   0   5        477.12        469.48         4.48 o                         
  -5   0   5         23.09         22.73         1.06 o                         
  -4   0   5        385.12        398.13         2.68 o                         
  -3   0   5        421.21        419.70         4.03 o                         
  -2   0   5       1107.38       1134.52         5.82 o                         
  -1   0   5        175.59        170.44         1.51 o                         
   0   0   5         56.57         63.56         1.03 o                         
   1   0   5       1450.18       1450.11         7.94 o                         
   2   0   5         81.44         76.93         1.62 o                         
   3   0   5        194.88        192.83         2.65 o                         
   4   0   5          6.45          3.91         1.35 o                         
   5   0   5        141.06        141.99         3.37 o                         
   6   0   5          9.97         11.69         1.73 o                         
   7   0   5          5.05          4.63         1.79 o                         
   8   0   5         53.35         46.41         3.75 o                         
   9   0   5         27.33         21.48         3.07 o                         
 -12   1   5         53.90         45.32         7.36 o                         
 -11   1   5        131.44        130.88         9.20 o                         
 -10   1   5        286.08        278.60        23.80 o                         
  -9   1   5          1.68          2.01         2.21 o                         
  -8   1   5          4.96          4.49         1.55 o                         
  -7   1   5        178.55        178.28         4.37 o                         
  -6   1   5         30.11         31.78         1.33 o                         
  -5   1   5         24.52         26.45         0.82 o                         
  -4   1   5         99.58        107.52         1.59 o                         
  -3   1   5       4324.44       4393.54        21.88 o                         
  -2   1   5        244.01        244.00         2.05 o                         
  -1   1   5        432.31        432.70         3.21 o                         
   0   1   5        867.72        874.64         5.25 o                         
   1   1   5        359.41        354.60         3.21 o                         
   2   1   5         16.02         18.43         1.15 o                         
   3   1   5         17.79         19.83         1.34 o                         
   4   1   5        402.08        395.06         4.65 o                         
   5   1   5          1.97          4.07         1.40 o                         
   6   1   5        369.42        361.85         5.93 o                         
   7   1   5         71.82         68.36         3.43 o                         
   8   1   5         70.73         69.24         4.78 o                         
 -12   2   5         17.00         10.93         4.77 o                         
 -11   2   5        187.44        190.44         9.14 o                         
 -10   2   5          2.65          1.67         1.90 o                         
  -9   2   5          6.74          3.85         1.28 o                         
  -8   2   5          2.11          0.88         1.32 o                         
  -7   2   5        546.29        550.97         5.06 o                         
  -6   2   5         32.06         33.91         1.15 o                         
  -5   2   5         81.42         82.51         1.68 o                         
  -4   2   5        359.19        349.66         2.85 o                         
  -3   2   5          0.07          0.23         0.41 o                         
  -2   2   5       1752.19       1747.21        10.27 o                         
  -1   2   5         19.61         22.35         0.85 o                         
   0   2   5        906.64        902.45         5.22 o                         
   1   2   5         70.58         74.87         1.60 o                         
   2   2   5        597.05        562.08         4.93 o                         
   3   2   5        313.69        298.58         4.33 o                         
   4   2   5         26.68         27.29         2.00 o                         
   5   2   5        327.87        324.24         5.71 o                         
   6   2   5         70.04         77.00         4.46 o                         
   7   2   5          3.56          4.85         2.21 o                         
   8   2   5          0.02         -1.04         2.21 o                         
 -12   3   5          3.44          4.23         2.42 o                         
 -11   3   5          0.00          0.60         1.66 o                         
 -10   3   5        129.91        130.77         6.21 o                         
  -9   3   5          1.29          1.04         1.39 o                         
  -8   3   5         18.90         20.27         1.71 o                         
  -7   3   5         15.89         19.00         1.44 o                         
  -6   3   5       1167.59       1176.94         8.99 o                         
  -5   3   5         62.13         59.98         1.35 o                         
  -4   3   5         45.70         48.08         0.98 o                         
  -3   3   5        538.62        522.71         3.88 o                         
  -2   3   5        365.14        359.75         3.12 o                         
  -1   3   5        357.75        359.18         2.76 o                         
   0   3   5        504.11        495.01         4.67 o                         
   1   3   5        413.11        418.98         4.09 o                         
   2   3   5          3.80          1.81         0.96 o                         
   3   3   5         79.01         74.08         3.25 o                         
   4   3   5         34.37         38.07         2.98 o                         
   5   3   5        156.77        156.89         4.11 o                         
   6   3   5          5.45          6.88         1.89 o                         
   7   3   5         22.27         18.53         3.64 o                         
 -12   4   5          5.31          4.15         2.31 o                         
 -11   4   5         44.05         47.78        10.40 o                         
 -10   4   5        125.57        126.92        11.56 o                         
  -9   4   5        105.26        101.74         3.22 o                         
  -8   4   5          2.38          2.16         1.30 o                         
  -7   4   5        170.47        177.83         3.55 o                         
  -6   4   5         72.43         72.37         2.34 o                         
  -5   4   5        804.01        779.83         6.20 o                         
  -4   4   5          0.18         -0.33         0.53 o                         
  -3   4   5        441.12        444.76         3.91 o                         
  -2   4   5        653.62        648.59         5.14 o                         
  -1   4   5        427.88        423.16         3.77 o                         
   0   4   5        496.41        483.01         4.82 o                         
   1   4   5        123.64        117.98         2.35 o                         
   2   4   5        177.83        175.85         4.00 o                         
   3   4   5         14.62         13.24         1.94 o                         
   4   4   5         36.15         33.99         2.55 o                         
   5   4   5         23.97         33.32         3.16 o                         
   6   4   5        174.42        177.30         5.97 o                         
   7   4   5          6.09          5.73         2.44 o                         
 -12   5   5         30.50         38.18         4.14 o                         
 -11   5   5         79.13         79.42         4.46 o                         
 -10   5   5         13.43         12.27         2.19 o                         
  -9   5   5        289.39        291.47         5.27 o                         
  -8   5   5          2.04          1.59         1.69 o                         
  -7   5   5        146.38        147.31         5.48 o                         
  -6   5   5        840.68        834.76         8.35 o                         
  -5   5   5        268.64        268.82         5.27 o                         
  -4   5   5        185.28        176.48         2.98 o                         
  -3   5   5         40.69         41.61         1.51 o                         
  -2   5   5        399.52        401.83         4.50 o                         
  -1   5   5         55.40         55.48         2.29 o                         
   0   5   5         14.62         13.14         1.25 o                         
   1   5   5        166.53        165.58         3.08 o                         
   2   5   5        158.50        152.96         4.27 o                         
   3   5   5        146.90        150.29         4.46 o                         
   4   5   5        121.25        111.72         4.40 o                         
   5   5   5        318.72        315.41         6.01 o                         
   6   5   5         71.01         71.69         5.43 o                         
 -12   6   5         10.82         11.85         4.72 o                         
 -11   6   5          9.19          6.33         4.03 o                         
 -10   6   5        170.15        171.20         5.88 o                         
  -9   6   5         11.42         12.33         3.74 o                         
  -8   6   5         17.55         16.64         1.84 o                         
  -7   6   5         42.45         39.66         2.47 o                         
  -6   6   5        478.30        471.35         5.56 o                         
  -5   6   5        326.92        319.72         4.43 o                         
  -4   6   5         45.06         41.06         1.93 o                         
  -3   6   5        735.56        704.25         7.07 o                         
  -2   6   5        440.70        434.64         5.47 o                         
  -1   6   5         28.60         26.25         2.02 o                         
   0   6   5        105.16        108.45         3.19 o                         
   1   6   5        368.54        366.52         5.37 o                         
   2   6   5          3.75          7.43         1.88 o                         
   3   6   5        187.64        203.18         8.40 o                         
   4   6   5          2.37          5.85         2.40 o                         
   5   6   5         70.17         75.14         4.11 o                         
   6   6   5         91.25         97.27         7.49 o                         
 -12   7   5          7.15          6.85         2.55 o                         
 -11   7   5          0.33         -1.99         1.99 o                         
 -10   7   5         43.25         41.79         3.19 o                         
  -9   7   5        444.65        453.41         9.23 o                         
  -8   7   5         32.41         27.69         2.60 o                         
  -7   7   5         61.21         64.98         2.84 o                         
  -6   7   5          2.23          1.61         1.11 o                         
  -5   7   5         95.13         94.15         2.74 o                         
  -4   7   5          3.21          3.65         1.13 o                         
  -3   7   5        217.53        226.70         4.77 o                         
  -2   7   5        104.74        107.92         3.38 o                         
  -1   7   5        181.63        178.38         4.03 o                         
   0   7   5         26.65         29.68         2.38 o                         
   1   7   5         21.48         20.34         3.08 o                         
   2   7   5        322.40        310.53         9.15 o                         
   3   7   5        103.22        106.46         4.74 o                         
   4   7   5         16.28         12.86         4.45 o                         
   5   7   5          0.27          0.87         2.59 o                         
 -11   8   5          3.57          0.55         1.83 o                         
 -10   8   5         76.58         75.10         4.64 o                         
  -9   8   5        114.87        118.24         5.13 o                         
  -8   8   5        238.27        241.33         5.50 o                         
  -7   8   5          0.47          2.63         1.94 o                         
  -6   8   5        251.05        237.65         4.81 o                         
  -5   8   5         42.45         44.40         2.89 o                         
  -4   8   5         20.60         20.70         2.13 o                         
  -3   8   5        100.06        105.41         3.92 o                         
  -2   8   5        227.18        225.46         5.24 o                         
  -1   8   5         59.59         61.87         3.17 o                         
   0   8   5         66.49         64.95         4.07 o                         
   1   8   5          7.53          8.60         3.02 o                         
   2   8   5         72.11         74.75         5.86 o                         
   3   8   5         95.27         97.35         6.47 o                         
   4   8   5         47.51         40.51         4.61 o                         
 -11   9   5         57.71         61.48         5.46 o                         
 -10   9   5        138.36        133.98         4.81 o                         
  -9   9   5         28.38         26.22         2.65 o                         
  -8   9   5        113.60        116.97         7.00 o                         
  -7   9   5        110.97        113.95         3.86 o                         
  -6   9   5        361.83        367.34         7.66 o                         
  -5   9   5        160.96        157.43         4.60 o                         
  -4   9   5        195.42        190.50         5.07 o                         
  -3   9   5          7.65         10.79         2.09 o                         
  -2   9   5          8.96         10.01         2.24 o                         
  -1   9   5        239.60        238.37         5.80 o                         
   0   9   5         23.34         21.75         2.92 o                         
   1   9   5         30.50         32.10         4.16 o                         
   2   9   5         17.49         14.56         6.09 o                         
   3   9   5        263.05        267.35         9.59 o                         
 -10  10   5         24.26         19.80         3.20 o                         
  -9  10   5        111.26        116.88         7.36 o                         
  -8  10   5          5.53          1.93         4.72 o                         
  -7  10   5          1.16          9.22         3.34 o                         
  -6  10   5        110.70        108.19         5.22 o                         
  -5  10   5        282.23        277.65         6.19 o                         
  -4  10   5          8.54          7.92         1.88 o                         
  -3  10   5         19.92         25.49         2.74 o                         
  -2  10   5         62.64         68.66         4.22 o                         
  -1  10   5        213.06        218.97         7.39 o                         
   0  10   5         59.77         64.54         5.92 o                         
   1  10   5         93.23        100.14         7.83 o                         
   2  10   5        372.47        365.28         9.88 o                         
  -9  11   5        116.59        129.38         9.66 o                         
  -8  11   5         29.84         29.76         4.51 o                         
  -7  11   5          5.74          6.13         3.40 o                         
  -6  11   5         35.68         36.73         4.74 o                         
  -5  11   5          6.35          5.19         5.18 o                         
  -4  11   5         36.93         40.03         5.20 o                         
  -3  11   5          0.24          2.85         2.25 o                         
  -2  11   5         58.75         71.12         6.74 o                         
  -1  11   5          7.86          8.35         3.32 o                         
   0  11   5        100.99         96.60         7.78 o                         
  -7  12   5          0.01          3.54         7.82 o                         
  -6  12   5          7.91          7.15         3.68 o                         
  -5  12   5        115.44        129.39         7.68 o                         
  -4  12   5         66.33         78.82         6.79 o                         
  -3  12   5         48.48         60.24        10.09 o                         
  -2  12   5         18.70         22.73         3.92 o                         
   1 -14   6         18.02         16.85         4.43 o                         
   2 -14   6          3.28          0.23         4.37 o                         
   3 -14   6        136.81        161.77         8.57 o                         
  -2 -13   6          4.05          2.10         2.66 o                         
  -1 -13   6         10.78         12.58         3.02 o                         
   0 -13   6         66.50         66.68         5.37 o                         
   1 -13   6         44.02         40.15         5.14 o                         
   2 -13   6         14.67          7.08         3.73 o                         
   3 -13   6         74.66         80.71         6.89 o                         
   4 -13   6        123.58        133.38         5.78 o                         
   5 -13   6         10.06          9.33         3.67 o                         
  -4 -12   6        139.70        145.22         4.80 o                         
  -3 -12   6         49.24         46.64         3.29 o                         
  -2 -12   6          0.01         -0.82         1.81 o                         
  -1 -12   6          9.78          5.18         2.51 o                         
   0 -12   6        217.94        219.40         7.23 o                         
   1 -12   6          1.63         -2.91         3.05 o                         
   2 -12   6          0.02          0.19         2.89 o                         
   3 -12   6         58.53         66.25         4.24 o                         
   4 -12   6         97.95        105.20         8.40 o                         
   5 -12   6         47.98         57.00         5.39 o                         
   6 -12   6          0.20          0.24         3.44 o                         
  -5 -11   6         17.33         21.03         2.46 o                         
  -4 -11   6         66.79         68.05         3.72 o                         
  -3 -11   6         81.45         83.05         3.76 o                         
  -2 -11   6        123.19        122.96         4.04 o                         
  -1 -11   6        145.60        145.87         4.60 o                         
   0 -11   6         24.17         24.99         3.19 o                         
   1 -11   6        306.08        291.95         7.23 o                         
   2 -11   6         41.62         41.69         3.09 o                         
   3 -11   6        374.08        372.60         6.21 o                         
   4 -11   6          7.55         10.92         2.16 o                         
   5 -11   6         85.33         89.94         6.37 o                         
   6 -11   6         15.01         11.07         3.61 o                         
   7 -11   6          5.47          3.68         2.96 o                         
  -6 -10   6         21.22         16.58         3.35 o                         
  -5 -10   6         74.25         72.52         4.57 o                         
  -4 -10   6          0.81         -1.67         1.67 o                         
  -3 -10   6        189.49        184.49         4.35 o                         
  -2 -10   6          6.43          5.18         1.90 o                         
  -1 -10   6         35.40         27.87         2.13 o                         
   0 -10   6         60.22         69.06         3.17 o                         
   1 -10   6         98.28         96.96         4.10 o                         
   2 -10   6          0.30          1.71         1.47 o                         
   3 -10   6          1.55          4.05         1.62 o                         
   4 -10   6        608.87        600.19         9.19 o                         
   5 -10   6          3.67          2.20         2.38 o                         
   6 -10   6          4.66          3.74         3.36 o                         
   7 -10   6         57.24         61.55         5.06 o                         
   8 -10   6        124.46        120.31         6.03 o                         
  -7  -9   6         56.17         55.50         4.02 o                         
  -6  -9   6         33.34         29.58         2.83 o                         
  -5  -9   6         50.57         54.46         3.04 o                         
  -4  -9   6        150.75        150.57         4.10 o                         
  -3  -9   6          0.99         -0.11         1.38 o                         
  -2  -9   6        141.25        133.46         5.08 o                         
  -1  -9   6          2.12          1.57         1.40 o                         
   0  -9   6        838.93        821.00         8.34 o                         
   1  -9   6          5.19          4.53         1.44 o                         
   2  -9   6          1.54          0.42         1.32 o                         
   3  -9   6         48.78         49.67         3.24 o                         
   4  -9   6         28.21         31.02         3.20 o                         
   5  -9   6         87.19         92.32         4.71 o                         
   6  -9   6          8.26          5.90         2.58 o                         
   7  -9   6         59.94         57.02         4.83 o                         
   8  -9   6         15.06         14.78         5.49 o                         
  -8  -8   6         89.83         98.65         4.76 o                         
  -7  -8   6         30.38         29.45         3.21 o                         
  -6  -8   6        168.48        175.23         4.76 o                         
  -5  -8   6          5.27          1.26         1.42 o                         
  -4  -8   6          6.85          3.57         1.35 o                         
  -3  -8   6        233.52        229.51         4.37 o                         
  -2  -8   6         51.08         49.71         3.77 o                         
  -1  -8   6         23.53         21.83         1.91 o                         
   0  -8   6         14.86         15.57         1.27 o                         
   1  -8   6       1169.29       1151.64         9.16 o                         
   2  -8   6         10.15          8.55         1.42 o                         
   3  -8   6          0.99          1.56         1.30 o                         
   4  -8   6         84.48         82.53         3.40 o                         
   5  -8   6         99.15        102.96         5.05 o                         
   6  -8   6          4.43          0.94         2.37 o                         
   7  -8   6          0.65          5.28         2.67 o                         
   8  -8   6        194.27        199.34         8.58 o                         
   9  -8   6         65.90         84.60         8.45 o                         
  -9  -7   6          6.01          5.47         2.35 o                         
  -8  -7   6          1.73          2.01         1.94 o                         
  -7  -7   6        169.49        163.76         4.90 o                         
  -6  -7   6          0.04          0.69         2.11 o                         
  -5  -7   6         24.81         28.30         2.08 o                         
  -4  -7   6         37.69         36.09         2.19 o                         
  -3  -7   6       1050.84       1025.22        10.12 o                         
  -2  -7   6          0.34         -0.98         0.98 o                         
  -1  -7   6          0.66         -0.81         0.88 o                         
   0  -7   6        430.40        428.41         4.51 o                         
   1  -7   6         20.56         19.85         2.25 o                         
   2  -7   6        196.28        194.13         3.62 o                         
   3  -7   6          3.52          4.34         1.26 o                         
   4  -7   6        229.83        229.40         4.66 o                         
   5  -7   6         11.02          8.33         3.24 o                         
   6  -7   6        325.35        319.60         7.59 o                         
   7  -7   6        100.81         93.28         3.94 o                         
   8  -7   6         38.20         49.29         6.55 o                         
   9  -7   6        101.83        113.82         9.89 o                         
 -10  -6   6         11.04          7.94         5.06 o                         
  -9  -6   6         28.91         26.84         4.03 o                         
  -8  -6   6          9.18         10.01         1.97 o                         
  -7  -6   6         50.24         55.04         3.09 o                         
  -6  -6   6        150.81        145.14         3.90 o                         
  -5  -6   6         13.47         11.41         1.26 o                         
  -4  -6   6        246.75        241.23         3.87 o                         
  -3  -6   6          4.20          5.19         1.06 o                         
  -2  -6   6        819.49        805.77         7.39 o                         
  -1  -6   6         28.59         30.24         1.42 o                         
   0  -6   6        523.19        507.24         5.35 o                         
   1  -6   6         79.82         73.59         2.13 o                         
   2  -6   6         75.40         75.95         1.98 o                         
   3  -6   6         79.92         80.64         2.31 o                         
   4  -6   6         29.40         29.35         1.65 o                         
   5  -6   6        474.56        462.13         6.66 o                         
   6  -6   6        100.92        101.66         3.91 o                         
   7  -6   6          1.62          1.97         1.71 o                         
   8  -6   6          2.44          4.19         3.35 o                         
   9  -6   6        257.50        252.13         7.14 o                         
 -10  -5   6         64.01         65.89         9.09 o                         
  -9  -5   6          6.94          9.08         5.18 o                         
  -8  -5   6          9.70          8.53         2.38 o                         
  -7  -5   6         78.46         82.71         2.65 o                         
  -6  -5   6        288.07        286.18         7.79 o                         
  -5  -5   6         92.02         90.37         2.17 o                         
  -4  -5   6         21.06         22.28         1.63 o                         
  -3  -5   6        606.44        604.32         7.07 o                         
  -2  -5   6         18.39         21.91         1.51 o                         
  -1  -5   6         34.29         33.79         1.40 o                         
   0  -5   6          0.17         -0.46         0.46 o                         
   1  -5   6        488.83        486.76         4.58 o                         
   2  -5   6         27.20         26.67         1.35 o                         
   3  -5   6         60.71         60.27         1.86 o                         
   4  -5   6        144.37        140.38         3.04 o                         
   5  -5   6        349.13        355.70         5.08 o                         
   6  -5   6         22.50         21.65         2.01 o                         
   7  -5   6          1.12         -1.77         1.77 o                         
   8  -5   6         97.53         94.60         7.50 o                         
   9  -5   6         53.93         53.57         4.89 o                         
 -11  -4   6         90.37         94.88        10.01 o                         
 -10  -4   6         60.77         60.26         9.09 o                         
  -9  -4   6        111.62        116.98         6.20 o                         
  -8  -4   6         12.30          5.72         4.66 o                         
  -7  -4   6        196.24        201.47         8.45 o                         
  -6  -4   6         16.98         20.37         2.72 o                         
  -5  -4   6        319.44        307.38         3.70 o                         
  -4  -4   6        101.54        102.49         2.07 o                         
  -3  -4   6        771.96        763.47         6.12 o                         
  -2  -4   6        473.12        466.97         4.08 o                         
  -1  -4   6          3.51          4.79         0.55 o                         
   0  -4   6          0.21          0.27         0.48 o                         
   1  -4   6         30.00         30.20         1.03 o                         
   2  -4   6        441.60        453.82         3.87 o                         
   3  -4   6          0.26         -0.79         0.79 o                         
   4  -4   6          0.51          1.86         0.98 o                         
   5  -4   6        129.61        130.15         2.99 o                         
   6  -4   6        612.84        603.77         6.53 o                         
   7  -4   6          0.47         -0.56         1.88 o                         
   8  -4   6         48.73         49.68         4.28 o                         
   9  -4   6         65.30         58.51         6.02 o                         
 -11  -3   6          5.05          4.44         3.29 o                         
 -10  -3   6        100.26        100.95         6.46 o                         
  -9  -3   6        119.29        118.23         6.09 o                         
  -8  -3   6          4.60          2.56         2.16 o                         
  -7  -3   6         65.28         72.61         7.30 o                         
  -6  -3   6        890.49        896.55        13.48 o                         
  -5  -3   6        249.08        248.32         3.29 o                         
  -4  -3   6         85.26         88.56         1.74 o                         
  -3  -3   6        355.73        362.73         2.74 o                         
  -2  -3   6       1295.18       1332.00         6.36 o                         
  -1  -3   6         17.30         16.30         0.79 o                         
   0  -3   6          6.81          7.16         0.62 o                         
   1  -3   6        462.97        463.98         3.76 o                         
   2  -3   6        987.99        997.57         7.04 o                         
   3  -3   6          9.55          9.51         1.04 o                         
   4  -3   6         15.50         15.36         1.30 o                         
   5  -3   6        303.97        296.57         4.21 o                         
   6  -3   6          1.28          1.23         2.00 o                         
   7  -3   6        121.60        127.11         4.06 o                         
   8  -3   6          0.68         -2.26         2.26 o                         
   9  -3   6         96.70         92.43         5.34 o                         
 -11  -2   6          2.25         -2.36         2.91 o                         
 -10  -2   6         47.94         47.20         5.00 o                         
  -9  -2   6         21.68         20.45         3.32 o                         
  -8  -2   6          4.95          2.36         2.70 o                         
  -7  -2   6        111.22        110.38         4.81 o                         
  -6  -2   6        685.82        690.17         7.34 o                         
  -5  -2   6        328.32        335.23         6.54 o                         
  -4  -2   6          3.30          2.08         0.49 o                         
  -3  -2   6        157.53        159.26         1.69 o                         
  -2  -2   6          3.23          3.35         0.43 o                         
  -1  -2   6         17.62         18.80         0.81 o                         
   0  -2   6         16.69         16.09         0.83 o                         
   1  -2   6        341.33        326.60         2.64 o                         
   2  -2   6        516.30        509.37         4.14 o                         
   3  -2   6       1701.15       1666.67        10.84 o                         
   4  -2   6        132.34        128.84         2.71 o                         
   5  -2   6        279.48        276.95         4.56 o                         
   6  -2   6        189.25        198.78         4.33 o                         
   7  -2   6         62.10         59.16         4.50 o                         
   8  -2   6        150.74        152.65         6.05 o                         
   9  -2   6          3.52          3.89         5.43 o                         
 -12  -1   6         27.52         23.35         6.21 o                         
 -11  -1   6          0.85          1.50         3.04 o                         
 -10  -1   6         25.75         25.49         3.80 o                         
  -9  -1   6        369.26        394.07         9.76 o                         
  -8  -1   6         32.87         32.02         4.54 o                         
  -7  -1   6        111.64        110.72         3.62 o                         
  -6  -1   6        240.54        238.36         3.39 o                         
  -5  -1   6        237.53        246.14         3.02 o                         
  -4  -1   6        129.47        126.47         1.73 o                         
  -3  -1   6        254.24        255.06         2.14 o                         
  -2  -1   6        150.66        153.31         1.61 o                         
  -1  -1   6        572.16        584.35         3.40 o                         
   0  -1   6         22.56         25.22         0.84 o                         
   1  -1   6          0.05          0.46         0.52 o                         
   2  -1   6        424.29        428.65         3.79 o                         
   3  -1   6         59.13         56.22         1.53 o                         
   4  -1   6          2.08          1.68         1.23 o                         
   5  -1   6         11.17         10.06         1.64 o                         
   6  -1   6        318.36        320.39         5.35 o                         
   7  -1   6         34.85         32.13         2.51 o                         
   8  -1   6         13.83         16.60         3.70 o                         
 -12   0   6         12.85         13.80         5.41 o                         
 -11   0   6          4.60          0.28         3.08 o                         
 -10   0   6        246.73        253.40         8.51 o                         
  -9   0   6        268.61        263.80         8.02 o                         
  -8   0   6        254.27        242.37         7.01 o                         
  -7   0   6         43.64         45.10         3.48 o                         
  -6   0   6        666.92        668.68         6.81 o                         
  -5   0   6          1.54          2.47         0.51 o                         
  -4   0   6          0.92          0.94         0.48 o                         
  -3   0   6         34.68         36.99         0.89 o                         
  -2   0   6        307.49        300.29         2.29 o                         
  -1   0   6       1183.00       1189.43         6.30 o                         
   0   0   6       1552.31       1570.47        10.11 o                         
   1   0   6        105.27        111.25         1.86 o                         
   2   0   6        210.45        215.00         2.82 o                         
   3   0   6        326.92        328.02         3.69 o                         
   4   0   6          3.42          1.18         1.26 o                         
   5   0   6        374.62        377.89         5.49 o                         
   6   0   6          4.09          7.79         1.83 o                         
   7   0   6         80.03         75.12         4.47 o                         
   8   0   6         18.75         12.73         2.57 o                         
 -12   1   6         67.10         79.92         9.32 o                         
 -11   1   6          4.90          8.28         4.26 o                         
 -10   1   6        178.51        188.40         8.68 o                         
  -9   1   6         94.18         99.26         5.44 o                         
  -8   1   6         83.87         79.69         4.53 o                         
  -7   1   6          2.78          1.86         0.68 o                         
  -6   1   6        133.64        130.38         3.36 o                         
  -5   1   6        624.40        624.68         5.45 o                         
  -4   1   6        475.25        475.19         3.78 o                         
  -3   1   6        158.27        161.52         1.83 o                         
  -2   1   6        126.96        129.35         1.51 o                         
  -1   1   6       1590.62       1566.48         8.36 o                         
   0   1   6          1.19          1.55         0.59 o                         
   1   1   6         11.83          9.88         1.13 o                         
   2   1   6        158.57        150.88         2.38 o                         
   3   1   6        708.91        679.02         6.37 o                         
   4   1   6         43.92         51.22         2.36 o                         
   5   1   6          5.89          6.75         1.65 o                         
   6   1   6        474.16        473.85         6.73 o                         
   7   1   6          2.49          1.94         2.32 o                         
   8   1   6          6.88          7.94         2.58 o                         
 -12   2   6         36.66         33.13         3.17 o                         
 -11   2   6         13.00         15.47         2.00 o                         
 -10   2   6          0.55          0.19         1.21 o                         
  -9   2   6        534.82        558.31         7.69 o                         
  -8   2   6         24.68         26.16         2.26 o                         
  -7   2   6        144.50        142.98         2.64 o                         
  -6   2   6          0.59          0.43         0.70 o                         
  -5   2   6        212.45        217.35         2.88 o                         
  -4   2   6         97.77         97.18         1.65 o                         
  -3   2   6         23.24         22.78         1.04 o                         
  -2   2   6        190.56        185.86         2.24 o                         
  -1   2   6        256.34        246.15         2.73 o                         
   0   2   6        464.96        453.76         4.18 o                         
   1   2   6         30.56         34.66         1.66 o                         
   2   2   6       1000.20        992.66         8.07 o                         
   3   2   6          0.05          0.33         1.31 o                         
   4   2   6         64.05         65.19         3.86 o                         
   5   2   6         11.74         11.14         2.62 o                         
   6   2   6         57.36         55.60         3.47 o                         
   7   2   6        148.57        149.83         5.26 o                         
 -12   3   6         77.77         78.76         4.19 o                         
 -11   3   6         27.91         35.17         3.13 o                         
 -10   3   6         31.75         28.77         2.72 o                         
  -9   3   6          0.14          1.29         1.39 o                         
  -8   3   6        500.79        502.63         7.02 o                         
  -7   3   6         19.80         21.83         2.00 o                         
  -6   3   6        107.92        108.13         2.45 o                         
  -5   3   6         18.32         19.41         1.30 o                         
  -4   3   6        687.12        694.62         5.15 o                         
  -3   3   6         39.29         40.60         1.43 o                         
  -2   3   6        198.43        186.61         2.51 o                         
  -1   3   6        231.39        228.65         2.61 o                         
   0   3   6        274.09        274.43         3.23 o                         
   1   3   6          0.18          0.02         0.87 o                         
   2   3   6        212.02        205.16         4.45 o                         
   3   3   6        322.59        333.06         5.13 o                         
   4   3   6          3.58          3.67         1.73 o                         
   5   3   6         61.45         64.96         3.37 o                         
   6   3   6         10.85          7.31         2.43 o                         
   7   3   6         74.95         71.06         4.57 o                         
 -12   4   6        351.13        377.91        15.53 o                         
 -11   4   6         12.79         12.20         2.31 o                         
 -10   4   6         31.24         30.84         3.00 o                         
  -9   4   6         60.84         56.18         5.23 o                         
  -8   4   6         49.89         51.16         2.40 o                         
  -7   4   6         21.91         17.61         1.98 o                         
  -6   4   6          2.48          1.53         0.88 o                         
  -5   4   6        388.67        384.39         4.99 o                         
  -4   4   6          2.27          2.24         1.11 o                         
  -3   4   6       1004.90        974.99         7.61 o                         
  -2   4   6        154.52        155.85         2.67 o                         
  -1   4   6        677.44        680.38         6.97 o                         
   0   4   6        126.60        123.57         2.47 o                         
   1   4   6         10.41         12.26         1.31 o                         
   2   4   6        127.83        121.18         3.40 o                         
   3   4   6        131.45        126.48         3.72 o                         
   4   4   6        247.51        239.24         5.60 o                         
   5   4   6         65.41         66.25         4.20 o                         
   6   4   6         93.17        101.76         4.79 o                         
 -12   5   6          3.29          3.72         2.13 o                         
 -11   5   6        105.34        119.14         8.86 o                         
 -10   5   6          6.67          7.00         2.02 o                         
  -9   5   6        279.95        269.73        10.21 o                         
  -8   5   6          9.88         10.51         1.55 o                         
  -7   5   6        200.59        191.53         4.15 o                         
  -6   5   6        243.34        232.62         3.99 o                         
  -5   5   6        297.87        281.60         4.11 o                         
  -4   5   6        467.55        455.68         6.08 o                         
  -3   5   6        114.48        106.59         2.35 o                         
  -2   5   6         52.44         55.24         2.38 o                         
  -1   5   6        209.15        207.77         3.86 o                         
   0   5   6        530.17        525.50         6.38 o                         
   1   5   6         36.49         35.34         2.31 o                         
   2   5   6        134.94        132.95         3.88 o                         
   3   5   6        175.48        167.75         4.36 o                         
   4   5   6         72.58         73.82         4.32 o                         
   5   5   6         26.83         29.84         3.24 o                         
   6   5   6         21.08         24.24         3.05 o                         
 -12   6   6         46.48         44.84         4.40 o                         
 -11   6   6          2.09          0.73         4.66 o                         
 -10   6   6          7.44          3.55         1.90 o                         
  -9   6   6         30.11         35.95         2.78 o                         
  -8   6   6        275.07        271.00         5.34 o                         
  -7   6   6         11.40         10.29         1.62 o                         
  -6   6   6        108.39        105.19         2.84 o                         
  -5   6   6         47.86         45.86         2.83 o                         
  -4   6   6        510.86        484.11         5.76 o                         
  -3   6   6          3.51          3.99         1.34 o                         
  -2   6   6        128.53        123.30         3.27 o                         
  -1   6   6        413.42        413.43         5.77 o                         
   0   6   6        360.63        364.03         5.58 o                         
   1   6   6         73.17         64.60         4.59 o                         
   2   6   6         35.97         40.79         3.80 o                         
   3   6   6        246.49        247.06         5.35 o                         
   4   6   6          6.13          7.29         2.31 o                         
   5   6   6          4.76          2.43         3.41 o                         
 -12   7   6         83.54         86.83         8.74 o                         
 -11   7   6          2.49          2.00         2.19 o                         
 -10   7   6         22.40         20.65         2.33 o                         
  -9   7   6         63.43         62.90         4.82 o                         
  -8   7   6         27.95         26.05         2.32 o                         
  -7   7   6        325.33        320.20         6.08 o                         
  -6   7   6          0.15          0.59         1.15 o                         
  -5   7   6         23.86         25.01         2.00 o                         
  -4   7   6         15.70         13.57         1.86 o                         
  -3   7   6        347.49        341.35         6.23 o                         
  -2   7   6         33.47         35.14         2.86 o                         
  -1   7   6        296.90        289.29         5.13 o                         
   0   7   6        149.99        147.88         4.82 o                         
   1   7   6          6.87          6.47         2.80 o                         
   2   7   6          0.27         -0.07         2.94 o                         
   3   7   6          8.34          2.83         4.52 o                         
   4   7   6         74.09         78.53         9.86 o                         
 -11   8   6        202.98        204.51         5.55 o                         
 -10   8   6         39.06         39.48         5.97 o                         
  -9   8   6          1.83         -1.28         1.96 o                         
  -8   8   6         66.42         68.80         3.55 o                         
  -7   8   6        302.72        291.00         6.02 o                         
  -6   8   6          0.96         -0.17         1.23 o                         
  -5   8   6         87.54         90.25         3.84 o                         
  -4   8   6        356.01        349.05         6.45 o                         
  -3   8   6         41.20         40.79         3.25 o                         
  -2   8   6         59.48         62.35         3.67 o                         
  -1   8   6         28.03         26.51         2.40 o                         
   0   8   6        169.99        171.58         7.89 o                         
   1   8   6         20.91         22.03         3.55 o                         
   2   8   6         10.40          7.46         4.61 o                         
   3   8   6         99.03         98.58         9.30 o                         
 -10   9   6         50.03         45.81         5.41 o                         
  -9   9   6          9.86         12.40         2.23 o                         
  -8   9   6        175.78        169.39         5.39 o                         
  -7   9   6          0.41         -0.59         1.96 o                         
  -6   9   6        263.81        263.65         6.82 o                         
  -5   9   6        183.36        175.82         5.14 o                         
  -4   9   6        570.59        562.98        10.98 o                         
  -3   9   6         76.72         70.16         3.86 o                         
  -2   9   6         28.11         26.87         2.79 o                         
  -1   9   6        174.85        179.01         6.63 o                         
   0   9   6         36.57         48.28         6.16 o                         
   1   9   6         85.07         97.20         7.97 o                         
   2   9   6         50.51         51.93         5.97 o                         
 -10  10   6         63.82         62.97         4.96 o                         
  -9  10   6          0.96         -3.34         3.34 o                         
  -8  10   6         71.65         82.17         5.85 o                         
  -7  10   6         80.70         74.26         4.78 o                         
  -6  10   6          4.01          6.41         2.45 o                         
  -5  10   6          7.99          8.71         3.26 o                         
  -4  10   6          4.19          3.43         1.83 o                         
  -3  10   6        196.13        206.47         6.25 o                         
  -2  10   6          1.45          0.84         2.52 o                         
  -1  10   6          2.89          2.04         2.90 o                         
   0  10   6        209.50        209.23         9.43 o                         
   1  10   6        156.24        162.76         9.77 o                         
  -8  11   6         54.79         49.46         7.82 o                         
  -7  11   6        224.19        228.40         9.23 o                         
  -6  11   6         12.81         10.74         3.62 o                         
  -5  11   6          0.41          0.38         3.04 o                         
  -4  11   6        222.09        231.24         7.61 o                         
  -3  11   6         16.01         21.46         2.88 o                         
  -2  11   6          4.68         11.56         3.31 o                         
  -1  11   6          4.77          9.64         3.88 o                         
  -6  12   6        202.72        213.45        15.99 o                         
  -5  12   6          0.52          5.05         4.54 o                         
  -4  12   6         17.22         17.83         4.60 o                         
  -2 -13   7          0.82         -0.46         2.62 o                         
  -1 -13   7          6.61          5.75         3.08 o                         
   0 -13   7         31.36         37.51         4.17 o                         
   1 -13   7        102.57        102.83         6.21 o                         
   2 -13   7         33.93         28.27         7.19 o                         
   3 -13   7         14.68         17.17         3.97 o                         
   4 -13   7          9.28          3.85         3.30 o                         
  -4 -12   7         31.45         29.96         2.95 o                         
  -3 -12   7         87.50         94.39         6.01 o                         
  -2 -12   7        126.99        120.79         4.45 o                         
  -1 -12   7         53.89         45.19         3.98 o                         
   0 -12   7         12.77          8.87         2.94 o                         
   1 -12   7         63.19         58.12         8.10 o                         
   2 -12   7        211.13        208.14         7.08 o                         
   3 -12   7          8.75          8.12         2.51 o                         
   4 -12   7         28.89         30.87         4.97 o                         
   5 -12   7         18.57         21.53         7.99 o                         
   6 -12   7        173.86        176.18         8.37 o                         
  -5 -11   7          5.19          3.01         2.11 o                         
  -4 -11   7         14.29         15.18         2.33 o                         
  -3 -11   7         73.32         77.57         3.72 o                         
  -2 -11   7        194.38        204.10         6.08 o                         
  -1 -11   7         50.44         54.41         3.15 o                         
   0 -11   7         20.22         16.20         6.21 o                         
   1 -11   7        107.32        100.18         5.01 o                         
   2 -11   7         66.59         78.47         6.75 o                         
   3 -11   7         34.28         36.79         3.30 o                         
   4 -11   7         70.76         67.03         4.69 o                         
   5 -11   7        377.12        387.42        27.77 o                         
   6 -11   7          3.02          1.43         5.12 o                         
   7 -11   7        127.30        128.63         9.07 o                         
  -7 -10   7         46.96         42.80         3.95 o                         
  -6 -10   7        110.83        113.59         4.97 o                         
  -5 -10   7         32.95         35.26         2.87 o                         
  -4 -10   7          4.48          5.27         1.76 o                         
  -3 -10   7         72.59         67.72         3.50 o                         
  -2 -10   7         28.08         26.35         2.40 o                         
  -1 -10   7         67.23         62.13         3.36 o                         
   0 -10   7          1.10         -1.36         1.49 o                         
   1 -10   7        176.55        168.60         4.77 o                         
   2 -10   7         18.51         22.10         2.10 o                         
   3 -10   7        194.86        190.12         4.85 o                         
   4 -10   7         12.91         14.24         2.26 o                         
   5 -10   7         22.72         28.04         9.09 o                         
   6 -10   7        147.42        154.36         8.11 o                         
   7 -10   7          6.71          0.78         3.48 o                         
  -7  -9   7         10.52         10.63         3.22 o                         
  -6  -9   7        126.16        127.05         4.75 o                         
  -5  -9   7        123.15        131.36         5.20 o                         
  -4  -9   7         28.22         25.72         2.21 o                         
  -3  -9   7          4.72          4.47         2.00 o                         
  -2  -9   7        187.71        188.49         4.38 o                         
  -1  -9   7         13.93         12.39         1.76 o                         
   0  -9   7         14.86         14.14         1.61 o                         
   1  -9   7         43.05         39.35         2.64 o                         
   2  -9   7        558.35        543.34         6.86 o                         
   3  -9   7          5.93          6.39         1.80 o                         
   4  -9   7         11.35          6.78         1.93 o                         
   5  -9   7         15.37         25.03         3.17 o                         
   6  -9   7        170.85        177.65         7.97 o                         
   7  -9   7          2.16         -0.39         2.67 o                         
   8  -9   7         17.94         16.52         6.73 o                         
  -8  -8   7         11.03         11.82         3.11 o                         
  -7  -8   7          2.83          8.96         2.45 o                         
  -6  -8   7        160.85        170.89         5.18 o                         
  -5  -8   7         37.56         37.35         2.60 o                         
  -4  -8   7         76.43         75.33         3.02 o                         
  -3  -8   7         36.55         35.50         2.45 o                         
  -2  -8   7         90.24         83.20         2.99 o                         
  -1  -8   7        264.24        252.16         4.11 o                         
   0  -8   7        229.85        226.99         3.54 o                         
   1  -8   7         95.58         92.49         2.92 o                         
   2  -8   7         22.73         22.81         1.89 o                         
   3  -8   7        387.54        392.65        10.69 o                         
   4  -8   7         15.21         19.61         2.56 o                         
   5  -8   7         26.24         23.42         3.68 o                         
   6  -8   7        148.89        154.73         5.95 o                         
   7  -8   7        239.00        244.71         8.44 o                         
   8  -8   7          6.48         11.50         4.16 o                         
  -9  -7   7         56.07         55.54         4.06 o                         
  -8  -7   7         61.83         58.66         6.48 o                         
  -7  -7   7         48.99         41.61         3.31 o                         
  -6  -7   7         32.64         32.03         2.91 o                         
  -5  -7   7        236.13        229.50         4.23 o                         
  -4  -7   7         15.26         15.58         1.57 o                         
  -3  -7   7         10.05          9.55         1.39 o                         
  -2  -7   7         27.09         28.16         1.90 o                         
  -1  -7   7        605.48        601.93         6.33 o                         
   0  -7   7          1.78          1.96         0.92 o                         
   1  -7   7         10.55          9.56         1.17 o                         
   2  -7   7        357.00        359.82         5.00 o                         
   3  -7   7        388.94        386.30         5.34 o                         
   4  -7   7         21.27         25.90         2.06 o                         
   5  -7   7         12.43         14.75         2.66 o                         
   6  -7   7        250.45        256.29         8.06 o                         
   7  -7   7         15.71         16.51         3.02 o                         
   8  -7   7         33.79         36.95        16.45 o                         
 -10  -6   7          0.08         -0.45         2.98 o                         
  -9  -6   7        108.40        113.98         7.51 o                         
  -8  -6   7         16.29         17.39         2.10 o                         
  -7  -6   7         10.89          9.18         1.74 o                         
  -6  -6   7         76.27         67.76         3.46 o                         
  -5  -6   7         22.97         22.09         3.04 o                         
  -4  -6   7        234.95        239.22         4.02 o                         
  -3  -6   7         32.18         28.33         1.88 o                         
  -2  -6   7        433.30        427.13         5.03 o                         
  -1  -6   7        306.30        299.85         3.75 o                         
   0  -6   7        183.20        186.55         3.22 o                         
   1  -6   7          0.62          1.00         0.79 o                         
   2  -6   7        373.96        366.20         4.45 o                         
   3  -6   7        140.77        146.74         3.46 o                         
   4  -6   7         41.27         37.76         2.80 o                         
   5  -6   7         33.53         34.70         4.02 o                         
   6  -6   7        112.45        109.44         4.39 o                         
   7  -6   7        167.22        166.74        12.30 o                         
   8  -6   7         98.79         90.79         7.37 o                         
 -10  -5   7         94.84        124.52        14.55 o                         
  -9  -5   7          8.62          8.05         2.71 o                         
  -8  -5   7        183.78        189.03         3.90 o                         
  -7  -5   7          1.82          1.29         1.23 o                         
  -6  -5   7          0.23          1.39         1.42 o                         
  -5  -5   7         57.47         58.15         2.27 o                         
  -4  -5   7        122.88        121.66         2.97 o                         
  -3  -5   7         23.13         24.14         1.84 o                         
  -2  -5   7          7.54          6.98         1.09 o                         
  -1  -5   7       1150.37       1131.37         9.27 o                         
   0  -5   7        275.44        275.05         2.88 o                         
   1  -5   7         56.70         58.05         1.59 o                         
   2  -5   7         31.40         28.24         1.75 o                         
   3  -5   7        285.68        275.80         4.61 o                         
   4  -5   7         26.82         26.36         1.86 o                         
   5  -5   7         30.95         30.57         2.32 o                         
   6  -5   7        128.28        120.21         3.77 o                         
   7  -5   7        165.37        157.67         5.73 o                         
   8  -5   7         15.94         13.28         3.04 o                         
 -11  -4   7          2.90         10.24         5.29 o                         
 -10  -4   7          0.04          6.33         5.41 o                         
  -9  -4   7        202.34        198.35         7.45 o                         
  -8  -4   7         30.88         29.65         3.66 o                         
  -7  -4   7         82.07         76.00         9.66 o                         
  -6  -4   7         16.96         16.41         1.64 o                         
  -5  -4   7        766.74        749.75         7.19 o                         
  -4  -4   7        276.42        269.96         3.61 o                         
  -3  -4   7        148.79        144.24         2.50 o                         
  -2  -4   7        140.17        143.63         1.96 o                         
  -1  -4   7        608.46        598.68         4.09 o                         
   0  -4   7        470.25        460.56         4.02 o                         
   1  -4   7         29.08         26.42         1.16 o                         
   2  -4   7         19.64         19.28         1.40 o                         
   3  -4   7         38.51         40.38         1.82 o                         
   4  -4   7        448.50        432.25         5.05 o                         
   5  -4   7        101.95         99.13         3.18 o                         
   6  -4   7         95.33         93.05         3.56 o                         
   7  -4   7         83.44         90.52         4.96 o                         
   8  -4   7         80.99         94.03         5.38 o                         
 -11  -3   7         43.03         56.63        10.46 o                         
 -10  -3   7          0.35         -0.99         2.59 o                         
  -9  -3   7         41.75         49.60         5.64 o                         
  -8  -3   7         23.83         23.73         3.14 o                         
  -7  -3   7         20.59         24.52         2.93 o                         
  -6  -3   7         17.65         18.65         2.82 o                         
  -5  -3   7         64.92         60.85         1.75 o                         
  -4  -3   7       1509.56       1536.24        15.16 o                         
  -3  -3   7        522.27        527.61         3.77 o                         
  -2  -3   7        110.63        108.38         1.38 o                         
  -1  -3   7          9.48         11.01         1.17 o                         
   0  -3   7        802.77        803.57         5.46 o                         
   1  -3   7         42.73         41.35         1.65 o                         
   2  -3   7        472.93        454.91         6.13 o                         
   3  -3   7        500.41        485.68         5.11 o                         
   4  -3   7        352.39        346.95         5.13 o                         
   5  -3   7          8.81          8.58         1.50 o                         
   6  -3   7         19.32         20.40         2.15 o                         
   7  -3   7        185.43        183.09         5.43 o                         
   8  -3   7         78.42         68.60         5.00 o                         
 -11  -2   7          0.98          0.24         3.09 o                         
 -10  -2   7          4.81          5.77         2.93 o                         
  -9  -2   7          0.08         -2.04         2.13 o                         
  -8  -2   7        248.38        239.33        11.79 o                         
  -7  -2   7         13.15         14.07         2.47 o                         
  -6  -2   7          2.10          1.61         0.91 o                         
  -5  -2   7         63.62         63.47         1.43 o                         
  -4  -2   7        453.30        448.03         3.64 o                         
  -3  -2   7        242.06        246.30         2.24 o                         
  -2  -2   7        363.63        351.77         2.56 o                         
  -1  -2   7        159.06        164.76         1.92 o                         
   0  -2   7         35.95         35.41         1.17 o                         
   1  -2   7        226.27        223.80         2.90 o                         
   2  -2   7         96.58         99.93         2.01 o                         
   3  -2   7        424.77        417.53         4.72 o                         
   4  -2   7         95.53         97.57         3.06 o                         
   5  -2   7         83.89         90.41         3.36 o                         
   6  -2   7         86.58         87.27         3.62 o                         
   7  -2   7        197.94        211.89         5.68 o                         
   8  -2   7         39.21         39.94         3.69 o                         
 -12  -1   7         62.78         66.69         6.93 o                         
 -11  -1   7         38.39         42.60         5.18 o                         
 -10  -1   7         18.41         20.92         3.60 o                         
  -9  -1   7         42.34         40.05         4.31 o                         
  -8  -1   7          6.76          8.64         2.40 o                         
  -7  -1   7        697.14        706.34        16.79 o                         
  -6  -1   7        112.90        120.29         2.09 o                         
  -5  -1   7        242.30        246.37         2.76 o                         
  -4  -1   7         23.73         25.76         1.11 o                         
  -3  -1   7        548.41        553.93         3.96 o                         
  -2  -1   7          0.25          0.30         0.48 o                         
  -1  -1   7        635.70        635.25         4.15 o                         
   0  -1   7        427.20        425.73         3.47 o                         
   1  -1   7          3.24          3.69         0.80 o                         
   2  -1   7          4.75          4.03         0.90 o                         
   3  -1   7          4.71          3.90         1.63 o                         
   4  -1   7        264.32        256.37         4.43 o                         
   5  -1   7         39.38         38.33         2.88 o                         
   6  -1   7         27.07         25.02         2.33 o                         
   7  -1   7          0.17          0.99         2.17 o                         
   8  -1   7         99.26        106.03         5.06 o                         
 -12   0   7          8.05          9.32         5.18 o                         
 -11   0   7        138.29        141.72         7.40 o                         
 -10   0   7          0.17          4.88         2.84 o                         
  -9   0   7          3.14          6.48         2.51 o                         
  -8   0   7        199.53        191.14         8.74 o                         
  -7   0   7        489.25        488.69         6.29 o                         
  -6   0   7         41.54         41.30         1.44 o                         
  -5   0   7          4.87          3.27         0.76 o                         
  -4   0   7       1253.90       1270.55         8.13 o                         
  -3   0   7          7.10          8.78         0.73 o                         
  -2   0   7         82.08         81.27         1.37 o                         
  -1   0   7        160.97        163.88         1.95 o                         
   0   0   7        806.93        780.92         5.49 o                         
   1   0   7        120.53        120.25         2.10 o                         
   2   0   7         77.88         79.71         2.06 o                         
   3   0   7        292.60        294.30         3.73 o                         
   4   0   7        121.21        121.93         3.44 o                         
   5   0   7        150.78        149.93         4.05 o                         
   6   0   7         45.22         44.91         3.31 o                         
   7   0   7         81.50         94.89         5.98 o                         
 -12   1   7         28.70         34.04         6.67 o                         
 -11   1   7         10.22          8.25         3.44 o                         
 -10   1   7         35.78         35.50         4.45 o                         
  -9   1   7          2.83          0.43         2.06 o                         
  -8   1   7        440.33        429.10         7.02 o                         
  -7   1   7         13.55         13.24         1.11 o                         
  -6   1   7        194.60        192.86         3.44 o                         
  -5   1   7         26.32         23.22         1.32 o                         
  -4   1   7        554.26        539.01         4.41 o                         
  -3   1   7        244.76        239.17         2.62 o                         
  -2   1   7         12.40         12.15         0.90 o                         
  -1   1   7        277.71        269.72         3.43 o                         
   0   1   7         56.68         60.08         1.74 o                         
   1   1   7       1150.02       1129.54         7.58 o                         
   2   1   7        244.30        235.88         3.26 o                         
   3   1   7         81.35         78.64         2.64 o                         
   4   1   7         65.27         62.43         3.00 o                         
   5   1   7        286.45        277.92         5.22 o                         
   6   1   7          7.80          6.82         2.37 o                         
   7   1   7         30.94         32.87         3.19 o                         
 -12   2   7          5.42          5.41         4.72 o                         
 -11   2   7         86.57         93.84         8.74 o                         
 -10   2   7        135.68        136.34        10.98 o                         
  -9   2   7          1.51          4.32         2.43 o                         
  -8   2   7          0.26         -0.08         0.90 o                         
  -7   2   7        726.09        721.38         7.41 o                         
  -6   2   7         12.42         10.70         1.12 o                         
  -5   2   7        128.59        130.27         2.32 o                         
  -4   2   7          6.62          6.05         0.83 o                         
  -3   2   7        555.01        557.66         4.52 o                         
  -2   2   7         20.05         19.37         1.22 o                         
  -1   2   7         69.86         67.74         1.86 o                         
   0   2   7        310.06        315.37         4.39 o                         
   1   2   7         16.75         21.10         1.45 o                         
   2   2   7         79.97         77.83         2.23 o                         
   3   2   7          0.99          3.66         1.85 o                         
   4   2   7        244.91        243.90         4.75 o                         
   5   2   7         43.25         41.54         3.00 o                         
   6   2   7         38.61         37.52         3.22 o                         
   7   2   7         53.63         56.59         4.02 o                         
 -12   3   7         11.39          7.57         2.09 o                         
 -11   3   7        205.42        206.93         5.71 o                         
 -10   3   7         91.16         89.20         7.88 o                         
  -9   3   7        132.57        126.47         4.25 o                         
  -8   3   7         66.80         68.21         2.40 o                         
  -7   3   7         61.87         66.33         2.30 o                         
  -6   3   7        231.48        217.98         3.61 o                         
  -5   3   7         32.61         26.23         1.59 o                         
  -4   3   7        427.71        431.23         4.83 o                         
  -3   3   7        219.18        218.66         3.25 o                         
  -2   3   7       1105.78       1096.90         9.30 o                         
  -1   3   7        184.36        174.96         4.59 o                         
   0   3   7         85.58         83.52         2.67 o                         
   1   3   7         67.08         70.83         2.58 o                         
   2   3   7        119.11        121.92         3.48 o                         
   3   3   7        112.10        113.14         3.68 o                         
   4   3   7        278.80        282.89         5.05 o                         
   5   3   7        107.40        107.95         4.32 o                         
   6   3   7          0.19         -3.09         3.09 o                         
 -12   4   7         58.08         54.31         4.11 o                         
 -11   4   7          0.12         -1.78         1.78 o                         
 -10   4   7        357.91        359.55         7.68 o                         
  -9   4   7          0.20         -0.50         1.17 o                         
  -8   4   7        187.61        183.67         4.37 o                         
  -7   4   7         42.86         44.16         2.41 o                         
  -6   4   7        388.17        379.39         5.25 o                         
  -5   4   7         80.93         77.20         2.56 o                         
  -4   4   7         34.90         35.87         1.95 o                         
  -3   4   7        557.45        541.24         5.75 o                         
  -2   4   7         17.45         16.73         1.54 o                         
  -1   4   7        128.50        118.76         3.14 o                         
   0   4   7         23.01         22.76         2.08 o                         
   1   4   7        408.19        396.15         6.84 o                         
   2   4   7          0.13         -0.67         1.67 o                         
   3   4   7        114.51        111.38         3.92 o                         
   4   4   7        239.06        253.77         5.06 o                         
   5   4   7        165.69        171.56         5.53 o                         
   6   4   7         77.99         70.90         6.17 o                         
 -12   5   7          7.00          3.68         2.23 o                         
 -11   5   7        107.31        105.37         5.02 o                         
 -10   5   7         75.86         80.52         4.40 o                         
  -9   5   7          5.31          4.96         1.48 o                         
  -8   5   7         25.42         25.74         2.96 o                         
  -7   5   7        560.56        535.15         7.56 o                         
  -6   5   7         15.43         14.25         1.53 o                         
  -5   5   7        144.36        136.15         3.36 o                         
  -4   5   7        219.47        203.12         3.60 o                         
  -3   5   7        267.59        265.45         3.77 o                         
  -2   5   7         45.11         48.72         2.66 o                         
  -1   5   7        114.16        113.99         3.37 o                         
   0   5   7        495.13        496.37         7.36 o                         
   1   5   7        397.00        392.45         7.41 o                         
   2   5   7        154.57        165.48         6.11 o                         
   3   5   7          0.48         -0.97         2.36 o                         
   4   5   7         27.53         28.38         8.22 o                         
   5   5   7         34.73         30.62         5.04 o                         
 -12   6   7          3.94          1.48         2.42 o                         
 -11   6   7         40.33         38.13         4.54 o                         
 -10   6   7        118.51        123.41         4.26 o                         
  -9   6   7         58.27         64.00         3.40 o                         
  -8   6   7         38.77         33.03         2.79 o                         
  -7   6   7         40.39         41.37         2.53 o                         
  -6   6   7        239.11        239.72         4.58 o                         
  -5   6   7          6.14          5.00         1.34 o                         
  -4   6   7         10.57          9.86         1.35 o                         
  -3   6   7          5.76          3.61         2.01 o                         
  -2   6   7        276.79        265.75         4.76 o                         
  -1   6   7          1.93          2.16         1.53 o                         
   0   6   7          0.09         -0.37         2.62 o                         
   1   6   7        236.93        250.97        10.71 o                         
   2   6   7        286.08        288.49        10.66 o                         
   3   6   7          0.77         -0.52         3.10 o                         
   4   6   7         30.96         35.55         9.33 o                         
 -11   7   7          0.19          0.62         2.29 o                         
 -10   7   7        194.54        194.64         6.63 o                         
  -9   7   7         30.57         24.58         2.46 o                         
  -8   7   7          0.07         -1.47         1.47 o                         
  -7   7   7        104.12         94.58         3.88 o                         
  -6   7   7         45.57         47.77         3.87 o                         
  -5   7   7        176.62        182.59         3.98 o                         
  -4   7   7         90.57        100.88         3.85 o                         
  -3   7   7        248.30        243.32         6.79 o                         
  -2   7   7         47.25         48.48         3.32 o                         
  -1   7   7        101.60        100.33         3.70 o                         
   0   7   7          2.53          3.30         3.32 o                         
   1   7   7        110.53        116.38         7.54 o                         
   2   7   7         44.95         47.66         8.17 o                         
   3   7   7         36.73         32.33         5.04 o                         
 -11   8   7        107.60        110.04         5.59 o                         
 -10   8   7         34.96         40.69         3.62 o                         
  -9   8   7        148.98        149.64         6.38 o                         
  -8   8   7         86.78         86.86         4.02 o                         
  -7   8   7        218.95        220.94         5.51 o                         
  -6   8   7         44.41         44.51         3.37 o                         
  -5   8   7        192.90        194.82         5.27 o                         
  -4   8   7          2.92          6.61         1.90 o                         
  -3   8   7         20.91         22.16         2.60 o                         
  -2   8   7        203.68        206.59         5.45 o                         
  -1   8   7        198.33        199.77         5.48 o                         
   0   8   7         11.79         12.63         3.26 o                         
   1   8   7          1.44          6.21         3.47 o                         
   2   8   7        242.12        238.56         9.99 o                         
 -10   9   7         52.30         43.90         3.86 o                         
  -9   9   7         28.19         29.30         6.36 o                         
  -8   9   7         41.34         45.30         3.89 o                         
  -7   9   7         64.56         61.26         5.08 o                         
  -6   9   7        222.86        223.56         5.91 o                         
  -5   9   7         22.68         23.56         3.35 o                         
  -4   9   7          9.66         10.11         2.27 o                         
  -3   9   7         44.11         46.79         3.77 o                         
  -2   9   7        543.38        542.79         8.95 o                         
  -1   9   7          8.04         12.65         4.02 o                         
   0   9   7         50.02         54.59         6.90 o                         
   1   9   7        144.82        155.58         7.81 o                         
  -9  10   7         23.08         20.39         3.62 o                         
  -8  10   7          4.93          2.45         2.76 o                         
  -7  10   7          1.79          2.90         2.80 o                         
  -6  10   7         43.75         44.18         6.01 o                         
  -5  10   7         25.67         29.98         4.98 o                         
  -4  10   7         33.89         36.43         3.97 o                         
  -3  10   7         47.81         56.65         6.95 o                         
  -2  10   7          0.30         -0.13         2.78 o                         
  -1  10   7        148.53        156.73         8.41 o                         
   0  10   7         16.54         18.57         4.61 o                         
  -7  11   7          0.62         -2.65         3.91 o                         
  -6  11   7         65.81         66.80         6.74 o                         
  -5  11   7        324.55        329.94         8.93 o                         
  -4  11   7         13.13         13.55         5.51 o                         
  -3  11   7         12.02         12.90         3.85 o                         
  -2 -13   8         10.66          6.03         2.82 o                         
  -1 -13   8        131.32        121.94         6.63 o                         
   0 -13   8         41.08         36.02         4.16 o                         
   1 -13   8          5.92          5.38         3.13 o                         
   2 -13   8         14.19         11.17         4.02 o                         
   3 -13   8         58.69         65.64         6.36 o                         
  -4 -12   8          0.09         -1.09         2.00 o                         
  -3 -12   8         38.32         40.19         3.14 o                         
  -2 -12   8         72.82         78.25         4.49 o                         
  -1 -12   8        127.44        128.33         6.32 o                         
   0 -12   8        198.46        192.69         9.42 o                         
   1 -12   8         52.85         45.31         5.83 o                         
   2 -12   8         82.25         75.53         5.57 o                         
   3 -12   8          4.08          5.08         3.28 o                         
   4 -12   8         82.42         72.51         5.09 o                         
   5 -12   8         35.45         34.84         4.78 o                         
  -5 -11   8         20.20         20.25         2.45 o                         
  -4 -11   8        107.23        106.45         4.19 o                         
  -3 -11   8         26.10         23.43         2.72 o                         
  -2 -11   8         37.11         39.00         3.01 o                         
  -1 -11   8          3.25          4.73         1.98 o                         
   0 -11   8         88.38         93.87         5.36 o                         
   1 -11   8         45.71         47.58         3.64 o                         
   2 -11   8          2.94          5.41         2.17 o                         
   3 -11   8        272.95        291.03         7.38 o                         
   4 -11   8        127.15        132.97         5.78 o                         
   5 -11   8          0.02          0.92         4.14 o                         
   6 -11   8         38.17         41.61         5.21 o                         
  -6 -10   8         14.82         12.24         4.23 o                         
  -5 -10   8         61.46         62.38         3.45 o                         
  -4 -10   8        107.21        113.20         4.24 o                         
  -3 -10   8         66.43         70.68         3.66 o                         
  -2 -10   8          0.95          0.44         1.69 o                         
  -1 -10   8        219.89        217.22         8.18 o                         
   0 -10   8          3.04          4.28         1.89 o                         
   1 -10   8         21.54         18.72         2.41 o                         
   2 -10   8          2.50          2.31         1.71 o                         
   3 -10   8        142.07        133.73         4.48 o                         
   4 -10   8         24.44         25.19         3.10 o                         
   5 -10   8         15.34         12.05         4.31 o                         
   6 -10   8         18.04         26.08         4.65 o                         
   7 -10   8         28.96         26.11         6.10 o                         
  -7  -9   8        140.35        141.91         5.09 o                         
  -6  -9   8         14.91         13.60         2.58 o                         
  -5  -9   8         87.41         87.58         3.63 o                         
  -4  -9   8         29.53         27.64         2.46 o                         
  -3  -9   8        129.11        128.02         3.97 o                         
  -2  -9   8         20.78         23.58         2.20 o                         
  -1  -9   8          2.18          2.52         1.40 o                         
   0  -9   8        541.25        524.07         9.17 o                         
   1  -9   8         17.52         19.49         1.92 o                         
   2  -9   8          2.29          2.16         1.91 o                         
   3  -9   8         29.80         29.12         3.42 o                         
   4  -9   8        355.89        371.08         6.79 o                         
   5  -9   8         34.50         28.42         4.34 o                         
   6  -9   8          3.41          5.26         3.73 o                         
   7  -9   8         13.64         15.14         4.25 o                         
  -8  -8   8         62.30         59.00         9.11 o                         
  -7  -8   8         91.40         91.56         4.54 o                         
  -6  -8   8          0.03         -1.83         1.83 o                         
  -5  -8   8          0.12          0.67         1.41 o                         
  -4  -8   8        517.83        520.66        10.04 o                         
  -3  -8   8          1.12         -1.27         1.27 o                         
  -2  -8   8         26.67         28.55         2.30 o                         
  -1  -8   8         26.21         24.41         1.68 o                         
   0  -8   8        151.00        139.35         3.32 o                         
   1  -8   8         75.25         76.25         2.93 o                         
   2  -8   8         33.62         33.15         2.79 o                         
   3  -8   8        270.60        275.56         5.96 o                         
   4  -8   8         20.97         20.51         2.34 o                         
   5  -8   8        291.46        287.19         7.40 o                         
   6  -8   8         35.67         38.10        10.93 o                         
   7  -8   8         34.85         37.30         3.82 o                         
  -9  -7   8          9.76         11.08         2.92 o                         
  -8  -7   8        163.42        171.52         5.28 o                         
  -7  -7   8          5.32          3.62         2.56 o                         
  -6  -7   8         60.38         56.76         6.14 o                         
  -5  -7   8         36.48         42.16         2.54 o                         
  -4  -7   8         28.11         27.85         2.17 o                         
  -3  -7   8        335.70        330.72         5.25 o                         
  -2  -7   8          5.50          2.81         1.18 o                         
  -1  -7   8        183.84        177.95         3.16 o                         
   0  -7   8          0.40          0.17         0.96 o                         
   1  -7   8        536.24        521.74         6.21 o                         
   2  -7   8        189.00        192.17         3.90 o                         
   3  -7   8         77.61         74.25         4.08 o                         
   4  -7   8         90.90         86.08         3.28 o                         
   5  -7   8         74.04         71.20         4.77 o                         
   6  -7   8          8.33          7.66         2.76 o                         
   7  -7   8         23.01         26.25         3.47 o                         
   8  -7   8        211.06        225.29        15.07 o                         
 -10  -6   8         10.16         22.06         4.41 o                         
  -9  -6   8          0.08          0.28         1.85 o                         
  -8  -6   8          4.16          7.00         1.91 o                         
  -7  -6   8        361.03        374.43         6.81 o                         
  -6  -6   8         31.76         31.43         2.63 o                         
  -5  -6   8          1.71          0.38         1.22 o                         
  -4  -6   8         40.32         43.44         2.57 o                         
  -3  -6   8         42.24         40.91         2.41 o                         
  -2  -6   8         50.21         50.36         2.13 o                         
  -1  -6   8          0.26          0.75         0.84 o                         
   0  -6   8        696.40        673.40         6.15 o                         
   1  -6   8         47.97         49.44         2.10 o                         
   2  -6   8        175.85        178.01         3.67 o                         
   3  -6   8         10.32         12.47         2.17 o                         
   4  -6   8        225.96        218.34         4.45 o                         
   5  -6   8         13.92         13.34         2.53 o                         
   6  -6   8          0.15         -1.14         1.96 o                         
   7  -6   8         29.79         21.72         5.98 o                         
   8  -6   8        118.26        119.73         7.97 o                         
 -10  -5   8          8.78          3.91         4.95 o                         
  -9  -5   8         32.38         36.62        11.16 o                         
  -8  -5   8        135.98        135.55         4.44 o                         
  -7  -5   8         21.18         22.66         2.53 o                         
  -6  -5   8        199.41        202.11         4.13 o                         
  -5  -5   8         26.57         28.62         2.07 o                         
  -4  -5   8        170.99        160.40         3.57 o                         
  -3  -5   8         97.71         95.26         3.02 o                         
  -2  -5   8        376.31        363.11         4.34 o                         
  -1  -5   8        108.82        108.08         2.10 o                         
   0  -5   8         21.60         19.06         1.25 o                         
   1  -5   8        360.99        367.57         4.13 o                         
   2  -5   8         12.68         14.93         1.54 o                         
   3  -5   8         16.02         14.12         1.66 o                         
   4  -5   8         17.18         16.56         1.86 o                         
   5  -5   8        418.18        409.58         7.08 o                         
   6  -5   8          7.25          6.77         2.23 o                         
   7  -5   8          1.56         -1.39         3.48 o                         
   8  -5   8         84.22         91.61        12.02 o                         
 -11  -4   8          7.41          7.15         3.78 o                         
 -10  -4   8        227.45        236.61        10.64 o                         
  -9  -4   8          3.24          3.22         3.05 o                         
  -8  -4   8         48.59         54.55         3.29 o                         
  -7  -4   8        163.92        156.52         3.73 o                         
  -6  -4   8        104.86        107.17         2.53 o                         
  -5  -4   8          1.88          3.03         0.92 o                         
  -4  -4   8          0.04          1.17         1.05 o                         
  -3  -4   8       1123.19       1085.11         9.95 o                         
  -2  -4   8         89.24         87.73         1.95 o                         
  -1  -4   8         38.48         38.61         1.80 o                         
   0  -4   8        157.25        153.46         2.68 o                         
   1  -4   8        798.30        805.90         7.43 o                         
   2  -4   8         15.60         13.51         1.38 o                         
   3  -4   8         18.90         18.19         2.08 o                         
   4  -4   8         72.86         65.61         3.58 o                         
   5  -4   8         63.03         56.71         3.16 o                         
   6  -4   8        283.61        280.70        11.82 o                         
   7  -4   8          4.83          1.96         3.68 o                         
   8  -4   8         82.14         85.01         7.38 o                         
 -11  -3   8         72.83         68.13         6.32 o                         
 -10  -3   8         13.70         18.35         7.94 o                         
  -9  -3   8         21.75         22.74         3.45 o                         
  -8  -3   8         11.12         12.89         2.76 o                         
  -7  -3   8        165.64        168.97         4.03 o                         
  -6  -3   8        121.25        123.74         2.87 o                         
  -5  -3   8         33.28         34.73         1.73 o                         
  -4  -3   8        152.74        143.55         2.75 o                         
  -3  -3   8        174.41        164.96         2.18 o                         
  -2  -3   8        280.82        277.40         2.74 o                         
  -1  -3   8         95.49         95.02         1.68 o                         
   0  -3   8        195.57        197.53         2.49 o                         
   1  -3   8         27.04         27.83         1.76 o                         
   2  -3   8        669.73        664.15         6.99 o                         
   3  -3   8         41.36         37.21         2.45 o                         
   4  -3   8        232.55        226.74         5.21 o                         
   5  -3   8        145.53        147.58         4.20 o                         
   6  -3   8        227.58        230.46         7.71 o                         
   7  -3   8         71.57         75.43         8.74 o                         
   8  -3   8         51.80         41.06         9.32 o                         
 -11  -2   8         54.39         59.15        11.73 o                         
 -10  -2   8        156.48        166.96         9.02 o                         
  -9  -2   8         20.58         17.75         4.95 o                         
  -8  -2   8          2.83          3.61         2.21 o                         
  -7  -2   8          1.50          2.34         1.37 o                         
  -6  -2   8        245.79        242.74         3.51 o                         
  -5  -2   8         10.60          8.99         0.92 o                         
  -4  -2   8         10.98         12.80         0.94 o                         
  -3  -2   8        231.34        228.69         2.45 o                         
  -2  -2   8        767.45        759.60         5.24 o                         
  -1  -2   8          0.83          1.14         0.76 o                         
   0  -2   8        148.43        152.10         2.17 o                         
   1  -2   8         34.07         35.51         1.89 o                         
   2  -2   8         13.90         12.12         1.35 o                         
   3  -2   8         62.54         64.97         2.77 o                         
   4  -2   8         18.90         20.36         2.27 o                         
   5  -2   8        289.39        285.16         5.27 o                         
   6  -2   8         43.53         42.73         3.02 o                         
   7  -2   8         46.04         47.49         5.05 o                         
 -12  -1   8          5.54         -0.75         3.40 o                         
 -11  -1   8         41.87         47.64         5.83 o                         
 -10  -1   8        167.16        172.44         7.55 o                         
  -9  -1   8        126.97        127.63         6.30 o                         
  -8  -1   8          5.91          2.89         2.18 o                         
  -7  -1   8        262.98        256.60        10.25 o                         
  -6  -1   8        174.28        171.76         2.95 o                         
  -5  -1   8        192.94        191.28         3.11 o                         
  -4  -1   8        221.35        224.00         2.85 o                         
  -3  -1   8        427.44        429.43         3.80 o                         
  -2  -1   8         49.18         48.74         1.42 o                         
  -1  -1   8        449.68        443.95         4.19 o                         
   0  -1   8          6.77          5.97         0.92 o                         
   1  -1   8        385.49        372.80         4.11 o                         
   2  -1   8        208.38        212.93         5.09 o                         
   3  -1   8        113.58        113.30         2.87 o                         
   4  -1   8        103.23        108.10         4.91 o                         
   5  -1   8         18.15         16.43         2.17 o                         
   6  -1   8        142.44        137.23         5.01 o                         
   7  -1   8          3.74          8.97         3.65 o                         
 -12   0   8          6.56         -0.68         4.03 o                         
 -11   0   8         41.97         44.85         5.32 o                         
 -10   0   8          2.92          5.35         5.98 o                         
  -9   0   8         39.90         39.71         2.39 o                         
  -8   0   8          1.64          1.72         1.55 o                         
  -7   0   8        107.48        109.86         2.48 o                         
  -6   0   8        511.30        519.02         5.82 o                         
  -5   0   8        912.86        897.54         7.61 o                         
  -4   0   8         19.48         17.67         1.13 o                         
  -3   0   8         18.69         16.57         1.00 o                         
  -2   0   8        450.93        452.39         4.09 o                         
  -1   0   8        133.28        127.10         2.39 o                         
   0   0   8         56.06         51.46         2.07 o                         
   1   0   8          0.12         -0.80         0.95 o                         
   2   0   8        863.47        831.20         7.53 o                         
   3   0   8        120.35        120.64         3.36 o                         
   4   0   8         74.49         74.13         3.41 o                         
   5   0   8        376.62        367.97         6.05 o                         
   6   0   8        122.76        120.36         7.55 o                         
   7   0   8          2.15          4.68         3.37 o                         
 -12   1   8         22.63         28.52         6.10 o                         
 -11   1   8         19.24         17.33         5.81 o                         
 -10   1   8        125.04        127.39         3.74 o                         
  -9   1   8         88.85         88.89         3.09 o                         
  -8   1   8          1.23          1.27         1.19 o                         
  -7   1   8         18.01         18.46         1.47 o                         
  -6   1   8        361.32        352.81         4.67 o                         
  -5   1   8         26.38         30.31         1.81 o                         
  -4   1   8          3.97          4.61         0.90 o                         
  -3   1   8         21.39         20.29         1.22 o                         
  -2   1   8        650.75        632.10         6.26 o                         
  -1   1   8        114.90        107.07         2.30 o                         
   0   1   8         58.70         55.27         2.39 o                         
   1   1   8        468.17        463.88         6.04 o                         
   2   1   8          3.14          1.68         1.22 o                         
   3   1   8        255.24        253.45         7.00 o                         
   4   1   8          3.35          4.33         1.75 o                         
   5   1   8        185.48        174.01         4.68 o                         
   6   1   8          9.78         10.40         2.87 o                         
 -12   2   8         14.64         17.46         2.82 o                         
 -11   2   8          0.11          2.26         1.77 o                         
 -10   2   8         32.72         32.29         2.71 o                         
  -9   2   8        371.91        374.78         6.94 o                         
  -8   2   8        241.97        236.88         4.03 o                         
  -7   2   8         17.76         18.05         1.51 o                         
  -6   2   8          0.20          1.96         0.91 o                         
  -5   2   8        428.82        427.88         4.87 o                         
  -4   2   8         70.13         71.35         2.57 o                         
  -3   2   8        475.47        460.98         5.12 o                         
  -2   2   8         41.04         42.85         1.95 o                         
  -1   2   8        422.33        434.19         6.96 o                         
   0   2   8        126.97        125.03         3.16 o                         
   1   2   8         23.95         22.50         1.87 o                         
   2   2   8        223.78        224.53         4.45 o                         
   3   2   8         33.98         41.29         3.23 o                         
   4   2   8         50.01         55.44         4.83 o                         
   5   2   8          4.45          5.51         3.06 o                         
   6   2   8        159.39        162.66         6.94 o                         
 -12   3   8         24.05         16.45         2.47 o                         
 -11   3   8         10.33         12.54         3.22 o                         
 -10   3   8         29.31         33.36         4.37 o                         
  -9   3   8        231.01        223.70         6.10 o                         
  -8   3   8         30.66         30.82         2.06 o                         
  -7   3   8          7.42          7.88         1.25 o                         
  -6   3   8         63.26         62.94         2.34 o                         
  -5   3   8        224.48        223.56         3.57 o                         
  -4   3   8        302.22        286.35         4.44 o                         
  -3   3   8         55.76         55.62         2.07 o                         
  -2   3   8        628.65        616.15         6.53 o                         
  -1   3   8         42.08         45.16         2.75 o                         
   0   3   8        273.61        273.18         5.29 o                         
   1   3   8         30.24         30.79         2.29 o                         
   2   3   8        283.33        283.16         6.02 o                         
   3   3   8         63.12         64.00         4.20 o                         
   4   3   8         94.46        101.22         5.87 o                         
   5   3   8        133.82        122.26         6.45 o                         
 -12   4   8         45.12         32.82         3.87 o                         
 -11   4   8         24.77         22.25         4.83 o                         
 -10   4   8        136.78        140.66         5.19 o                         
  -9   4   8         18.69         18.04         1.90 o                         
  -8   4   8        255.42        238.33         4.86 o                         
  -7   4   8        103.07         95.49         3.26 o                         
  -6   4   8        570.84        554.80         6.96 o                         
  -5   4   8          3.26          5.05         1.26 o                         
  -4   4   8        183.64        178.35         4.35 o                         
  -3   4   8          0.20         -0.49         0.94 o                         
  -2   4   8        142.88        146.68         3.92 o                         
  -1   4   8        484.36        464.05         6.91 o                         
   0   4   8         27.67         29.32         5.20 o                         
   1   4   8         41.79         42.47         3.19 o                         
   2   4   8         41.77         39.21         3.18 o                         
   3   4   8        312.25        300.60         6.84 o                         
   4   4   8         13.17         10.82         3.45 o                         
   5   4   8          1.96         -1.12         5.58 o                         
 -12   5   8         53.20         60.89         8.56 o                         
 -11   5   8          0.03         -2.02         2.02 o                         
 -10   5   8          2.44          3.69         1.62 o                         
  -9   5   8        121.29        119.01         3.92 o                         
  -8   5   8         69.94         73.40         3.27 o                         
  -7   5   8         36.45         32.07         3.44 o                         
  -6   5   8         15.36         14.97         1.74 o                         
  -5   5   8        548.09        532.22         7.07 o                         
  -4   5   8         13.54         14.60         1.90 o                         
  -3   5   8          1.37          2.93         1.45 o                         
  -2   5   8         91.58         87.73         3.57 o                         
  -1   5   8        419.42        422.26         6.90 o                         
   0   5   8         34.99         40.01         3.15 o                         
   1   5   8          8.93          9.38         4.05 o                         
   2   5   8        274.89        275.23        10.47 o                         
   3   5   8        133.73        143.09        10.58 o                         
   4   5   8          2.41          2.06         3.93 o                         
 -11   6   8        117.23        120.51        11.73 o                         
 -10   6   8         25.71         24.93         5.19 o                         
  -9   6   8         85.88         87.06         3.81 o                         
  -8   6   8         37.55         39.79         3.10 o                         
  -7   6   8          7.40          7.30         1.54 o                         
  -6   6   8          8.93          9.53         1.69 o                         
  -5   6   8        107.42        105.66         3.47 o                         
  -4   6   8        452.66        457.83        12.36 o                         
  -3   6   8          2.95          1.47         2.65 o                         
  -2   6   8         53.94         47.40         3.30 o                         
  -1   6   8         52.12         51.97         3.54 o                         
   0   6   8        109.39        109.05         4.48 o                         
   1   6   8         28.36         29.67         6.10 o                         
   2   6   8         85.20        101.67         6.29 o                         
   3   6   8         22.75         22.53         3.91 o                         
 -11   7   8         45.36         44.71         4.00 o                         
 -10   7   8          0.47         -1.79         1.79 o                         
  -9   7   8          6.85          4.13         1.86 o                         
  -8   7   8        346.05        344.92         6.87 o                         
  -7   7   8         26.55         25.66         2.34 o                         
  -6   7   8         37.88         43.94         2.85 o                         
  -5   7   8        170.75        171.60         5.66 o                         
  -4   7   8         95.04        103.85         5.18 o                         
  -3   7   8        154.66        160.68         4.85 o                         
  -2   7   8          1.59          2.09         1.92 o                         
  -1   7   8        192.34        185.37         5.31 o                         
   0   7   8         24.92         28.60         3.77 o                         
   1   7   8         18.70         17.06         3.63 o                         
   2   7   8         96.92         92.10        10.81 o                         
 -10   8   8          0.57         -0.88         1.86 o                         
  -9   8   8        142.25        140.26         7.01 o                         
  -8   8   8        130.30        136.01         7.03 o                         
  -7   8   8        252.21        245.54         6.35 o                         
  -6   8   8         66.18         61.27         5.55 o                         
  -5   8   8        279.38        292.51         7.98 o                         
  -4   8   8         24.49         26.18         5.05 o                         
  -3   8   8         52.59         54.95         7.15 o                         
  -2   8   8        174.20        171.59         6.74 o                         
  -1   8   8        258.08        255.74         9.41 o                         
   0   8   8         43.36         54.72         5.74 o                         
   1   8   8        111.38        117.16         6.71 o                         
 -10   9   8          6.56          2.82         2.92 o                         
  -9   9   8         84.21         79.76         4.43 o                         
  -8   9   8         58.50         64.01         5.60 o                         
  -7   9   8          4.12          4.95         2.93 o                         
  -6   9   8         28.13         30.88         4.30 o                         
  -5   9   8          8.42          8.92         2.74 o                         
  -4   9   8        140.27        154.87         6.47 o                         
  -3   9   8         16.54         20.09         2.74 o                         
  -2   9   8          0.15         -0.31         2.14 o                         
  -1   9   8        186.50        201.30        10.01 o                         
   0   9   8        325.38        342.33        15.07 o                         
  -8  10   8        157.93        168.15         7.60 o                         
  -7  10   8         21.71         22.15         5.46 o                         
  -6  10   8          0.65          1.10         2.99 o                         
  -5  10   8         92.79         87.80         5.43 o                         
  -4  10   8        126.88        128.30         6.32 o                         
  -3  10   8          4.95          6.66         2.44 o                         
  -2  10   8          2.23          3.64         8.28 o                         
  -1 -13   9         29.45         24.06         4.44 o                         
   0 -13   9          6.46          2.76         3.02 o                         
   1 -13   9        123.86        120.84         6.68 o                         
   2 -13   9         36.50         38.88         6.10 o                         
  -3 -12   9        152.45        159.54         4.90 o                         
  -2 -12   9          2.87          3.11         2.56 o                         
  -1 -12   9          2.07         -1.43         2.67 o                         
   0 -12   9         59.08         53.54         5.06 o                         
   1 -12   9        157.40        159.39         6.78 o                         
   2 -12   9         22.84         17.26         3.92 o                         
   3 -12   9         25.40         27.79         6.73 o                         
   4 -12   9         95.02        100.20         5.78 o                         
  -5 -11   9         15.88         13.64         2.62 o                         
  -4 -11   9         26.56         28.47         6.65 o                         
  -3 -11   9         26.06         26.08         2.73 o                         
  -2 -11   9         33.64         31.34         3.78 o                         
  -1 -11   9         15.29         11.79         3.02 o                         
   0 -11   9         74.75         63.21         5.08 o                         
   1 -11   9          1.03          3.21         2.73 o                         
   2 -11   9        144.23        145.05         7.23 o                         
   3 -11   9          4.11          3.06         2.65 o                         
   4 -11   9         31.34         35.27         3.67 o                         
   5 -11   9         63.94         76.35         7.06 o                         
  -6 -10   9        123.54        134.25         5.19 o                         
  -5 -10   9          3.04          0.26         2.19 o                         
  -4 -10   9          1.49         -0.34         1.75 o                         
  -3 -10   9         95.40         90.82         4.06 o                         
  -2 -10   9        216.56        215.14         5.28 o                         
  -1 -10   9          4.17          3.45         1.78 o                         
   0 -10   9          4.03          1.40         1.77 o                         
   1 -10   9        123.04        127.27         4.69 o                         
   2 -10   9          2.39          3.99         2.32 o                         
   3 -10   9         36.98         40.56         3.41 o                         
   4 -10   9          0.48          2.64         2.49 o                         
   5 -10   9        284.85        289.81        14.26 o                         
   6 -10   9          0.03         -3.81         9.03 o                         
  -7  -9   9         48.55         42.78         4.07 o                         
  -6  -9   9          3.92          6.53         2.38 o                         
  -5  -9   9         43.95         40.76         3.10 o                         
  -4  -9   9         47.03         48.62         3.48 o                         
  -3  -9   9        201.60        197.71         5.51 o                         
  -2  -9   9         58.14         63.88         3.33 o                         
  -1  -9   9        245.07        244.09         4.79 o                         
   0  -9   9          0.80          0.63         1.69 o                         
   1  -9   9         32.10         25.76         2.46 o                         
   2  -9   9        189.06        192.42         5.92 o                         
   3  -9   9         22.03         17.61         2.38 o                         
   4  -9   9         50.50         56.04         6.41 o                         
   5  -9   9         25.05         20.93         8.34 o                         
   6  -9   9        369.02        394.05        11.68 o                         
  -8  -8   9          1.39         -0.52         3.35 o                         
  -7  -8   9         37.66         37.03         3.70 o                         
  -6  -8   9         96.30         98.09         4.59 o                         
  -5  -8   9        214.53        223.80         4.82 o                         
  -4  -8   9         44.76         47.98         3.05 o                         
  -3  -8   9          6.60          8.06         1.68 o                         
  -2  -8   9        217.69        222.73         5.06 o                         
  -1  -8   9          7.33          7.05         1.52 o                         
   0  -8   9          0.45          1.94         1.55 o                         
   1  -8   9         17.57         15.78         1.80 o                         
   2  -8   9        552.91        552.25        10.54 o                         
   3  -8   9          4.99          5.06         1.90 o                         
   4  -8   9          7.05          7.45         2.10 o                         
   5  -8   9        270.12        285.28         9.51 o                         
   6  -8   9         12.61         13.19         3.07 o                         
   7  -8   9         14.85         17.08         3.36 o                         
  -9  -7   9          2.50          1.87         4.49 o                         
  -8  -7   9         19.23         15.42         2.54 o                         
  -7  -7   9         34.42         33.05         5.13 o                         
  -6  -7   9        205.69        212.79         4.87 o                         
  -5  -7   9         31.73         32.25         2.49 o                         
  -4  -7   9         68.36         73.35         3.40 o                         
  -3  -7   9         38.17         36.81         2.67 o                         
  -2  -7   9        180.31        175.60         3.97 o                         
  -1  -7   9         76.86         76.57         2.46 o                         
   0  -7   9          4.28          4.89         1.13 o                         
   1  -7   9        268.18        261.96         4.57 o                         
   2  -7   9          2.03          1.65         1.47 o                         
   3  -7   9        280.40        277.89         6.11 o                         
   4  -7   9         21.75         19.22         2.13 o                         
   5  -7   9        126.18        111.71         6.44 o                         
   6  -7   9         22.65         19.24         3.59 o                         
   7  -7   9         56.18         66.15         7.07 o                         
  -9  -6   9        113.10        122.66         6.41 o                         
  -8  -6   9         52.40         54.30         8.05 o                         
  -7  -6   9         36.61         32.06         3.08 o                         
  -6  -6   9          0.78          3.22         1.40 o                         
  -5  -6   9        192.78        197.68         4.41 o                         
  -4  -6   9         35.81         31.55         2.42 o                         
  -3  -6   9          0.04         -0.17         1.12 o                         
  -2  -6   9        113.75        111.89         3.17 o                         
  -1  -6   9        277.92        269.91         3.80 o                         
   0  -6   9         68.64         63.60         2.06 o                         
   1  -6   9          0.03         -0.89         1.21 o                         
   2  -6   9        578.98        575.62         6.94 o                         
   3  -6   9         31.73         33.00         2.48 o                         
   4  -6   9          7.21          5.05         1.74 o                         
   5  -6   9          0.22          1.05         2.27 o                         
   6  -6   9        113.71        117.30         8.19 o                         
   7  -6   9          0.08          2.65         3.81 o                         
 -10  -5   9         52.09         63.56         7.03 o                         
  -9  -5   9        164.90        171.46         4.76 o                         
  -8  -5   9          1.73         -1.80         2.88 o                         
  -7  -5   9         15.58         14.82         2.26 o                         
  -6  -5   9        304.29        293.87         5.08 o                         
  -5  -5   9        246.34        246.80         5.45 o                         
  -4  -5   9         80.17         80.77         4.40 o                         
  -3  -5   9         11.31         12.61         1.45 o                         
  -2  -5   9        304.00        296.56         4.68 o                         
  -1  -5   9         59.38         60.46         2.09 o                         
   0  -5   9        138.40        140.34         2.85 o                         
   1  -5   9         45.47         48.88         2.44 o                         
   2  -5   9        133.46        133.49         3.52 o                         
   3  -5   9        299.64        299.92         5.12 o                         
   4  -5   9         79.49         80.46         3.99 o                         
   5  -5   9         68.31         68.51         5.34 o                         
   6  -5   9          1.28         -0.90         3.51 o                         
   7  -5   9         86.66         89.28         7.30 o                         
 -11  -4   9          4.23          9.78         5.87 o                         
 -10  -4   9         64.20         65.09         9.66 o                         
  -9  -4   9          5.62          3.52         3.26 o                         
  -8  -4   9        125.73        131.40         3.88 o                         
  -7  -4   9         12.49         12.43         2.12 o                         
  -6  -4   9         75.90         74.11         2.72 o                         
  -5  -4   9        201.75        198.88         4.06 o                         
  -4  -4   9        143.02        148.99         3.59 o                         
  -3  -4   9          0.19          0.00         0.96 o                         
  -2  -4   9         70.17         71.96         2.30 o                         
  -1  -4   9       1114.19       1097.38         8.62 o                         
   0  -4   9        273.04        268.87         3.42 o                         
   1  -4   9        225.38        225.60         4.20 o                         
   2  -4   9         47.71         49.09         3.98 o                         
   3  -4   9        317.89        313.76         5.21 o                         
   4  -4   9          1.78         -3.37         3.80 o                         
   5  -4   9          6.65          6.29         2.36 o                         
   6  -4   9         55.50         61.25         7.82 o                         
   7  -4   9        117.98        137.36         8.11 o                         
 -11  -3   9          0.21          1.87         3.34 o                         
 -10  -3   9          0.45          4.23         3.01 o                         
  -9  -3   9        223.85        235.92         4.89 o                         
  -8  -3   9         70.53         73.59         3.58 o                         
  -7  -3   9         22.51         26.13         2.29 o                         
  -6  -3   9         41.97         41.07         2.00 o                         
  -5  -3   9        134.79        131.56         2.90 o                         
  -4  -3   9         59.96         60.08         2.14 o                         
  -3  -3   9         22.67         22.93         1.39 o                         
  -2  -3   9        111.58        107.39         2.25 o                         
  -1  -3   9        226.10        223.87         3.20 o                         
   0  -3   9        440.45        425.75         4.39 o                         
   1  -3   9         75.30         78.12         3.11 o                         
   2  -3   9        286.94        287.07         4.67 o                         
   3  -3   9         41.39         36.58         2.46 o                         
   4  -3   9         20.66         24.82         4.53 o                         
   5  -3   9         30.66         24.62         2.94 o                         
   6  -3   9        187.05        198.22         7.19 o                         
   7  -3   9         16.09         19.21         5.92 o                         
 -11  -2   9         78.57         88.97         6.66 o                         
 -10  -2   9         68.75         74.56         5.96 o                         
  -9  -2   9         72.83         80.60         3.04 o                         
  -8  -2   9        203.25        212.07         4.43 o                         
  -7  -2   9          8.80         12.35         2.04 o                         
  -6  -2   9          5.47          5.24         1.07 o                         
  -5  -2   9         57.86         58.40         2.14 o                         
  -4  -2   9        675.53        663.68         6.26 o                         
  -3  -2   9         70.84         70.22         1.73 o                         
  -2  -2   9        246.97        246.68         3.93 o                         
  -1  -2   9        227.01        224.49         3.34 o                         
   0  -2   9        107.94        104.08         2.87 o                         
   1  -2   9         11.48          8.63         1.64 o                         
   2  -2   9        111.29        114.08         3.80 o                         
   3  -2   9         33.80         32.57         2.83 o                         
   4  -2   9         74.43         71.51         4.33 o                         
   5  -2   9          4.66          6.89         2.71 o                         
   6  -2   9          5.00          5.79         3.25 o                         
   7  -2   9        144.79        162.52        17.62 o                         
 -11  -1   9         42.14         53.06         9.37 o                         
 -10  -1   9          0.08         -0.12         2.76 o                         
  -9  -1   9          7.08          7.83         1.82 o                         
  -8  -1   9        240.79        242.40         4.81 o                         
  -7  -1   9          9.77         11.08         1.25 o                         
  -6  -1   9         51.84         54.79         2.20 o                         
  -5  -1   9        476.88        466.15         6.03 o                         
  -4  -1   9        246.74        241.45         3.28 o                         
  -3  -1   9        407.85        399.81         6.41 o                         
  -2  -1   9        185.56        188.38         3.08 o                         
  -1  -1   9        738.74        725.74         6.49 o                         
   0  -1   9         24.81         23.01         1.80 o                         
   1  -1   9          0.58         -1.21         1.21 o                         
   2  -1   9         63.90         63.35         2.88 o                         
   3  -1   9        312.79        317.02         7.25 o                         
   4  -1   9         87.38         95.30         7.19 o                         
   5  -1   9        107.13        112.48         6.03 o                         
   6  -1   9          8.55          9.29         3.98 o                         
 -12   0   9         62.25         64.22         7.70 o                         
 -11   0   9         25.51         32.67         4.72 o                         
 -10   0   9          5.29          6.91         3.28 o                         
  -9   0   9         61.79         58.86         2.88 o                         
  -8   0   9         44.70         46.92         2.60 o                         
  -7   0   9        145.11        133.76         2.98 o                         
  -6   0   9         11.80         11.93         1.27 o                         
  -5   0   9        378.88        373.70         4.96 o                         
  -4   0   9        308.65        310.26         3.99 o                         
  -3   0   9        114.08        113.33         3.23 o                         
  -2   0   9         72.05         72.66         2.29 o                         
  -1   0   9        167.13        164.27         2.92 o                         
   0   0   9        276.11        263.96         4.37 o                         
   1   0   9        253.35        237.59         4.36 o                         
   2   0   9         59.23         58.27         2.88 o                         
   3   0   9         15.05         17.31         2.89 o                         
   4   0   9        416.98        420.35         8.92 o                         
   5   0   9          1.09          1.05         2.94 o                         
   6   0   9         20.98         22.93         3.88 o                         
 -12   1   9         24.96         29.67         6.44 o                         
 -11   1   9        123.29        131.75         6.19 o                         
 -10   1   9          0.37          0.58         2.12 o                         
  -9   1   9         81.14         85.00         4.37 o                         
  -8   1   9        192.73        192.28         3.70 o                         
  -7   1   9         27.33         26.02         2.18 o                         
  -6   1   9         11.59         11.93         1.32 o                         
  -5   1   9          3.26          2.60         0.93 o                         
  -4   1   9        571.96        556.04        11.57 o                         
  -3   1   9         16.33         18.28         1.44 o                         
  -2   1   9        127.51        131.36         2.94 o                         
  -1   1   9         13.43         13.19         1.70 o                         
   0   1   9        255.01        251.62         4.38 o                         
   1   1   9         19.52         16.60         1.85 o                         
   2   1   9          0.45          2.27         1.52 o                         
   3   1   9         41.20         44.45         4.27 o                         
   4   1   9         29.19         25.96         3.55 o                         
   5   1   9        111.72        109.60         8.00 o                         
   6   1   9         40.54         35.61         4.35 o                         
 -12   2   9         85.16         92.61         6.56 o                         
 -11   2   9          3.03          1.95         3.34 o                         
 -10   2   9         70.27         68.53         3.43 o                         
  -9   2   9          6.59          5.23         2.24 o                         
  -8   2   9        181.89        183.22         5.83 o                         
  -7   2   9        288.70        267.45         4.46 o                         
  -6   2   9         74.90         73.01         2.52 o                         
  -5   2   9        181.43        181.60         3.16 o                         
  -4   2   9          3.60          3.92         1.16 o                         
  -3   2   9        454.55        454.94         5.42 o                         
  -2   2   9         99.26         98.43         2.76 o                         
  -1   2   9        193.88        190.85         5.79 o                         
   0   2   9          1.27          1.10         2.67 o                         
   1   2   9        236.11        235.31         4.66 o                         
   2   2   9          5.68          7.87         2.87 o                         
   3   2   9        152.66        144.39         5.22 o                         
   4   2   9         53.70         54.07         6.34 o                         
   5   2   9         24.53         26.46         4.04 o                         
 -12   3   9         54.36         52.76         4.05 o                         
 -11   3   9         78.28         79.89         7.94 o                         
 -10   3   9          3.68          0.95         1.73 o                         
  -9   3   9         56.23         61.00         2.96 o                         
  -8   3   9          8.73          6.79         1.41 o                         
  -7   3   9        560.14        555.23         9.74 o                         
  -6   3   9          4.94          4.16         1.22 o                         
  -5   3   9         25.00         23.58         2.02 o                         
  -4   3   9        162.30        161.83         3.64 o                         
  -3   3   9        135.95        135.81         3.13 o                         
  -2   3   9          4.68          4.15         1.51 o                         
  -1   3   9          1.87          3.37         1.58 o                         
   0   3   9        257.52        241.58         5.37 o                         
   1   3   9          0.77         -0.32         1.65 o                         
   2   3   9        319.15        319.53         7.23 o                         
   3   3   9        143.64        137.35         5.21 o                         
   4   3   9        356.41        356.89         8.94 o                         
   5   3   9         12.55          8.26         4.88 o                         
 -12   4   9          4.70          2.76         2.24 o                         
 -11   4   9        151.20        142.89         5.81 o                         
 -10   4   9          9.77          9.61         2.30 o                         
  -9   4   9          0.28         -0.03         1.38 o                         
  -8   4   9        319.57        313.05         5.90 o                         
  -7   4   9          6.22          8.01         1.94 o                         
  -6   4   9        116.96        119.15         3.49 o                         
  -5   4   9         22.62         21.72         1.93 o                         
  -4   4   9        467.03        453.66         7.48 o                         
  -3   4   9         50.34         55.93         3.00 o                         
  -2   4   9        135.28        137.84         4.13 o                         
  -1   4   9        169.24        172.64         5.34 o                         
   0   4   9        321.44        327.66         6.40 o                         
   1   4   9        126.32        124.71         5.78 o                         
   2   4   9          2.91          2.61         2.79 o                         
   3   4   9         15.72         18.07         3.55 o                         
   4   4   9          1.93          2.68         3.94 o                         
 -11   5   9         23.74         22.97         3.08 o                         
 -10   5   9        185.03        178.13         4.94 o                         
  -9   5   9          0.07          2.02         1.63 o                         
  -8   5   9          6.09          4.35         1.60 o                         
  -7   5   9        146.23        142.60         4.33 o                         
  -6   5   9         27.89         24.10         2.12 o                         
  -5   5   9         61.46         62.49         3.08 o                         
  -4   5   9         88.54         92.03         6.44 o                         
  -3   5   9        259.64        254.98         5.49 o                         
  -2   5   9          4.30          3.15         1.82 o                         
  -1   5   9         51.26         50.05         3.58 o                         
   0   5   9         57.50         59.93         3.85 o                         
   1   5   9        311.32        318.59         8.39 o                         
   2   5   9          1.61          3.23         4.15 o                         
   3   5   9         44.61         49.83         4.85 o                         
 -11   6   9        188.30        189.16         6.72 o                         
 -10   6   9          5.83          2.63         1.87 o                         
  -9   6   9         33.60         36.54         4.59 o                         
  -8   6   9          7.48          5.87         1.88 o                         
  -7   6   9        137.12        135.36         4.04 o                         
  -6   6   9          7.46         10.87         1.83 o                         
  -5   6   9         87.58         86.50         4.50 o                         
  -4   6   9        180.83        178.67        10.29 o                         
  -3   6   9        108.68        108.73         4.85 o                         
  -2   6   9        193.60        202.14         5.31 o                         
  -1   6   9         10.17         13.08         2.40 o                         
   0   6   9         33.83         32.22         3.75 o                         
   1   6   9          0.03          0.53         4.37 o                         
   2   6   9        100.86         99.44         6.40 o                         
 -11   7   9         27.06         30.84         6.44 o                         
 -10   7   9        125.56        128.31         4.81 o                         
  -9   7   9         70.99         69.25         4.96 o                         
  -8   7   9        232.96        238.03         6.02 o                         
  -7   7   9         53.26         54.67         3.28 o                         
  -6   7   9        216.15        218.42         8.87 o                         
  -5   7   9         21.97         26.10         7.16 o                         
  -4   7   9          3.98          3.56         2.89 o                         
  -3   7   9         59.84         54.37         4.40 o                         
  -2   7   9        168.10        165.82         9.48 o                         
  -1   7   9          1.93          1.61         2.15 o                         
   0   7   9         15.28         18.34         3.59 o                         
   1   7   9        351.32        353.34         9.34 o                         
 -10   8   9         44.34         47.78         3.94 o                         
  -9   8   9          6.60          5.92         2.16 o                         
  -8   8   9         15.60         18.50         3.42 o                         
  -7   8   9        209.67        213.33         6.74 o                         
  -6   8   9        150.05        149.15         7.02 o                         
  -5   8   9         34.40         34.73         3.73 o                         
  -4   8   9          2.17          2.28         2.98 o                         
  -3   8   9        316.32        313.89         8.01 o                         
  -2   8   9         12.73         17.46         3.09 o                         
  -1   8   9         40.38         58.99        11.16 o                         
   0   8   9        110.44        110.84        13.00 o                         
  -9   9   9         13.73          9.70         3.36 o                         
  -8   9   9          0.25          3.11         4.95 o                         
  -7   9   9         51.04         48.09         9.48 o                         
  -6   9   9          9.70         12.11         7.17 o                         
  -5   9   9         22.40         22.06         3.31 o                         
  -4   9   9          3.99          5.99         3.44 o                         
  -3   9   9         10.89          8.75         3.28 o                         
  -2   9   9        197.63        210.61         9.20 o                         
  -7  10   9         24.25         22.08         5.64 o                         
  -6  10   9        263.63        256.25        12.60 o                         
  -5  10   9          1.98          1.85         3.69 o                         
  -4  10   9          2.77          6.30         2.84 o                         
  -3 -12  10          0.90         -0.58         3.99 o                         
  -2 -12  10          2.84         -0.70         2.86 o                         
  -1 -12  10         92.24         85.41         6.03 o                         
   0 -12  10          4.81          6.91         3.66 o                         
   1 -12  10         17.95         14.65         3.31 o                         
   2 -12  10         95.42         99.16         7.18 o                         
   3 -12  10        142.65        149.46         7.95 o                         
  -5 -11  10         39.38         39.35         5.68 o                         
  -4 -11  10         68.59         65.74         4.13 o                         
  -3 -11  10          5.81          3.13         2.35 o                         
  -2 -11  10         92.93         89.96         4.51 o                         
  -1 -11  10        133.08        131.38         6.30 o                         
   0 -11  10         19.83         17.17         2.91 o                         
   1 -11  10         11.46         10.17         3.05 o                         
   2 -11  10         71.01         73.74         6.32 o                         
   3 -11  10          2.49          0.27         3.34 o                         
   4 -11  10          5.87          7.71         3.95 o                         
  -6 -10  10          1.50         -2.24         5.27 o                         
  -5 -10  10          7.27          4.33         2.07 o                         
  -4 -10  10        142.37        144.37         4.79 o                         
  -3 -10  10          1.93         -1.59         1.84 o                         
  -2 -10  10         33.31         31.73         2.83 o                         
  -1 -10  10        215.43        217.67         6.00 o                         
   0 -10  10        154.95        162.79         5.50 o                         
   1 -10  10          2.89          4.48         2.55 o                         
   2 -10  10          2.12          0.10         2.81 o                         
   3 -10  10        108.19        101.20         5.35 o                         
   4 -10  10         38.73         41.91         5.05 o                         
   5 -10  10          1.47         -3.62         3.62 o                         
  -7  -9  10         21.14         19.55         2.98 o                         
  -6  -9  10          0.35          2.48         2.35 o                         
  -5  -9  10        166.88        173.17         4.83 o                         
  -4  -9  10         68.63         69.31         3.71 o                         
  -3  -9  10         18.84         22.16         2.35 o                         
  -2  -9  10         33.84         30.75         3.19 o                         
  -1  -9  10        272.09        275.66         7.13 o                         
   0  -9  10          7.41         11.49         2.25 o                         
   1  -9  10         16.54         16.75         3.34 o                         
   2  -9  10          9.77         10.02         2.16 o                         
   3  -9  10         43.11         42.71         4.47 o                         
   4  -9  10        162.79        171.19         8.22 o                         
   5  -9  10        137.05        136.34         9.03 o                         
  -8  -8  10          2.27          2.39         2.39 o                         
  -7  -8  10         66.47         66.40         4.54 o                         
  -6  -8  10          3.41         -1.72         2.76 o                         
  -5  -8  10        104.75         99.71         3.80 o                         
  -4  -8  10        111.57        110.83         7.92 o                         
  -3  -8  10         74.99         79.85         3.48 o                         
  -2  -8  10         84.57         82.36         3.64 o                         
  -1  -8  10         30.18         29.27         2.20 o                         
   0  -8  10        180.84        179.16         5.16 o                         
   1  -8  10         36.87         37.23         5.89 o                         
   2  -8  10         42.89         43.44         3.29 o                         
   3  -8  10          1.53          2.08         2.17 o                         
   4  -8  10        213.15        207.47         8.52 o                         
   5  -8  10          0.82         -1.94         3.68 o                         
   6  -8  10          5.74          5.70         2.94 o                         
  -9  -7  10          2.11          3.93         2.25 o                         
  -8  -7  10        124.99        139.24        11.41 o                         
  -7  -7  10          0.74          1.67         2.91 o                         
  -6  -7  10         11.97         13.35         1.86 o                         
  -5  -7  10         26.96         30.16         2.63 o                         
  -4  -7  10        346.61        355.16         5.96 o                         
  -3  -7  10          0.30         -0.78         1.38 o                         
  -2  -7  10          0.03         -0.19         1.28 o                         
  -1  -7  10         60.91         59.23         2.78 o                         
   0  -7  10         43.75         47.12         4.27 o                         
   1  -7  10        102.57        103.79         3.92 o                         
   2  -7  10          4.88          3.56         1.87 o                         
   3  -7  10        186.05        194.50         6.24 o                         
   4  -7  10         49.00         47.60         3.88 o                         
   5  -7  10         62.83         59.15         6.75 o                         
   6  -7  10         15.62         19.85         4.61 o                         
  -9  -6  10          9.18         12.55         4.72 o                         
  -8  -6  10         49.38         49.66         3.89 o                         
  -7  -6  10         91.97         87.87         7.02 o                         
  -6  -6  10         18.58         16.84         1.97 o                         
  -5  -6  10        189.78        185.94         4.57 o                         
  -4  -6  10          0.69          1.60         1.46 o                         
  -3  -6  10        318.45        318.32         5.27 o                         
  -2  -6  10          2.74          2.85         1.35 o                         
  -1  -6  10         14.23         13.61         1.72 o                         
   0  -6  10         30.79         30.05         2.28 o                         
   1  -6  10        100.39        100.74         5.06 o                         
   2  -6  10          8.38          9.55         2.08 o                         
   3  -6  10          8.63         14.34         2.22 o                         
   4  -6  10        440.96        444.92         9.31 o                         
   5  -6  10         64.64         73.45         7.13 o                         
   6  -6  10          0.06          3.54         4.83 o                         
 -10  -5  10          0.40          7.48         5.41 o                         
  -9  -5  10          6.76          5.79         4.14 o                         
  -8  -5  10         34.28         28.99         3.50 o                         
  -7  -5  10        403.54        402.73         8.39 o                         
  -6  -5  10         46.48         46.80         2.82 o                         
  -5  -5  10         11.77          9.79         1.63 o                         
  -4  -5  10        308.10        295.33         5.54 o                         
  -3  -5  10         75.16         78.62         2.89 o                         
  -2  -5  10         18.64         19.76         1.76 o                         
  -1  -5  10          8.76         10.59         1.42 o                         
   0  -5  10        431.28        423.09         5.72 o                         
   1  -5  10         49.61         48.58         2.93 o                         
   2  -5  10         76.53         79.99         3.72 o                         
   3  -5  10         96.94         87.10         4.02 o                         
   4  -5  10        219.25        220.04         6.98 o                         
   5  -5  10        106.78        117.12         5.99 o                         
   6  -5  10          0.96          3.40         3.85 o                         
 -10  -4  10         25.41         34.16         7.36 o                         
  -9  -4  10          0.82         -1.79         1.79 o                         
  -8  -4  10        195.99        192.12         9.89 o                         
  -7  -4  10          0.29         -1.61         1.61 o                         
  -6  -4  10        163.04        160.56         6.42 o                         
  -5  -4  10         19.43         19.31         2.82 o                         
  -4  -4  10        132.52        122.80         3.61 o                         
  -3  -4  10          7.55          7.37         1.34 o                         
  -2  -4  10         21.42         22.18         1.68 o                         
  -1  -4  10         50.91         48.80         2.06 o                         
   0  -4  10        114.17        117.10         3.68 o                         
   1  -4  10        777.28        781.19         9.46 o                         
   2  -4  10        132.81        132.98         4.30 o                         
   3  -4  10        101.11        107.65         4.25 o                         
   4  -4  10          0.32          4.75         2.68 o                         
   5  -4  10        196.83        211.03         7.21 o                         
   6  -4  10         82.09         93.73         5.81 o                         
 -11  -3  10         34.93         41.42         5.40 o                         
 -10  -3  10        114.48        121.12        10.64 o                         
  -9  -3  10         19.16         16.69         2.60 o                         
  -8  -3  10         16.10         16.66         2.01 o                         
  -7  -3  10        227.61        240.58         5.10 o                         
  -6  -3  10          2.16          3.62         1.43 o                         
  -5  -3  10          0.07          0.90         1.07 o                         
  -4  -3  10         33.39         35.98         3.65 o                         
  -3  -3  10        243.17        243.66         4.59 o                         
  -2  -3  10          0.03         -0.12         0.97 o                         
  -1  -3  10          4.49          2.36         1.11 o                         
   0  -3  10        111.14        112.88         3.56 o                         
   1  -3  10        192.70        189.32         4.83 o                         
   2  -3  10        103.19        106.76         5.56 o                         
   3  -3  10         58.59         58.55         3.72 o                         
   4  -3  10        146.86        141.64         6.11 o                         
   5  -3  10         15.28         15.18         3.34 o                         
   6  -3  10         21.69         22.22         3.75 o                         
 -11  -2  10        166.65        159.02         7.93 o                         
 -10  -2  10          4.08         10.72         1.90 o                         
  -9  -2  10         74.44         78.53         6.64 o                         
  -8  -2  10        146.35        157.20         4.26 o                         
  -7  -2  10        244.74        248.94         4.62 o                         
  -6  -2  10         26.68         26.49         1.97 o                         
  -5  -2  10          7.02          7.84         1.27 o                         
  -4  -2  10        114.54        111.36         2.68 o                         
  -3  -2  10         58.60         63.72         2.22 o                         
  -2  -2  10        604.76        597.90         6.61 o                         
  -1  -2  10         15.47         17.09         1.72 o                         
   0  -2  10        149.00        147.33         3.90 o                         
   1  -2  10         65.69         65.61         3.37 o                         
   2  -2  10        196.02        191.14         4.90 o                         
   3  -2  10         64.78         64.77         4.77 o                         
   4  -2  10        209.37        213.32         6.97 o                         
   5  -2  10         50.76         44.14         7.35 o                         
   6  -2  10          0.26         -1.02         4.58 o                         
 -11  -1  10         26.44         20.52         4.15 o                         
 -10  -1  10        116.71        124.38         4.13 o                         
  -9  -1  10         14.58         19.15         3.97 o                         
  -8  -1  10         49.06         51.44         2.94 o                         
  -7  -1  10          4.68          4.35         1.28 o                         
  -6  -1  10        295.29        287.11         4.53 o                         
  -5  -1  10          2.55          2.05         1.06 o                         
  -4  -1  10         25.65         26.89         1.80 o                         
  -3  -1  10        352.39        338.06         5.85 o                         
  -2  -1  10        463.62        451.31         5.99 o                         
  -1  -1  10          5.66          5.95         1.47 o                         
   0  -1  10         15.72         17.31         1.80 o                         
   1  -1  10        652.46        623.25         7.44 o                         
   2  -1  10          9.86          8.10         2.24 o                         
   3  -1  10          2.92         -1.71         2.47 o                         
   4  -1  10        112.78        111.41         5.93 o                         
   5  -1  10        174.66        182.07         7.07 o                         
 -11   0  10         86.70         94.70         5.73 o                         
 -10   0  10        161.22        162.21         4.70 o                         
  -9   0  10          0.86          1.95         1.50 o                         
  -8   0  10         13.62         11.70         1.89 o                         
  -7   0  10         70.77         71.90         2.91 o                         
  -6   0  10         45.49         46.02         2.23 o                         
  -5   0  10         21.84         21.43         1.84 o                         
  -4   0  10         18.88         20.99         1.73 o                         
  -3   0  10        327.90        326.30         6.81 o                         
  -2   0  10        154.67        149.84         3.26 o                         
  -1   0  10        201.60        194.17         4.51 o                         
   0   0  10        202.25        205.98         4.19 o                         
   1   0  10        303.77        307.34         5.24 o                         
   2   0  10         67.13         62.01         3.22 o                         
   3   0  10          5.34          4.69         2.74 o                         
   4   0  10        132.50        141.49         8.58 o                         
   5   0  10          0.50         -2.07         3.04 o                         
 -12   1  10         19.38         17.48         5.41 o                         
 -11   1  10         41.05         39.93         3.18 o                         
 -10   1  10         73.28         75.29         4.95 o                         
  -9   1  10        125.89        122.90         8.09 o                         
  -8   1  10          0.20         -0.03         1.12 o                         
  -7   1  10         73.74         73.32         2.69 o                         
  -6   1  10        188.92        180.41         3.73 o                         
  -5   1  10        216.48        218.90         4.08 o                         
  -4   1  10         41.83         41.16         2.62 o                         
  -3   1  10         23.13         22.27         3.54 o                         
  -2   1  10        471.98        480.04         6.21 o                         
  -1   1  10         23.37         22.89         2.21 o                         
   0   1  10        101.03         98.47         3.77 o                         
   1   1  10          5.13          5.44         1.65 o                         
   2   1  10        107.30        109.00         6.18 o                         
   3   1  10          9.07          7.96         3.09 o                         
   4   1  10          1.22          1.72         3.00 o                         
   5   1  10         85.57         87.28         8.81 o                         
 -12   2  10          0.02          0.00         4.49 o                         
 -11   2  10          1.19          2.62         2.11 o                         
 -10   2  10        101.94        107.46         4.31 o                         
  -9   2  10          6.19          8.31         2.20 o                         
  -8   2  10          0.26         -0.90         1.18 o                         
  -7   2  10          1.21          1.15         1.18 o                         
  -6   2  10        316.07        312.83         5.27 o                         
  -5   2  10        359.59        355.85        11.01 o                         
  -4   2  10        265.52        265.40         4.84 o                         
  -3   2  10        323.54        315.41         5.41 o                         
  -2   2  10         80.69         84.96         3.44 o                         
  -1   2  10        114.42        119.72         5.16 o                         
   0   2  10         12.41         11.01         2.06 o                         
   1   2  10        446.88        451.23         7.67 o                         
   2   2  10          0.20          1.20         3.24 o                         
   3   2  10         99.07         93.24         5.84 o                         
   4   2  10         20.63         26.77         4.49 o                         
 -11   3  10         18.25         23.08         3.97 o                         
 -10   3  10        129.06        126.79         7.59 o                         
  -9   3  10         47.90         54.15         3.08 o                         
  -8   3  10         93.53         90.83         3.53 o                         
  -7   3  10        223.38        220.03         5.02 o                         
  -6   3  10          7.48          6.08         1.60 o                         
  -5   3  10        350.28        346.07         6.17 o                         
  -4   3  10         11.91          9.59         1.64 o                         
  -3   3  10        228.72        227.60         4.96 o                         
  -2   3  10         55.78         49.17         3.19 o                         
  -1   3  10        155.49        149.21         4.58 o                         
   0   3  10         47.52         48.01         3.39 o                         
   1   3  10          4.58          5.34         2.16 o                         
   2   3  10        285.74        294.57         8.15 o                         
   3   3  10         14.40         16.82         4.43 o                         
   4   3  10         16.35         14.83         4.34 o                         
 -11   4  10         22.59         18.31         2.99 o                         
 -10   4  10          2.28          0.89         2.01 o                         
  -9   4  10        160.04        157.17         4.61 o                         
  -8   4  10         66.24         67.65         3.43 o                         
  -7   4  10          5.66          6.33         1.73 o                         
  -6   4  10        264.50        249.93         6.41 o                         
  -5   4  10         60.11         54.18         3.02 o                         
  -4   4  10          0.03         -1.11         1.52 o                         
  -3   4  10          1.14         -0.44         1.53 o                         
  -2   4  10        750.98        756.06         9.89 o                         
  -1   4  10         31.03         30.16         2.71 o                         
   0   4  10          2.61         -0.61         1.95 o                         
   1   4  10         40.47         40.38         4.10 o                         
   2   4  10         64.44         71.90         6.28 o                         
   3   4  10          4.30          8.22         3.94 o                         
 -11   5  10         11.32          8.63         4.83 o                         
 -10   5  10         82.66         84.73         4.03 o                         
  -9   5  10          8.53          7.95         2.06 o                         
  -8   5  10        127.24        125.06         6.90 o                         
  -7   5  10          6.75          8.54         1.93 o                         
  -6   5  10        105.31        111.06         3.86 o                         
  -5   5  10        154.86        158.39         5.58 o                         
  -4   5  10         42.36         50.50         8.10 o                         
  -3   5  10         80.57         82.94         4.51 o                         
  -2   5  10          1.36          1.74         1.91 o                         
  -1   5  10        172.26        171.82         6.22 o                         
   0   5  10          9.13          8.49         2.58 o                         
   1   5  10         19.23         24.06         4.40 o                         
   2   5  10          0.13         -2.57         2.89 o                         
 -11   6  10          0.61         -4.14         4.14 o                         
 -10   6  10          7.17          5.90         2.08 o                         
  -9   6  10        234.61        231.68         5.96 o                         
  -8   6  10         20.02         20.43         2.47 o                         
  -7   6  10          0.11         -0.14         1.73 o                         
  -6   6  10         22.02         20.39         2.32 o                         
  -5   6  10        349.70        341.06         8.14 o                         
  -4   6  10          2.10          0.05         2.73 o                         
  -3   6  10          0.29         -0.08         2.12 o                         
  -2   6  10         79.89         75.39         7.28 o                         
  -1   6  10         27.29         35.05         3.81 o                         
   0   6  10         50.71         46.71         4.53 o                         
   1   6  10         49.21         54.98         6.69 o                         
 -10   7  10         39.80         36.30         3.35 o                         
  -9   7  10        133.33        130.82         4.96 o                         
  -8   7  10        123.12        118.63         4.86 o                         
  -7   7  10         30.15         29.24         3.39 o                         
  -6   7  10        260.07        265.50        14.54 o                         
  -5   7  10         44.06         57.36         7.28 o                         
  -4   7  10         87.51         82.86         8.11 o                         
  -3   7  10        110.24        112.27         9.14 o                         
  -2   7  10        191.53        203.78         6.87 o                         
  -1   7  10          1.19         -3.52         3.85 o                         
   0   7  10         87.37         98.86         6.15 o                         
  -9   8  10          9.80         10.14         2.49 o                         
  -8   8  10         49.49         45.11         5.27 o                         
  -7   8  10          1.05          4.68         2.64 o                         
  -6   8  10         46.73         49.35         4.70 o                         
  -5   8  10        103.98         98.87         5.79 o                         
  -4   8  10         57.77         66.00        10.58 o                         
  -3   8  10          8.20          8.77         7.42 o                         
  -2   8  10         52.04         59.83         5.11 o                         
  -1   8  10        196.21        196.87         9.83 o                         
  -7   9  10          8.64          8.42         3.80 o                         
  -6   9  10         68.86         72.14         5.39 o                         
  -5   9  10        139.07        138.97         6.43 o                         
  -4   9  10          2.79          4.29         3.44 o                         
  -1 -12  11          1.79         -1.49         2.98 o                         
   0 -12  11         10.36          7.55         4.81 o                         
  -4 -11  11         27.10         25.56         4.66 o                         
  -3 -11  11        102.50        104.66        10.38 o                         
  -2 -11  11          3.97          6.76         3.09 o                         
  -1 -11  11          1.31          0.85         2.84 o                         
   0 -11  11         76.63         68.11         5.65 o                         
   1 -11  11         86.64         97.66         5.79 o                         
   2 -11  11         29.10         23.05         3.67 o                         
   3 -11  11          0.14          2.24         3.34 o                         
  -5 -10  11         13.76         12.15         2.41 o                         
  -4 -10  11         17.14         13.54         2.48 o                         
  -3 -10  11          6.73         10.26         2.92 o                         
  -2 -10  11        221.88        216.80         5.75 o                         
  -1 -10  11         25.77         26.05         3.03 o                         
   0 -10  11        113.36        109.04         5.07 o                         
   1 -10  11         65.61         67.29         5.09 o                         
   2 -10  11        104.76        109.21         6.96 o                         
   3 -10  11          9.20          6.36         3.28 o                         
   4 -10  11          3.31          7.25         4.17 o                         
  -7  -9  11         15.06         15.10         3.05 o                         
  -6  -9  11        100.43         96.89         6.95 o                         
  -5  -9  11          0.35          1.66         1.94 o                         
  -4  -9  11          7.78          7.33         2.07 o                         
  -3  -9  11         82.27         73.95         3.90 o                         
  -2  -9  11         76.39         77.02         4.22 o                         
  -1  -9  11          0.03          0.64         2.03 o                         
   0  -9  11          1.40          3.43         2.42 o                         
   1  -9  11        396.83        405.16         8.84 o                         
   2  -9  11          0.08         -1.06         3.97 o                         
   3  -9  11          2.95          2.42         3.20 o                         
   4  -9  11         44.16         41.17         5.17 o                         
  -8  -8  11          6.18          5.13         2.59 o                         
  -7  -8  11         34.72         36.04         3.49 o                         
  -6  -8  11         17.70         15.82         2.31 o                         
  -5  -8  11         75.98         78.49         6.34 o                         
  -4  -8  11          8.28         10.53         1.97 o                         
  -3  -8  11        281.98        271.18         7.67 o                         
  -2  -8  11         23.30         24.20         2.18 o                         
  -1  -8  11         59.80         57.80         3.74 o                         
   0  -8  11        121.99        122.00         5.11 o                         
   1  -8  11         48.37         52.26         4.27 o                         
   2  -8  11         68.79         72.14         4.73 o                         
   3  -8  11          4.03         -0.30         2.40 o                         
   4  -8  11         59.41         46.45         5.35 o                         
   5  -8  11          0.93         -4.96         9.37 o                         
  -8  -7  11          1.06          3.16         4.79 o                         
  -7  -7  11          1.00          1.31         2.21 o                         
  -6  -7  11         78.71         84.13         3.63 o                         
  -5  -7  11          3.35          2.69         1.76 o                         
  -4  -7  11          0.81         -0.98         1.47 o                         
  -3  -7  11         28.68         26.39         3.59 o                         
  -2  -7  11        533.63        532.32         6.95 o                         
  -1  -7  11         16.16         16.76         2.05 o                         
   0  -7  11          0.14          0.71         2.31 o                         
   1  -7  11         77.46         75.88         3.45 o                         
   2  -7  11         52.84         54.80         3.81 o                         
   3  -7  11          2.22          0.95         2.47 o                         
   4  -7  11          1.09          5.03         4.48 o                         
   5  -7  11        136.02        130.41        16.33 o                         
  -9  -6  11          2.19          3.07         2.23 o                         
  -8  -6  11         12.44         11.83         4.37 o                         
  -7  -6  11         26.97         21.90         3.03 o                         
  -6  -6  11        260.32        254.65         8.07 o                         
  -5  -6  11         33.44         36.38         2.98 o                         
  -4  -6  11         40.93         45.03         3.35 o                         
  -3  -6  11        315.23        312.52         5.51 o                         
  -2  -6  11         20.31         19.83         3.47 o                         
  -1  -6  11         77.92         82.28         3.03 o                         
   0  -6  11         22.28         21.46         2.32 o                         
   1  -6  11         82.95         79.07         4.05 o                         
   2  -6  11         57.83         54.03         3.92 o                         
   3  -6  11        188.19        178.94         5.46 o                         
   4  -6  11         61.90         65.18         5.37 o                         
   5  -6  11          1.80          1.58         3.80 o                         
 -10  -5  11          8.38         10.78         2.56 o                         
  -9  -5  11         46.28         44.48         6.38 o                         
  -8  -5  11          0.94         -0.73         2.20 o                         
  -7  -5  11         45.15         39.48         3.89 o                         
  -6  -5  11         25.50         27.05         2.49 o                         
  -5  -5  11        456.87        450.99         7.32 o                         
  -4  -5  11         10.70         13.72         1.91 o                         
  -3  -5  11         83.86         89.30         3.18 o                         
  -2  -5  11        238.72        240.93         4.74 o                         
  -1  -5  11        152.72        148.61         4.22 o                         
   0  -5  11        122.72        120.20         4.11 o                         
   1  -5  11         25.59         27.66         2.58 o                         
   2  -5  11        289.33        298.90         6.30 o                         
   3  -5  11         17.80         18.19         2.63 o                         
   4  -5  11         14.77         13.14         3.41 o                         
   5  -5  11         28.40         33.35         7.75 o                         
 -10  -4  11         15.10         11.53         4.43 o                         
  -9  -4  11         45.70         42.85         4.01 o                         
  -8  -4  11         33.16         35.06         3.85 o                         
  -7  -4  11          0.07          1.75         2.07 o                         
  -6  -4  11        270.18        268.84         5.42 o                         
  -5  -4  11          8.80         11.02         1.80 o                         
  -4  -4  11          8.12          8.48         1.72 o                         
  -3  -4  11          6.97          6.78         1.46 o                         
  -2  -4  11        169.62        162.91         3.54 o                         
  -1  -4  11         63.67         68.91         5.06 o                         
   0  -4  11         35.92         40.84         3.09 o                         
   1  -4  11        120.39        125.47         4.36 o                         
   2  -4  11         59.51         60.02         3.87 o                         
   3  -4  11        125.24        138.18         5.12 o                         
   4  -4  11         70.47         74.39         5.33 o                         
   5  -4  11        168.74        169.36         8.50 o                         
 -10  -3  11         38.91         35.77         8.28 o                         
  -9  -3  11         30.68         36.76         5.58 o                         
  -8  -3  11        130.51        122.61         6.61 o                         
  -7  -3  11         20.05         19.53         2.14 o                         
  -6  -3  11         87.69         87.92         3.38 o                         
  -5  -3  11        371.56        383.80         6.52 o                         
  -4  -3  11         46.88         51.44         2.90 o                         
  -3  -3  11         97.85         97.61         3.17 o                         
  -2  -3  11         20.13         16.90         1.72 o                         
  -1  -3  11         95.15         93.85         3.46 o                         
   0  -3  11          7.67          7.25         1.84 o                         
   1  -3  11          2.33          0.83         1.80 o                         
   2  -3  11         46.22         50.93         3.54 o                         
   3  -3  11        150.59        160.25         6.42 o                         
   4  -3  11         10.71         12.65         4.96 o                         
   5  -3  11          1.10          3.52         4.81 o                         
 -11  -2  11          5.39          1.76         1.87 o                         
 -10  -2  11          0.10         -1.76         1.76 o                         
  -9  -2  11        305.47        298.96         6.24 o                         
  -8  -2  11         27.95         25.95         2.63 o                         
  -7  -2  11          0.03         -0.55         1.64 o                         
  -6  -2  11        111.84        116.21         3.23 o                         
  -5  -2  11        311.39        306.39         4.98 o                         
  -4  -2  11         65.53         62.84         2.43 o                         
  -3  -2  11          0.04          0.04         1.18 o                         
  -2  -2  11        239.28        222.75         5.14 o                         
  -1  -2  11        104.74        103.53         3.55 o                         
   0  -2  11        117.14        119.35         3.93 o                         
   1  -2  11        119.03        112.86         4.90 o                         
   2  -2  11        290.09        304.39         6.30 o                         
   3  -2  11          0.01         -0.19         2.60 o                         
   4  -2  11         82.89         94.98         8.60 o                         
   5  -2  11          1.67          3.24         5.24 o                         
 -11  -1  11          0.27         -0.44         1.84 o                         
 -10  -1  11         27.75         31.58         3.09 o                         
  -9  -1  11         86.37         86.23         3.91 o                         
  -8  -1  11        227.88        234.45         9.26 o                         
  -7  -1  11         20.77         21.01         2.64 o                         
  -6  -1  11        166.57        165.47         3.76 o                         
  -5  -1  11          4.90          5.65         1.64 o                         
  -4  -1  11         35.12         34.66         2.38 o                         
  -3  -1  11         11.71         12.26         1.85 o                         
  -2  -1  11        157.14        156.34         4.44 o                         
  -1  -1  11        199.02        191.91         5.27 o                         
   0  -1  11        363.65        357.26         6.29 o                         
   1  -1  11          1.01          0.34         1.73 o                         
   2  -1  11          0.66          0.62         1.90 o                         
   3  -1  11        331.84        337.53         8.43 o                         
   4  -1  11         90.48         85.01         5.94 o                         
   5  -1  11         70.28         79.70         6.21 o                         
 -11   0  11          9.46          8.32         2.35 o                         
 -10   0  11         14.67         18.60         2.43 o                         
  -9   0  11        108.75        109.92         5.12 o                         
  -8   0  11        116.24        115.44         5.01 o                         
  -7   0  11         13.05         10.37         2.24 o                         
  -6   0  11        100.94         97.52         3.35 o                         
  -5   0  11        108.33        101.16         5.53 o                         
  -4   0  11         69.90         63.59         2.80 o                         
  -3   0  11          0.61         -0.16         1.39 o                         
  -2   0  11         21.21         20.62         2.13 o                         
  -1   0  11        242.52        241.74         5.34 o                         
   0   0  11         16.65         17.85         2.29 o                         
   1   0  11          4.46          4.33         1.91 o                         
   2   0  11          2.77          1.83         2.57 o                         
   3   0  11        225.09        223.89         7.35 o                         
   4   0  11         23.54         23.63         3.82 o                         
 -11   1  11        148.99        154.92         6.83 o                         
 -10   1  11         31.44         36.48         3.98 o                         
  -9   1  11        141.68        149.81         4.81 o                         
  -8   1  11         25.31         27.61         2.57 o                         
  -7   1  11         27.96         29.42         2.43 o                         
  -6   1  11         45.80         43.67         2.87 o                         
  -5   1  11        173.64        171.94         3.96 o                         
  -4   1  11        238.43        232.72         5.26 o                         
  -3   1  11        169.84        161.52         4.21 o                         
  -2   1  11          6.90          5.66         1.79 o                         
  -1   1  11          1.23         -1.71         1.71 o                         
   0   1  11        265.14        262.79         7.40 o                         
   1   1  11         39.38         34.52         3.32 o                         
   2   1  11        271.38        284.60         9.63 o                         
   3   1  11          2.66          8.18         4.14 o                         
   4   1  11         68.63         73.88         6.24 o                         
 -11   2  11         52.42         51.54         7.13 o                         
 -10   2  11          6.02          3.31         2.06 o                         
  -9   2  11         39.40         37.15         3.15 o                         
  -8   2  11        170.68        169.43         4.17 o                         
  -7   2  11         34.28         33.46         2.85 o                         
  -6   2  11         20.29         19.67         2.20 o                         
  -5   2  11         62.19         60.11         2.88 o                         
  -4   2  11        271.10        264.92         5.24 o                         
  -3   2  11         43.81         45.74         3.71 o                         
  -2   2  11         12.09         11.91         2.03 o                         
  -1   2  11        114.40        112.65         4.33 o                         
   0   2  11        190.02        193.91         5.38 o                         
   1   2  11         97.68         98.79         6.13 o                         
   2   2  11         58.94         68.76         5.72 o                         
   3   2  11        365.97        348.64        13.05 o                         
 -11   3  11          1.94          7.92         4.60 o                         
 -10   3  11          0.15          0.46         2.05 o                         
  -9   3  11         72.34         76.14         3.69 o                         
  -8   3  11        184.85        177.95         5.21 o                         
  -7   3  11         16.64         23.36         3.28 o                         
  -6   3  11          9.92         10.61         1.94 o                         
  -5   3  11        120.28        120.11         3.91 o                         
  -4   3  11         21.60         23.37         2.39 o                         
  -3   3  11        195.07        193.64         7.73 o                         
  -2   3  11         66.68         72.33         3.78 o                         
  -1   3  11        468.70        470.04         9.15 o                         
   0   3  11          0.84          2.17         1.95 o                         
   1   3  11         58.34         57.02         6.06 o                         
   2   3  11         10.15         10.28         3.81 o                         
   3   3  11         30.98         36.35         5.08 o                         
 -11   4  11        103.47        106.48         5.46 o                         
 -10   4  11          0.22         -1.17         2.17 o                         
  -9   4  11         30.78         30.36         2.94 o                         
  -8   4  11         23.91         24.85         2.57 o                         
  -7   4  11        123.29        127.85         4.57 o                         
  -6   4  11          0.50          0.42         1.68 o                         
  -5   4  11         15.94         15.69         2.08 o                         
  -4   4  11        124.69        131.47         9.20 o                         
  -3   4  11         68.72         61.50         8.91 o                         
  -2   4  11         12.09         17.17         2.43 o                         
  -1   4  11          0.10          0.52         2.44 o                         
   0   4  11        397.38        394.06         7.67 o                         
   1   4  11         21.41         25.81         4.43 o                         
   2   4  11         28.49         32.37         3.97 o                         
 -10   5  11          1.56          1.02         2.39 o                         
  -9   5  11          0.31          0.08         1.86 o                         
  -8   5  11        103.03         93.35         4.33 o                         
  -7   5  11          4.53          7.22         3.54 o                         
  -6   5  11        203.96        206.81         6.77 o                         
  -5   5  11         45.81         40.38         3.96 o                         
  -4   5  11        158.01        162.85         7.60 o                         
  -3   5  11         56.64         63.11         5.99 o                         
  -2   5  11         11.35         13.75         2.41 o                         
  -1   5  11         61.17         70.10         7.12 o                         
   0   5  11         63.69         78.58        12.15 o                         
   1   5  11         80.62         95.32         6.16 o                         
 -10   6  11         97.24         91.19         4.57 o                         
  -9   6  11        114.32        112.85         4.75 o                         
  -8   6  11         49.25         49.90         5.20 o                         
  -7   6  11        146.88        141.57         7.54 o                         
  -6   6  11         22.15         20.79         4.03 o                         
  -5   6  11          1.00          2.47         2.51 o                         
  -4   6  11          2.05          1.38         4.14 o                         
  -3   6  11        297.98        298.10        12.71 o                         
  -2   6  11         12.88         13.65         2.94 o                         
  -1   6  11         18.88         36.39         5.71 o                         
   0   6  11        191.02        196.55        10.71 o                         
  -9   7  11         47.35         48.45         4.74 o                         
  -8   7  11         58.19         61.08         5.88 o                         
  -7   7  11        124.57        109.19         5.81 o                         
  -6   7  11         13.46         15.30         3.18 o                         
  -5   7  11          0.91         -2.40         2.40 o                         
  -4   7  11        335.36        334.80        11.00 o                         
  -3   7  11        209.74        209.67         9.19 o                         
  -2   7  11         27.56         35.30         3.88 o                         
  -7   8  11          5.81         -0.68         2.56 o                         
  -6   8  11         56.74         49.48         4.92 o                         
  -5   8  11          0.29          5.64         2.88 o                         
  -4   8  11         27.59         21.59         4.46 o                         
  -3 -11  12          1.99          2.41         6.83 o                         
  -2 -11  12         44.10         41.36         4.38 o                         
  -1 -11  12         81.60         71.27         5.65 o                         
   0 -11  12          2.30          6.21         2.91 o                         
   1 -11  12          0.00         -2.57         2.57 o                         
  -5 -10  12         88.36         97.30         5.85 o                         
  -4 -10  12         32.83         31.16         3.01 o                         
  -3 -10  12          6.35          1.21         3.52 o                         
  -2 -10  12         55.87         51.91         4.67 o                         
  -1 -10  12          6.15          4.38         2.53 o                         
   0 -10  12         29.48         28.44         3.64 o                         
   1 -10  12         40.44         32.46         3.77 o                         
   2 -10  12        126.84        132.38        10.64 o                         
  -6  -9  12         61.48         62.31         4.77 o                         
  -5  -9  12         12.84          9.01         3.51 o                         
  -4  -9  12         23.69         29.89         2.80 o                         
  -3  -9  12          0.28         -0.44         1.89 o                         
  -2  -9  12         36.02         27.14         3.53 o                         
  -1  -9  12         93.76         89.63         4.69 o                         
   0  -9  12        191.50        188.89         6.59 o                         
   1  -9  12         35.00         36.28         3.79 o                         
   2  -9  12          2.22         11.46         7.07 o                         
   3  -9  12        138.45        146.34         6.84 o                         
  -7  -8  12         15.61         16.49         2.97 o                         
  -6  -8  12          2.04          2.34         1.99 o                         
  -5  -8  12         76.62         76.49         4.45 o                         
  -4  -8  12          0.06          0.83         1.84 o                         
  -3  -8  12          4.38          5.85         2.01 o                         
  -2  -8  12         30.73         27.52         2.36 o                         
  -1  -8  12        206.73        204.10         7.85 o                         
   0  -8  12         30.61         29.63         3.27 o                         
   1  -8  12         40.57         44.74         7.76 o                         
   2  -8  12         40.50         48.60         5.20 o                         
   3  -8  12         95.44        102.19         6.49 o                         
   4  -8  12         12.23         13.94         6.04 o                         
  -8  -7  12         11.26         12.72         3.75 o                         
  -7  -7  12         10.35         15.72         3.14 o                         
  -6  -7  12          1.54          4.38         1.94 o                         
  -5  -7  12          8.41          4.95         1.91 o                         
  -4  -7  12        157.59        161.31         7.87 o                         
  -3  -7  12         67.09         74.33         4.05 o                         
  -2  -7  12         27.85         33.95         2.57 o                         
  -1  -7  12          7.89          4.76         2.33 o                         
   0  -7  12        264.98        286.57         7.17 o                         
   1  -7  12          0.31         -0.04         2.40 o                         
   2  -7  12         34.16         36.04         3.22 o                         
   3  -7  12         40.78         48.86         4.03 o                         
   4  -7  12         71.04         61.07         6.79 o                         
  -9  -6  12          0.16          2.95         2.43 o                         
  -8  -6  12        150.21        165.31         8.28 o                         
  -7  -6  12          6.17          5.85         2.72 o                         
  -6  -6  12          7.11          6.60         1.97 o                         
  -5  -6  12         39.50         33.57         3.22 o                         
  -4  -6  12        219.39        217.83         8.13 o                         
  -3  -6  12          3.69          2.67         2.89 o                         
  -2  -6  12          6.24          7.98         1.62 o                         
  -1  -6  12        246.14        255.73         6.43 o                         
   0  -6  12        133.76        137.85         5.55 o                         
   1  -6  12         27.73         36.25         3.15 o                         
   2  -6  12          0.11         -0.62         2.41 o                         
   3  -6  12        193.97        202.42         6.18 o                         
   4  -6  12         15.85         11.65         3.45 o                         
  -9  -5  12         17.70         14.04         3.85 o                         
  -8  -5  12          2.47          6.29         3.22 o                         
  -7  -5  12         74.14         89.77        14.09 o                         
  -6  -5  12          3.13          3.39         2.62 o                         
  -5  -5  12         97.37         97.83         4.09 o                         
  -4  -5  12          0.00         -0.76         1.56 o                         
  -3  -5  12        255.37        272.13         5.22 o                         
  -2  -5  12         58.33         60.56         3.12 o                         
  -1  -5  12        209.81        218.35         6.84 o                         
   0  -5  12         86.43         93.07         4.82 o                         
   1  -5  12         52.79         53.05         3.69 o                         
   2  -5  12         29.91         31.51         3.04 o                         
   3  -5  12         29.36         35.66         6.43 o                         
   4  -5  12        206.87        223.66         7.75 o                         
 -10  -4  12          1.03         -0.64         2.70 o                         
  -9  -4  12         10.13          8.39         2.64 o                         
  -8  -4  12         16.37         15.90         3.45 o                         
  -7  -4  12         23.08         21.84         2.45 o                         
  -6  -4  12          2.62          1.25         1.70 o                         
  -5  -4  12          2.63          4.59         2.85 o                         
  -4  -4  12        309.51        312.56         6.25 o                         
  -3  -4  12         34.70         32.76         2.82 o                         
  -2  -4  12         26.60         26.95         2.29 o                         
  -1  -4  12          1.83          0.94         1.96 o                         
   0  -4  12        178.35        176.15         4.94 o                         
   1  -4  12          9.67         10.19         2.39 o                         
   2  -4  12         24.12         28.89         2.97 o                         
   3  -4  12         60.65         72.78         5.51 o                         
   4  -4  12         35.97         43.17         4.54 o                         
 -10  -3  12         31.72         43.21         8.80 o                         
  -9  -3  12          3.97          1.71         3.62 o                         
  -8  -3  12        141.40        133.93         8.34 o                         
  -7  -3  12          0.36         -1.11         2.39 o                         
  -6  -3  12        158.79        155.01         8.73 o                         
  -5  -3  12        147.99        140.23         4.35 o                         
  -4  -3  12        178.17        188.31         4.82 o                         
  -3  -3  12        188.53        193.20         5.09 o                         
  -2  -3  12          0.46          0.88         1.57 o                         
  -1  -3  12         46.96         42.64         3.87 o                         
   0  -3  12         33.20         38.90         3.22 o                         
   1  -3  12        185.14        185.85         6.59 o                         
   2  -3  12         26.86         25.19         2.85 o                         
   3  -3  12         58.17         66.73         5.50 o                         
   4  -3  12         70.09         69.96         5.68 o
[truncated: 39,286 more chars]
